# Supplementary material for: Interferon gene therapy reprograms the leukemia microenvironment inducing protective immunity to multiple tumor antigens
Source: Nat Commun. 2018 Jul 24;9:2896. doi: 10.1038/s41467-018-05315-0 (PMC6057972; doi:10.1038/s41467-018-05315-0)
Supplement: Supplementary file 4 — Supplementary Data 1 [file 41467_2018_5315_MOESM4_ESM.xlsx]

## Sheet: bulk
Dataset description. List of samples generated in this study and sequencing information.
Description: List of samples generated in this study and sequencing information.	Replicate	Genome	Sequencing reads	% mapped reads	reads mapped confidently to transcriptome
	r1	mm10	14393512	93.76	5704256
CTRL	r2	mm11	15877730	94.47	7169833
IFN	r1	mm12	20934900	94.17	7817006
IFN	r2	mm13	20330478	87.85	6111074
IFN	r3	mm14	20970675	94.90	8006188
ALL	r1	mm15	14556857	95.43	7326048
ALL	r2	mm16	16219975	96.42	7158929
ALL	r3	mm17	11956042	94.15	5300614
IFN+ALL	r1	mm18	19983742	94.95	9048811
IFN+ALL	r2	mm19	20583409	95.67	11219479
IFN+ALL	r3	mm20	22791988	93.95	10149442

## Sheet: single cell
Sample	Genome	Total reads	N cells	Mean reads per cell	Mean genes per cell	Median genes per cell	Mean n UMI per cell	Median n UMI per cell	Valid barcodes (%)	Reads mapped to trascriptome (%)	Q30 bases in RNA reads	Sequencing saturation
CTRL	mm10	30794208	1771	17222	1116	1116	2819	2667	98.4	66.8	74.4	66.2
IFN	mm10	227837250	1618	140640	1445	1372	5013	4676	98.5	72.1	74.2	92.4
ALL	mm10	128987514	2780	46331	1336	1169	4040	2940	98.2	65.0	70.8	84.6
IFN+ALL (non responder)	mm10	149759839	2628	56964	1285	1163	4237	3246	98.2	67.6	81.6	87.1
IFN+ALL (responder)	mm10	157395830	2024	77764	1516	1343	5755	4789	98.1	67.2	71.7	87.3
Merge		TOT READS=694774641	TOT CELLS=10821	MEAN READS PER CELL=64206	MEAN GENES PER CELL=1338	MEDIAN GENES PER CELL=1218	MEAN nUMI PER CELL=4354	MEDIAN nUMI PER CELL=3385
