# Supplementary material for: Interferon gene therapy reprograms the leukemia microenvironment inducing protective immunity to multiple tumor antigens
Source: Nat Commun. 2018 Jul 24;9:2896. doi: 10.1038/s41467-018-05315-0 (PMC6057972; doi:10.1038/s41467-018-05315-0)
Supplement: Supplementary file 5 — Supplementary Data 2 [file 41467_2018_5315_MOESM5_ESM.xlsx]

## Sheet: ALL_vs_CTRL
DEGs from bulk RNA-seq data. List of differentially expressed genes identified from bulk RNA-seq data. Sheets contain DEGs for the following comparisons: ALL vs CTRL, ALL_IFN vs ALL, IFN vs CTRL and IFN_ALL vs IFN.
Gene	CTRL_r1 (RPKM)	CTRL_r2 (RPKM)	IFN_r1 (RPKM)	IFN_r2 (RPKM)	IFN_r3 (RPKM)	ALL_r1 (RPKM)	ALL_r2 (RPKM)	ALL_r3 (RPKM)	IFN_ALL_r1 (RPKM)	IFN_ALL_r2 (RPKM)	IFN_ALL_r3 (RPKM)	logFC	PValue	FDR
Il10	1.6238	1.22302	14.4925	5.31178	12.4702	80.2354	81.063	51.967	29.5093	13.3402	30.0793	5.65788	3.29739e-20	4.06073e-16
Ikbke	3.08976	5.23609	5.12999	7.5455	4.46457	68.9338	68.4928	52.388	54.8669	56.6652	48.5484	3.90879	1.11628e-18	6.87351e-15
Apol7c	18.0989	20.5778	7.93706	3.39392	11.7573	0.0954671	0.431622	0.882724	0.502795	0.751123	0.43301	-5.40335	3.15791e-18	1.29632e-14
Cd209a	16.5132	5.65068	9.53062	10.4049	13.3835	0.394477	0	0	0	0.0449811	0.0458777	-6.03441	1.53286e-17	4.7193e-14
Ptgis	42.6585	44.8497	26.8453	22.493	27.9031	2.67461	6.21411	5.9448	2.39663	1.3724	1.5164	-3.15621	1.23436e-15	3.04023e-12
Tmem176a	89.9146	58.6422	46.4682	41.5963	113.771	5.2315	3.02225	5.95352	3.0614	7.03908	6.08423	-3.96168	4.72793e-15	9.70408e-12
Reps2	2.69678	1.4022	0.703314	2.35742	1.23987	0.101514	0.0956166	0.0541519	0.155937	0.217037	0.123964	-4.55375	9.28276e-14	1.6331e-10
Tmem176b	132.363	78.4078	52.7846	51.5491	155.186	5.04741	4.80802	9.27985	3.30199	6.45041	8.40648	-4.04569	2.82897e-13	4.35485e-10
Hmox1	10743.6	5781.95	17197.3	8403.54	11674.7	424.443	775.315	841.995	540.918	329.27	496.838	-3.60181	3.94366e-13	5.39623e-10
Pdcd1	0.85462	0.827595	1.61652	0.579741	1.54361	41.2513	37.8645	8.26995	36.3427	49.3204	60.216	5.10454	7.20009e-13	8.86691e-10
Upp1	2.15329	0.260649	8.41742	3.79783	5.31531	32.9258	25.0504	16.3977	55.7348	112.807	94.88	4.49739	4.7083e-12	5.10072e-09
1700011B04Rik	0	0	0.320975	0	0	37.4912	10.2111	10.495	12.027	8.344	21.3283	9.71987	4.97025e-12	5.10072e-09
Cep55	0.339282	0.287483	0.973323	1.7722	1.00092	3.4419	4.71076	5.64558	3.66864	3.65238	2.72036	3.8718	5.70182e-12	5.40138e-09
Cp	0.752214	1.27475	1.52715	1.57164	1.29977	9.90469	10.0686	19.2956	9.10423	3.12184	5.72698	3.66673	9.11634e-12	8.01913e-09
Spp1	1.84753	0.401402	2.88529	1.48467	4.552	27.1871	22.1712	16.5746	41.0134	90.7473	34.9447	4.39173	3.3919e-11	2.78475e-08
Gldc	0	0.0351664	0.0549516	0	0.104946	1.62398	1.59276	1.02673	1.99116	1.88704	2.35636	5.76249	4.42119e-11	3.40294e-08
Fpr2	17.636	11.9137	28.4063	21.5837	25.1329	118.722	82.9365	78.4985	133.222	101.776	148.143	2.66888	5.87018e-11	4.25243e-08
Ccr2	39.9174	62.0093	17.9073	33.1087	50.635	5.68169	4.46567	2.28161	16.9424	40.0251	11.7992	-3.61718	1.04097e-10	7.12195e-08
Mmp14	0.247967	0.315165	1.64161	0.529866	0.731533	8.95844	2.24369	8.03317	2.97417	4.30261	4.15553	4.46846	2.4323e-10	1.54421e-07
Nrn1	0.290544	0.0820622	0.256463	0.689827	0.122448	5.89495	6.07376	2.56704	11.933	8.14852	8.60476	4.83204	2.50785e-10	1.54421e-07
Prf1	5.73591	1.55527	5.26561	6.10111	4.06118	73.2468	82.9691	21.9607	137.429	156.903	124.796	4.05538	3.06313e-10	1.79631e-07
Tigit	0.734053	1.10575	2.80778	11.6189	3.9186	47.4159	36.0345	9.94455	75.949	46.5115	100.887	5.01951	4.59016e-10	2.54101e-07
Bpgm	69.9601	79.2965	101.481	72.2848	101.13	7.87899	13.4383	4.83219	15.6128	48.1596	47.8685	-3.09864	4.74569e-10	2.54101e-07
Gzmk	0.595028	0	2.36354	2.82551	1.00309	20.3265	12.4389	3.68007	31.7916	26.8019	40.8323	5.63377	8.18053e-10	4.19764e-07
Hist1h1c	264.882	169.456	236.68	137.355	154.78	36.7392	49.6891	18.5693	19.6092	14.179	21.8803	-2.63196	9.40612e-10	4.61813e-07
2810417H13Rik	3.75114	3.62456	10.1077	8.24995	20.8845	21.827	25.256	33.0262	21.7784	34.6204	29.549	2.85474	9.75002e-10	4.61813e-07
Dpys	0	0	0	0	0	1.42088	1.37658	1.01062	1.06905	0.694369	1.25117	7.94068	1.93386e-09	8.82055e-07
Tnfrsf9	2.33403	0.719162	2.52849	1.10832	3.3087	32.5078	31.8442	7.8738	37.5964	55.0306	43.6513	4.02699	3.83369e-09	1.68614e-06
Tnfsf4	0	0	0.646339	0.13908	0.246875	4.18406	2.55879	1.03511	4.84368	3.52636	3.76591	8.13969	5.38637e-09	2.28735e-06
Dapk2	16.3836	13.5437	12.463	14.0416	15.606	2.81285	3.65728	2.82447	3.19526	7.20725	5.42659	-2.27035	5.93658e-09	2.43697e-06
Lyz1	230.788	77.548	60.1778	28.4811	90.4348	8.40699	27.5481	11.0814	2.64037	2.95503	3.17539	-3.29897	6.13919e-09	2.43884e-06
Ifng	2.72631	1.10004	6.70387	5.17838	5.41667	25.0772	26.3699	7.11162	43.8122	36.4653	49.0082	3.41371	7.02068e-09	2.70186e-06
Ociad2	0	0	0.16573	0.0891554	0.158256	1.9047	2.16751	0.442363	5.04985	8.66978	7.67624	7.98716	8.46914e-09	3.16053e-06
Sh2d2a	1.53522	0.839248	5.11455	4.98543	4.216	19.7473	18.8203	3.85045	20.1597	34.6807	30.3209	3.59199	9.79244e-09	3.54688e-06
Retnlg	17084.4	4788.27	4898.75	19214.9	8163.31	974.711	1305.22	547.176	3702.07	4836.99	3946.21	-3.53664	1.01495e-08	3.57118e-06
Slpi	7114.66	2558.77	4700	4066.36	3969.5	258.509	822.648	726.912	314.121	458.196	351.294	-3.00461	1.07449e-08	3.6041e-06
Rgs16	0.403651	0.171013	0	0.287512	0	4.13669	7.61959	1.9615	9.53623	10.4916	10.3509	4.07133	1.08284e-08	3.6041e-06
Gzmb	7.63619	1.93671	17.3326	15.8363	16.8136	166.678	141.982	19.9191	329.203	255.574	366.349	4.53765	1.17584e-08	3.81066e-06
Sulf2	2.96463	5.15286	1.91234	1.62434	2.93135	0.542959	0.675961	0.772369	0.663094	1.43744	0.889537	-2.62533	1.81029e-08	5.71633e-06
Sytl1	14.9335	8.09001	5.18629	8.13746	6.70635	2.23011	1.9096	1.00939	1.91306	3.29425	1.3086	-2.72108	1.86793e-08	5.75088e-06
Vsig4	8.22734	9.85273	1.45246	5.46948	2.21912	0.136267	0.821448	1.06613	0.239225	0.51276	0.475437	-3.78178	1.98755e-08	5.96993e-06
Rad51	0.991899	1.55642	3.79405	2.09336	4.55189	7.30158	8.18413	11.4253	5.92849	10.99	8.40683	2.77034	2.25465e-08	6.61097e-06
Tnip3	0.812736	0.988839	0.441479	0.415617	1.3174	9.65578	6.28106	4.93448	8.06664	5.01215	5.02174	2.93354	2.7911e-08	7.99358e-06
Cd24a	828.342	662.079	898.396	1286.98	907.64	102.08	208.495	125.111	181.896	117.294	188.577	-2.35947	2.89445e-08	8.10118e-06
Twsg1	0.291118	0.328897	0.565335	0.442362	0.441685	1.90458	2.4343	1.95481	4.38054	3.49677	4.18892	2.72378	3.12572e-08	8.55406e-06
Shcbp1	0.76045	1.41144	2.97268	2.37296	4.76154	7.24221	7.99937	11.5819	5.96222	13.4181	6.68584	2.98394	3.95657e-08	1.05924e-05
Abca9	3.27056	3.01546	1.39369	1.67799	1.23577	0.700468	0.72722	0.819285	0.368914	0.234292	0.434477	-2.0664	5.57907e-08	1.46184e-05
Tox	1.15667	0.606719	1.09393	2.27546	0.696392	9.88674	9.74419	3.60118	11.6813	14.5347	17.5219	3.17559	6.72812e-08	1.70354e-05
Prss29	5.98555	3.04304	1.2328	0.378967	2.85892	0	0.124504	0.23504	0	0	0	-5.20412	6.77821e-08	1.70354e-05
Gm10371	1.50296	1.79234	0.589629	0.634387	1.40759	0	0.104209	0	0.0606964	0.236541	0.193005	-5.37369	8.02281e-08	1.94436e-05
Fos	2534.55	1934.66	3486.69	3510.59	2906.99	238.653	553.047	463.234	308.543	419.575	586.342	-2.41743	8.05218e-08	1.94436e-05
5430437J10Rik	11.1147	6.16437	4.10275	6.14148	6.64308	57.3188	43.8848	29.9961	38.5612	23.701	31.4721	2.36014	8.37027e-08	1.96328e-05
Sned1	1.264	2.1123	1.30169	1.60057	1.1542	0.0872306	0.197192	0.341239	0.0191423	0.02984	0.0456521	-3.06236	8.44935e-08	1.96328e-05
Wnt6	0	1.15855	0.100576	0.216422	0.0960402	26.3262	10.452	7.04695	9.6493	3.58292	3.78602	4.5056	9.93125e-08	2.26488e-05
Akr1b7	63.8167	34.876	17.4993	15.4207	13.5272	6.25432	13.9028	13.9014	3.36257	3.47667	2.78222	-2.12205	1.29473e-07	2.84963e-05
H2-Ab1	2392.06	1495.62	1694.79	1169.17	2764.57	130.935	272.633	390.663	277.818	665.45	721.858	-2.87633	1.29581e-07	2.84963e-05
Igfbp4	7.86957	10.0505	15.2017	8.01535	4.42213	1.55843	1.13874	1.54511	2.77738	3.9741	1.81246	-2.65534	1.50929e-07	3.26087e-05
Pcolce2	63.138	74.2562	27.6431	33.4591	26.5028	11.0848	19.8574	24.0988	2.01944	2.21791	1.49592	-1.90788	1.6576e-07	3.51955e-05
Fam64a	0.482192	0.272384	0.851262	1.22117	2.30313	4.39253	3.00899	5.68041	2.68729	4.55334	3.06511	3.58071	1.91928e-07	4.00609e-05
Rgcc	97.707	38.7373	66.2206	78.5923	112.778	12.3827	12.3873	9.11103	16.4914	57.7689	28.8271	-2.58826	2.06203e-07	4.23231e-05
Fam46c	14.1681	17.1875	29.7277	54.2631	36.8052	3.51031	3.04369	4.24104	6.20477	7.66546	14.093	-2.12329	2.24153e-07	4.52532e-05
Sh2d4a	0.596103	0.577253	0	0.0808746	0.0717785	0	0	0	0.0619029	0.0964973	0.221447	-6.76893	2.63012e-07	5.22418e-05
Coch	2.63471	0.793767	1.31788	0.667253	0.592206	0.109095	0.0548041	0.15519	0.255364	0.273676	0.304506	-3.89144	2.85866e-07	5.588e-05
Dmwd	2.99214	2.11277	1.73326	2.30884	1.26102	0.387172	0.350094	0.330456	0.407822	0.370844	0.756473	-2.79909	2.94904e-07	5.67459e-05
Tesc	52.3371	27.1116	20.9807	40.3716	19.4566	7.94924	3.28022	7.26938	3.90418	4.01418	1.25467	-2.67373	3.04671e-07	5.74389e-05
Tspan8	3.56078	5.6845	4.37302	4.852	3.65382	0.320524	1.15931	0.18238	1.63183	2.41219	4.02591	-3.10333	3.07834e-07	5.74389e-05
Apoe	14892.1	9296.95	18859.6	8189.86	5924.01	511.903	2317.63	1537.61	523.477	455.99	344.798	-3.05458	3.32166e-07	6.1054e-05
Hist1h2bc	215.538	63.8009	165.265	79.7975	129.072	20.4211	24.1266	31.5598	19.3637	33.8072	37.1199	-2.45852	3.38944e-07	6.13838e-05
Lilra6	105.385	44.5576	99.3971	83.2448	109.167	10.8997	23.3278	11.0904	15.1154	24.8054	14.6834	-2.3111	3.86561e-07	6.84742e-05
Ift140	3.61323	6.49012	5.76958	3.66284	4.44856	1.24397	1.52005	1.26739	1.56412	1.51814	2.21702	-1.92005	3.89216e-07	6.84742e-05
Cgnl1	0.456081	0.7545	0	0.185633	0.0823771	0.0404676	0.0203289	0.0191886	0	0	0.00941277	-4.35466	3.98051e-07	6.88423e-05
F630028O10Rik	58.7168	36.7153	52.9529	58.9064	96.4805	8.74839	12.5489	14.4439	19.7376	29.2776	24.8353	-2.00173	4.02488e-07	6.88423e-05
Nr4a2	0.985609	0.318147	3.60428	2.27324	1.66152	8.3954	5.40359	2.1563	8.2393	8.81517	9.35703	3.10531	5.60083e-07	9.44853e-05
Bub1	0	0.429667	0.911193	0.567577	0.457946	1.79972	1.79688	2.72014	1.56001	2.72426	2.60588	3.05705	5.94404e-07	9.77097e-05
Hspa1a	4.8002	21.8828	15.8335	4.23886	3.19425	0.209222	1.41889	0.644849	0.520345	2.19485	0.973303	-4.15361	5.95065e-07	9.77097e-05
Fstl4	0.680359	1.23838	0	0.143587	0.0637187	0.0626034	0	0.0445272	0	0	0	-4.48899	6.248e-07	0.000101242
Cxcr6	3.85872	3.30477	3.95547	3.54643	5.14102	39.429	28.5845	7.55177	34.5195	48.5918	42.8348	2.81806	6.59562e-07	0.000105487
Pdlim1	67.3231	53.5073	28.1929	32.712	74.1658	17.1148	14.0689	5.99431	10.7551	9.66906	9.40941	-2.28073	7.04287e-07	0.000111196
Gpr84	1.3673	0.944006	2.27973	1.73137	4.48188	16.4185	7.39462	6.44292	6.29482	15.6228	9.92047	3.15122	7.13965e-07	0.000111297
Lefty1	9.73922	5.25522	3.20777	1.79466	1.71533	0.842655	0.90709	1.88366	0.422666	0.329436	0.630005	-2.62231	9.30476e-07	0.000143235
Il4	57.5801	21.6315	10.6093	24.6875	11.0732	9.02759	6.97695	6.09167	11.9879	11.8776	6.70326	-2.41145	9.52886e-07	0.000144874
Snca	79.2912	90.4859	117.075	70.4352	105.314	2.65309	15.5936	0.849165	19.4457	55.135	57.3911	-3.74105	9.94587e-07	0.00014937
Bub1b	0.834888	1.81391	1.41722	3.35457	1.78636	4.5207	7.89499	9.11657	5.67216	6.85895	6.32765	2.39259	1.03043e-06	0.000152888
Cbr2	27.2326	10.299	14.6674	5.26026	9.53178	2.29346	1.58416	4.0781	0.251644	0.457653	0.800187	-2.80843	1.17641e-06	0.000172078
Stmn1	6.00192	3.76712	16.4824	8.23342	26.7938	20.1578	28.0207	30.377	13.8967	19.144	21.7736	2.44108	1.1913e-06	0.000172078
Btnl10	1.60449	3.88438	1.82094	2.17685	1.93201	0.18982	0.572137	0	1.83282	2.01295	1.92062	-3.46979	1.20821e-06	0.000172078
Kif2c	0.61183	0.993642	1.62019	1.23475	1.41819	3.07174	4.58155	5.58589	2.25156	4.28981	3.6461	2.4055	1.21565e-06	0.000172078
Lmna	16.0498	19.5975	17.1986	28.9543	8.92037	3.88877	4.63598	4.00439	5.09475	9.47076	7.61423	-2.09458	1.25291e-06	0.000175336
H2-Aa	3534.47	2380.07	2404.84	1873.35	5040.71	156.163	480.457	629.56	399.853	305.286	698.403	-2.80883	1.32085e-06	0.000182766
Il12rb1	0.0820442	0.185383	0.651785	0.70126	0.553234	1.76654	1.94551	1.20814	3.25037	9.01803	5.40488	3.45447	1.37517e-06	0.000188169
Ska3	0.521308	0.588959	2.11673	1.38625	1.4061	2.4176	3.70851	3.31625	3.52423	3.75111	3.52463	2.46475	1.40332e-06	0.000189911
Iqgap3	0	0.140703	0.549661	0.670236	0.139966	0.756337	0.932596	1.78502	0.618631	0.493936	0.515777	3.74064	1.446e-06	0.00019356
Tgtp1	0.251653	0.663392	2.22134	1.03565	3.60597	4.02913	9.31755	4.34804	28.1106	97.5971	25.6188	3.60035	1.47353e-06	0.000195124
S100a10	873.647	194.128	308.148	403.837	583.306	124.736	89.5808	43.3456	133.734	131.861	176.491	-2.63399	1.68834e-06	0.000219855
Slc38a5	5.68547	8.77849	10.8178	6.59941	8.09354	0.261575	2.2864	0.818608	4.68394	4.65295	7.4471	-2.73052	1.696e-06	0.000219855
Tmem37	56.3012	30.7568	23.9283	11.6621	24.9973	7.0993	8.09656	11.7365	4.04213	3.21617	8.63584	-2.27492	1.73506e-06	0.000222575
Dyrk3	2.6156	4.04711	9.63668	6.04811	8.24351	0.423797	0.567719	1.00476	1.57067	2.83503	2.43152	-2.35789	1.77415e-06	0.000225244
Zbtb32	1.46025	0.224966	2.22639	1.00859	1.23083	11.2683	10.3549	2.50215	18.769	20.9094	20.9809	3.37717	1.84954e-06	0.000232419
Cyb5a	1962.55	642.994	1102.88	630.238	1115.85	199.351	361.861	257.755	149.592	184.87	158.233	-2.25455	1.93032e-06	0.00024012
Ly6c1	7.16204	3.23659	42.7363	35.2334	72.4418	0.237246	0.893856	1.09683	4.47737	1.78546	5.62871	-2.82232	2.06122e-06	0.000253839
Crispld2	0.0563306	0	1.09391	0.374482	0.474805	1.30619	0.949094	0.199079	6.85878	12.2876	17.4642	5.07324	2.13165e-06	0.000258245
Cblb	1.86358	3.03181	2.23718	2.54859	2.32477	12.5162	10.0709	7.35449	16.798	7.76063	12.1584	2.01585	2.13893e-06	0.000258245
Areg	0	0.219103	0.51356	0.552543	0.326932	4.57724	3.87264	1.25655	3.03098	2.36242	4.87505	4.46638	2.21182e-06	0.000264452
Psat1	2.83779	1.60303	3.0059	2.87473	5.97986	9.71366	8.14589	9.58334	8.9734	10.8529	12.3811	2.07433	2.27413e-06	0.000269288
Creg1	2058.6	845.141	1602.95	956.576	1322.91	227.96	432.304	305.767	189.592	236.269	157.773	-2.17271	2.69023e-06	0.000315526
H2-M2	4.31785	0.609773	1.63344	1.02517	1.29981	0.063853	0.19246	0	0	0.0873717	0.0891133	-4.7092	2.8507e-06	0.000328102
Ndrg1	8.72405	6.5401	6.18937	6.81406	9.82747	2.09314	1.98427	0.72037	1.60024	3.27986	4.09909	-2.23932	2.85222e-06	0.000328102
Clspn	0.520261	0.480909	1.25246	1.66196	1.91356	1.78214	1.94793	2.53513	2.45823	2.26437	2.69214	2.05913	2.87739e-06	0.000328102
Pla2g3	3.68314	1.62385	1.18943	2.47412	2.04442	0.483559	0.224231	0.15874	0.424459	0.865256	0.25956	-3.10244	3.01103e-06	0.000340191
Zbp1	25.7211	28.9974	65.8031	57.4458	95.2635	98.9664	147.583	80.5015	297.452	311.684	228.338	1.99322	3.06587e-06	0.000343238
Cpne4	0.892767	0.302587	0	0	0.100334	0	0	0.0350572	0	0	0	-5.34496	3.2204e-06	0.000357291
Wdr75	95.6161	43.0396	35.9017	39.2293	30.0723	9.68452	24.688	18.4931	6.51253	6.37872	7.81162	-1.97636	3.27604e-06	0.000360218
Sphk1	1.43677	1.10148	2.98943	2.33916	1.55706	0.169978	0.256166	0	1.49203	1.65717	2.31291	-3.07252	3.53262e-06	0.000384993
1300017J02Rik	3.00365	5.49972	3.74842	3.54113	1.57143	0.214434	0.96949	0.122014	1.09171	0.586831	2.21455	-3.31914	3.66839e-06	0.000396282
Slc48a1	254.287	261.941	334.796	257.799	214.101	44.6122	80.7959	82.1979	49.3988	81.7619	47.7602	-1.8995	3.73515e-06	0.000399986
Ly6a	40.918	53.9327	2649.72	3694.38	3713.95	192.116	541.345	179.515	1887.56	825.739	1004.73	2.67993	3.92781e-06	0.000416991
Dtx1	1.01483	1.79145	1.51165	2.95161	1.5504	0.157579	0.197899	0.186799	0.230532	0.521079	0.897993	-2.96121	3.98179e-06	0.000419109
Gbp2	35.8006	41.4224	37.8706	31.5389	29.1242	128.686	235.922	176.952	351.397	729.432	297.04	2.22424	4.233e-06	0.000441775
Ggt5	7.51832	5.79136	6.03312	4.54376	4.84886	1.60372	2.41689	1.81163	2.567	3.56591	5.33206	-1.77525	4.28551e-06	0.000443496
Spint1	1.24344	2.16573	7.59161	4.822	8.2973	4.63381	10.4751	13.8547	3.99214	7.77892	5.77833	2.46346	4.79006e-06	0.00049158
Fosb	38.627	70.3242	37.8417	112.009	24.9316	3.22985	7.67128	12.7544	4.03718	5.76302	8.16774	-2.7901	4.93536e-06	0.000502306
Kif23	4.33423	5.946	7.10512	8.4285	6.08881	12.0499	16.829	21.9635	10.3771	9.9592	11.9865	1.71043	5.07788e-06	0.000512574
Ephx1	62.6001	39.4186	17.7014	17.6296	24.6694	9.65014	19.1937	17.0796	4.53084	3.76176	6.18576	-1.73729	5.39434e-06	0.000540092
Cd300lg	5.00242	3.65405	2.20782	2.37541	5.23426	0.571405	1.0226	0.152406	0.501568	1.00177	0.299045	-2.88518	5.73646e-06	0.000566268
Serpine2	0.687974	0.0647712	1.51819	0	1.54636	11.2523	6.94054	2.56646	7.54322	19.2623	13.8153	4.33991	5.74774e-06	0.000566268
Gas6	8.26935	4.15792	10.5079	3.45206	4.59571	0.602036	0.396944	1.76634	0.561483	0.334661	0.367588	-2.74619	5.9068e-06	0.000573664
S100a11	816.761	239.272	648.323	1066.95	836.61	144.222	125.742	51.2206	358.034	288.729	318.664	-2.30004	5.91598e-06	0.000573664
Padi4	35.6124	29.6965	21.3507	46.2818	24.9769	7.87192	6.7393	5.41496	16.7393	68.0415	26.4078	-2.28753	6.24883e-06	0.000601206
Melk	0	0.867876	2.71231	1.07513	0.886048	2.74555	4.18815	5.14395	2.55694	3.68808	3.78496	3.03207	6.57089e-06	0.000627291
G0s2	504.524	166.105	389.09	681.693	238.428	59.6052	75.0022	31.2816	98.545	304.858	203.117	-2.59916	6.75508e-06	0.000639914
Gapt	112.369	59.5247	30.1613	48.3496	84.7601	21.5076	14.0242	14.048	18.4205	45.3784	12.9539	-2.37616	7.11675e-06	0.000669028
Dusp4	0.0970874	0.109687	0.771292	2.95054	0.654672	2.57285	1.45403	1.08654	2.08196	2.8329	2.77716	3.95885	7.36306e-06	0.00068694
Gprc5c	2.97565	3.3903	1.86979	1.91592	0.935241	0.66827	0.975646	0.980333	0.293297	0.314329	0.320594	-1.87427	7.47229e-06	0.000691889
Cfb	22.2164	15.7477	85.8619	31.282	69.2645	85.0651	101.166	81.3953	149.056	288.902	152.424	2.23415	7.72628e-06	0.000708644
Fam71a	0.949274	1.37037	0.186206	0.20034	0.0889038	0.0873477	0.0658188	0.124254	0	0.0896401	0.0304756	-3.5775	7.76832e-06	0.000708644
H2-Eb1	1251.15	879.576	1002.07	691.586	1820.82	76.1716	195.142	266.606	193.402	107.707	343.595	-2.57095	7.83314e-06	0.000709302
Pbld1	7.51885	4.2473	1.49865	1.49724	1.22663	1.20516	1.96759	0.714315	2.24796	2.95454	1.78704	-2.17002	8.23823e-06	0.000740539
Lifr	0.501682	1.64884	0.845413	1.34272	1.03794	9.00797	7.96884	4.40565	19.8504	4.92904	13.2106	2.70828	8.38597e-06	0.000745599
A530064D06Rik	40.1813	22.2075	33.3881	30.9759	42.7537	11.0405	7.27457	5.18641	15.8214	40.4728	20.5323	-1.98453	8.41561e-06	0.000745599
Ly6i	81.3169	75.4968	532.298	264.56	854.616	597.295	775.724	209.926	965.382	488.171	533.339	2.75049	8.53994e-06	0.00075121
Pip5k1b	2.56419	2.48311	2.99094	3.21798	1.46662	0.492956	0.57147	0.161824	0.732273	1.63442	2.01099	-2.59774	9.18032e-06	0.000801813
Tmc4	3.51538	2.156	2.39377	1.81237	2.7091	0.748599	0.564089	0.591608	1.64276	2.53236	2.11851	-2.10829	9.4795e-06	0.000822113
Gyk	2.13311	5.17254	1.92883	4.05166	1.27174	15.6832	16.4279	14.8628	15.9032	14.3998	13.2587	2.08302	1.01569e-05	0.0008747
Gpr183	12.4944	5.88159	8.41299	9.50799	15.8646	2.48727	0.999587	1.41528	1.07708	1.15716	3.70265	-2.4693	1.04998e-05	0.000897956
Irak3	4.99992	12.5977	6.79528	11.0043	7.02397	32.3691	31.5473	32.3021	28.7302	23.787	20.2023	1.85245	1.09306e-05	0.000928349
E2f3	0.219764	0.223455	0.853538	0.793102	1.07437	0.964572	0.932538	1.60512	1.29399	0.996112	1.42235	2.37614	1.10115e-05	0.000928815
Oit3	3.38351	2.35237	1.30186	1.15351	1.75503	0.934003	0.270691	0.306608	0.725251	0.983093	0.551479	-2.42627	1.14092e-05	0.000955816
Apoc1	44.6593	54.0588	15.7683	40.3935	24.0198	1.76114	12.209	11.5242	8.03866	4.81964	6.88199	-2.55395	1.16406e-05	0.000968609
Uhrf1	0.839004	2.26034	2.50661	3.67757	3.04635	5.07746	6.1216	8.81939	5.41864	9.61697	6.26561	2.05687	1.18553e-05	0.000979853
Ndc80	2.99758	3.38658	8.22139	4.37189	7.03847	8.99872	11.691	11.2244	8.87166	11.6763	8.87764	1.72558	1.20798e-05	0.00099175
Gm9733	320.656	159.166	97.2647	50.6945	216.287	73.4124	40.6856	27.6235	119.733	87.4905	78.328	-2.34046	1.32574e-05	0.00108123
Hist1h3e	7.0188	12.7441	11.0634	8.5703	10.5644	0.415181	0.938549	2.0671	5.46655	0.994178	2.89713	-3.15313	1.36852e-05	0.0011051
Rnf125	25.9653	15.765	16.2152	23.8207	26.7991	5.85112	7.16458	3.0172	6.41999	7.65596	14.035	-1.95639	1.37577e-05	0.0011051
Rec114	6.40447	5.4267	4.00437	5.06863	2.92406	1.43644	1.4987	0.943089	2.52175	3.17507	3.46967	-2.16169	1.38193e-05	0.0011051
Enkur	3.53741	3.10837	1.04083	2.05303	1.98777	0.732366	0.49054	0.463024	0.642856	0.612403	0.511045	-2.49618	1.39942e-05	0.00111186
Mcm5	6.23145	9.20632	11.9681	9.82005	9.69679	22.2582	24.2288	22.5067	17.3724	27.6824	22.5359	1.56681	1.43822e-05	0.00112852
Rcn3	33.5689	27.1156	47.2383	20.7917	19.2733	5.90911	9.91731	10.4117	8.19293	7.9937	9.13702	-1.79692	1.43872e-05	0.00112852
Hist3h2a	137.761	106.117	132.247	125.546	192.356	20.9347	55.8633	35.7907	32.7061	34.1644	27.7423	-1.70362	1.46945e-05	0.00114312
Icam4	6.49479	9.97919	12.1539	4.19433	10.5108	1.18329	2.59386	0.459067	5.4766	4.78377	8.48217	-2.5615	1.47589e-05	0.00114312
Mylk3	2.31792	4.21451	2.4936	2.88926	1.64848	0.299931	1.22043	0.213328	0.895128	0.656644	0.795308	-2.53302	1.49479e-05	0.00115052
Glp1r	0	0	0	0	0	1.77995	1.58961	0.187556	4.10853	3.47291	3.68014	6.90008	1.55925e-05	0.00119268
Ifi27	335.657	135.254	131.155	106.471	168.056	66.0642	82.3867	59.1807	51.1579	52.045	72.8671	-1.76512	1.64711e-05	0.00124723
Sapcd2	0.207483	0.234408	1.64831	0.722507	0.757835	1.63233	1.68316	1.0999	1.65906	2.56663	2.83761	2.69768	1.65082e-05	0.00124723
Nek2	0.221111	0.999223	1.23611	1.39994	0.869739	2.74666	3.40347	3.16915	3.37534	6.20123	4.38693	2.22146	1.67478e-05	0.00125762
Hpgd	753.498	481.082	363.713	235.887	315.652	70.2667	196.566	185.217	30.9888	20.9692	15.0898	-2.0346	1.70351e-05	0.00127144
Tspo2	19.6569	25.055	39.5963	25.6091	35.2614	1.8783	7.23402	0.44532	12.6403	13.279	32.0388	-2.82309	1.74773e-05	0.00129658
Mad2l1	5.86821	5.92852	13.9458	6.96633	19.2143	19.4387	18.2391	26.4554	15.7504	23.4335	21.2921	1.85584	1.80254e-05	0.00132924
2810013P06Rik	27.7691	17.9836	20.512	15.7794	26.834	6.73542	6.52541	8.41782	8.10818	5.95765	12.4549	-1.65832	1.86227e-05	0.00136511
Il2rb	2.01021	3.45599	3.39452	8.79847	3.68344	20.7729	20.0161	5.35397	26.9381	29.8354	29.3442	2.47606	1.90355e-05	0.00138711
F5	16.6745	13.6095	6.15609	16.7692	10.4476	4.00351	2.74969	4.61206	3.68703	6.906	2.41811	-1.99719	1.94113e-05	0.00140617
Mcm6	6.11719	13.9567	13.9549	13.2789	7.23196	29.54	38.1231	45.2031	29.8854	42.1307	38.4485	1.89592	1.95422e-05	0.00140738
Slc9a3r2	5.63761	2.00512	1.56662	1.09064	0.879978	0.907805	0.390889	0.49195	0.607126	0.680237	0.271486	-2.61172	2.04655e-05	0.00146531
1500009L16Rik	0	0.222956	0.348395	0.374841	0.332682	4.49431	1.97038	1.04617	2.22355	2.23625	2.56593	4.08959	2.15066e-05	0.00153094
Chaf1b	2.83299	2.78316	5.9799	5.49799	8.0981	8.41538	9.30045	9.21406	8.55084	13.7482	12.2428	1.67392	2.46526e-05	0.00174481
Ivd	37.0489	28.5271	28.6781	15.1568	24.3099	7.8356	11.0973	14.5707	7.458	8.97777	6.85107	-1.55455	2.51793e-05	0.0017719
Car11	1.30906	0.739471	0.433316	0.310806	0.137924	0.0677552	0	0	0	0.0463555	0.189118	-4.71268	2.55332e-05	0.0017866
Aldh1a1	5.33417	7.72951	8.90516	6.82793	6.93966	0.288093	2.02613	0.409817	2.866	1.80677	7.94073	-2.87454	2.66895e-05	0.00185696
Ermap	4.2456	6.43442	8.40925	6.29397	7.59357	0.49309	2.03548	0.274472	3.25559	3.24153	7.68939	-2.52863	2.69316e-05	0.00186327
Spta1	0.672831	2.13791	1.70749	2.07672	1.34692	0.116083	0.402368	0	0.866107	0.659181	1.45804	-3.04544	2.75553e-05	0.00189116
F13a1	8.4604	12.4055	3.38973	4.90071	11.5819	2.28577	1.23562	0.353428	5.2777	16.5053	2.8086	-3.00137	2.76418e-05	0.00189116
Ncapd2	1.044	1.73974	2.53424	4.36257	3.12392	3.56638	4.95126	5.34995	4.78112	5.81159	5.49004	1.69741	2.78615e-05	0.00189566
Dhfr	1.33628	1.08195	1.37613	1.7767	2.36531	3.63342	3.53005	4.53892	3.18934	3.05368	4.6847	1.69929	2.85875e-05	0.00193437
Kif15	0.68398	1.13152	1.63875	2.13433	2.34726	2.46801	3.01822	3.71223	2.69909	2.60198	3.07734	1.71192	2.89272e-05	0.00193714
Ttk	0	0.683246	0.667282	0.43076	0.573468	1.7529	2.16997	2.67163	2.1706	3.12666	2.33713	2.45676	2.89431e-05	0.00193714
B3gnt8	3.53383	6.55899	2.33949	3.3561	4.25519	1.56777	1.41763	0.594714	2.75231	5.07701	3.90189	-2.07512	2.97802e-05	0.00197541
Trf	2302.96	1787.33	1893.87	1075.24	1251.45	134.302	643.454	466.605	77.453	121.138	55.2368	-2.30182	2.98357e-05	0.00197541
Dbf4	2.50671	3.04986	8.16989	5.76847	6.50118	8.78266	7.8814	8.57508	5.78193	5.92683	3.9557	1.58522	3.12407e-05	0.00205738
Ncaph	1.66184	2.71743	3.78307	5.48236	2.72777	6.37411	8.67826	8.34603	7.72501	12.4881	8.44082	1.80149	3.17143e-05	0.00207746
Rbm3	4.7363	4.53344	13.9358	11.4951	16.0796	14.981	20.9352	10.6941	15.9952	8.21821	16.0798	1.74477	3.25865e-05	0.00211673
Mcm10	0.269755	0.457143	0.416698	0.960704	0.738965	1.1449	2.14625	2.74087	1.98542	2.59825	2.35775	2.38728	3.26577e-05	0.00211673
Tppp	1.43508	1.51671	0.694668	0.835328	0.507258	0.345032	0.375542	0.436279	0.050477	0.0262287	0.0401272	-1.93752	3.44556e-05	0.00221021
Gm4956	5.33659	2.3189	2.53648	3.50875	2.59509	18.2726	19.0844	8.34199	11.4887	10.2919	10.8529	2.03918	3.44588e-05	0.00221021
Gsta4	23.6123	9.72582	1.95399	1.16795	2.48782	3.36088	3.2232	2.02827	0.625782	2.09035	0.426404	-2.51698	3.54765e-05	0.0022637
Itga2	1.56417	1.42004	0.345174	2.06909	0.565039	0.254443	0.1743	0.0658091	0.182737	0.158255	0.0645638	-3.11397	3.63495e-05	0.00230744
Serpina3f	20.3733	14.1823	49.9543	26.58	54.0326	27.6938	157.505	107.518	98.433	140.208	88.1208	2.49858	3.75917e-05	0.00237406
0610040J01Rik	14.7427	10.1786	4.22657	2.99171	9.13399	2.60875	3.06659	4.4532	1.78613	1.67772	1.3835	-1.88166	3.87347e-05	0.00243377
Apol10b	2.61021	1.60852	1.98985	1.23947	1.50008	0.294766	0.296152	0.559079	0.560602	0.907504	0.479937	-2.43024	3.95965e-05	0.00247528
Baiap2	5.15647	8.84907	3.57216	6.1369	3.08095	2.54054	2.28094	1.19184	1.73183	1.66418	2.62146	-1.80397	4.15097e-05	0.00258177
Car1	20.58	14.7183	21.8325	14.5242	24.349	2.9708	5.77318	0.778477	29.4397	14.9764	59.5177	-2.47287	4.18778e-05	0.00259158
Tbxas1	170.35	122.809	116.93	84.0589	132.039	27.1788	46.7582	66.0978	24.29	28.9889	31.0812	-1.6512	4.22788e-05	0.00260332
Hrh2	0.253095	0.476566	3.1277	2.40365	1.42221	1.60691	2.79022	1.78893	4.07822	7.55232	4.87523	2.39996	4.27979e-05	0.00262217
Saa3	4.4375	4.7627	1.95849	4.21431	4.86242	36.7486	13.2917	22.2171	34.8377	38.9701	81.8016	2.38289	4.34828e-05	0.00264739
Crip1	5534.96	2502.79	2588.96	2799.5	5175	1019.11	1400.66	1015.01	1138.65	1153.3	1287.32	-1.81142	4.36395e-05	0.00264739
Tmigd3	4.5366	1.58885	1.60178	1.89571	2.37079	0.488401	0.679427	0.587872	1.54994	1.82495	0.655396	-2.36121	4.49474e-05	0.00270435
Wbscr27	2.43785	2.08941	1.55827	1.19754	1.6297	0.556931	0.577036	0.742729	0.886064	0.809692	1.1173	-1.84583	4.50488e-05	0.00270435
Alas2	123.471	212.941	313.512	152.089	259.63	9.41656	48.815	3.57673	43.4056	80.2778	121.441	-3.03033	4.52372e-05	0.00270435
Gbp6	1.14649	1.78871	7.18044	5.23674	5.292	3.45872	6.91589	6.7209	21.1726	36.7785	15.8849	1.93175	4.63769e-05	0.00275909
Ect2	0.286168	0.517289	1.41457	1.63065	0.916593	1.39822	1.53575	3.13519	2.28824	1.81594	2.92704	2.26106	4.66244e-05	0.00276048
Prr11	0.123141	0.208683	0.217394	0.701688	0.415179	0.994285	0.99896	1.41439	1.47698	1.6047	0.889503	2.67379	4.7299e-05	0.00276696
D430041D05Rik	0	0	0.0205485	0	0.0981086	0.308453	0.101687	0.0822711	0.135377	0.303358	0.255595	6.83657	4.73556e-05	0.00276696
Chac1	5.55309	0.932581	4.76924	6.12901	5.69268	0.12429	0.468278	0.618815	0.490945	1.14796	0.7372	-2.99193	4.7408e-05	0.00276696
Bcl2	6.1561	6.84632	5.09437	6.27278	6.18886	22.5431	19.788	13.7299	19.7996	14.0153	20.1959	1.52225	4.8389e-05	0.0028109
Ccr3	291.137	315.783	137.009	264.94	126.036	44.5954	82.2126	108.896	42.1279	43.1349	19.7196	-1.94971	4.91427e-05	0.00284128
Socs1	0.703901	4.27446	1.24267	4.51237	0.889968	19.2366	17.1308	11.5055	57.4362	91.7777	43.9816	2.61199	5.39096e-05	0.00310232
Dusp16	3.82578	8.6966	2.40053	5.1655	2.52538	33.7058	31.8125	18.0005	32.9704	13.5019	17.5667	2.14599	5.52231e-05	0.00316313
Dsn1	1.13532	1.04945	4.09971	2.15644	2.78386	3.58987	5.08809	3.7084	3.75132	6.05241	5.1293	1.91541	5.5895e-05	0.00318679
Nxpe2	3.77793	9.95915	5.31095	7.04296	4.36378	0.608348	2.61946	0.329671	2.82255	2.18014	4.28548	-2.55084	5.68601e-05	0.00322688
Rhd	41.5545	71.4757	65.9419	34.4391	80.6776	3.9955	16.219	0.641704	15.8954	27.2034	34.9856	-3.02609	5.74304e-05	0.00322948
Kif3a	5.31791	3.93209	3.3584	1.5603	3.82645	1.50379	1.40294	1.52798	1.27285	1.13907	0.774517	-1.63844	5.77564e-05	0.00323305
Cyp4b1-ps2	7.10235	3.54002	3.31902	2.38064	3.52147	0.172992	0.260708	0.984336	0.151849	0.591773	1.68999	-3.45539	6.12313e-05	0.00340141
Fn1	9.48118	10.838	0.469061	2.15148	3.93686	2.60566	1.20424	0.675424	1.81959	5.26093	1.54347	-2.7588	6.13165e-05	0.00340141
Col14a1	6.54125	6.19284	1.45156	0.937044	1.5093	0.348023	1.36823	2.45382	0.239077	0.155285	0.263968	-2.20256	6.27675e-05	0.00346628
Chek1	0.277458	0.117549	0.183684	0.922261	0.409266	0.976536	1.1687	2.24714	0.958028	1.21832	1.6234	2.96262	6.66502e-05	0.00364799
Tom1l1	1.35097	2.03505	2.18625	1.71069	1.4234	0.23308	0.632276	0	1.22756	0.956789	1.56138	-2.58208	6.82021e-05	0.00371641
Abcc2	0.480969	0.172895	0.0385956	0.290677	0.221129	0.0362098	0	0	0.0158921	0.0619336	0.0505345	-4.18519	6.90823e-05	0.00374779
Vaultrc5	2.73195	3.4723	6.63162	3.89183	4.02979	0	0.426201	0	3.72359	1.54787	2.36809	-4.28056	7.1053e-05	0.00381507
Cmtm8	7.3081	4.87884	2.15029	3.99607	3.35996	0.73359	1.79653	1.43487	0.804912	0.313684	0.511899	-2.21311	7.12336e-05	0.00381507
Pask	0.0920613	0.0260021	0.162525	0.131147	0.116396	0.419317	0.402139	0.596485	0.301146	0.299921	0.292599	3.13408	7.12519e-05	0.00381507
Pdzk1ip1	7.72219	23.4613	15.1066	13.6765	14.953	1.81481	6.64216	1.1064	5.841	6.44461	7.96005	-2.31324	7.3531e-05	0.00392006
Hist2h4	11.0452	5.19941	9.20797	2.9138	7.75825	0.762245	0.382915	1.08431	1.11514	2.78133	6.20544	-3.34541	7.76144e-05	0.00411992
Pla2g2d	139.568	40.5076	103.261	40.8221	82.199	7.19689	16.4315	31.6327	3.02624	4.74694	3.42818	-2.28921	7.84695e-05	0.00414743
Ctse	138.044	136.621	172.672	133.846	231.494	38.6128	64.6418	19.5748	82.8956	94.7122	103.954	-1.74613	8.44898e-05	0.00444654
AI839979	15.8694	7.14885	9.57507	4.7694	17.9478	3.82617	2.25636	0.946573	5.76792	6.20287	6.90692	-2.25711	8.81061e-05	0.00459757
Fkbp5	0.788672	1.43934	1.39232	1.38278	1.4318	7.61146	4.01292	7.36123	5.71098	6.29022	25.7851	2.48077	8.86443e-05	0.00460614
C4b	0.393228	0.641707	11.4158	8.54787	10.6063	1.19404	1.5541	4.29782	6.16157	8.80042	5.79453	2.13795	9.03704e-05	0.0046761
Cdca7	1.09781	1.35303	4.05236	3.31737	3.02838	4.91763	3.11392	6.52513	3.59112	8.11428	6.34399	1.96504	9.4263e-05	0.00485711
Chaf1a	0.498615	1.28759	0.880255	3.653	1.50099	3.74579	3.91156	4.78301	4.40123	3.5515	3.37531	2.15267	9.73377e-05	0.00498504
Fam83a	0.226025	2.87277	0.0997562	0.7513	0.190514	0	0.141045	0.0665666	0.164302	0.096046	0.457149	-4.50173	9.75554e-05	0.00498504
Nlrp12	3.26585	2.39828	2.93081	3.30837	1.42226	0.721219	1.08692	0.641217	2.76969	5.5511	4.08904	-1.78958	9.93886e-05	0.00505773
Il1r1	0.795576	0.687334	0.0826184	0.266669	0.0394461	0.0581335	0	0.137827	0	0.0265152	0.0811311	-3.43773	0.000100286	0.00508239
Gpr174	0.131295	0.0741669	0.54084	0.95597	0.184446	1.03294	0.819312	0.412456	1.36799	0.991857	1.35305	2.93071	0.000101444	0.00509909
F12	1.67369	1.01297	0.105526	1.13536	0.6046	0.0495015	0	0.140833	0.30416	1.76109	0.276337	-4.24185	0.000104217	0.00521721
Eme1	0.105759	0.716902	1.58701	0.803519	1.78286	2.0582	2.17787	2.92782	1.15318	1.82759	1.74179	2.34671	0.000107292	0.00532794
Nkg7	79.4132	35.8548	111.287	113.679	163.433	391.23	410.914	77.1632	609.506	753.731	665.668	2.34953	0.000107294	0.00532794
Cdc20	5.54737	7.38642	20.4028	13.2963	25.717	18.54	17.3084	19.8384	15.746	25.1068	22.8214	1.50974	0.000110902	0.00548497
Fn3k	0.648823	2.26016	2.29087	1.07833	0.820331	0.0671644	0.472361	0.063695	0.353733	0.321659	0.484295	-2.90912	0.0001121	0.00552207
Mastl	0.253258	0.257511	0.670653	0.817769	0.128081	1.19547	1.10627	1.73042	1.01254	1.00444	1.31716	2.37766	0.000113269	0.00553534
Fcrl5	0.136558	0.308559	1.74783	0.194535	0.402862	1.5267	1.19302	3.65981	1.61309	1.33465	1.47963	3.15629	0.000114625	0.0055606
Fasl	0.974689	0.275294	1.93581	1.61992	3.38892	6.20517	6.9186	0.93293	5.26964	9.28453	7.56864	2.99165	0.000114689	0.0055606
Cenph	3.20202	2.55357	5.98537	4.47202	5.08038	8.2671	8.22762	15.7541	8.14667	17.9286	13.8233	1.9098	0.000117137	0.00565701
Gpr56	0.121962	0.241132	0.592109	0.521227	0.205602	1.18677	0.799126	1.29309	1.90613	3.80058	3.91157	2.48387	0.000119225	0.00573537
Redrum	0.423036	2.44942	1.96042	2.0088	0.624003	0.131374	0.32998	0	0.691907	0.749012	1.31398	-3.24449	0.000133228	0.00635621
Fcna	8018.43	3238.88	9141.53	4990.28	6031.17	555.475	2040.13	1369.89	181.69	290.374	159.738	-2.09026	0.000133708	0.00635621
Samd3	1.45861	0.52433	1.69718	0.881519	1.11768	0.109811	0.124119	0.0781043	0.0963902	0.525902	0.881203	-3.16734	0.000134195	0.00635621
Krt18	7.74216	4.18329	4.01127	5.43466	3.40476	1.5332	1.8905	0.59482	1.10112	2.00256	0.778086	-2.12551	0.000135207	0.00637961
Pag1	2.54103	2.80628	3.22585	3.2538	2.93597	11.231	7.4651	5.80189	11.2177	5.70219	12.8609	1.60972	0.000138188	0.00647069
Galnt9	8.80208	4.84017	2.13149	0.887722	6.9596	1.45142	1.36102	0.550577	1.16078	2.80248	1.10282	-2.59058	0.000139048	0.00648627
Gm16793	1.09088	0.616226	2.28695	1.03602	1.26431	0	0.170184	0	0.148685	0.231778	0.590994	-3.85799	0.000141738	0.00658681
Ahr	6.94798	6.08105	4.73225	10.468	4.44652	1.82917	1.41847	3.10727	1.44972	1.37295	1.41271	-1.61932	0.000142495	0.00658862
Fam213a	24.4467	18.9674	33.2787	17.4828	29.171	3.10996	8.27096	5.72514	9.31364	19.6918	35.488	-1.9327	0.000142847	0.00658862
Stxbp6	2.39717	2.00042	0.769449	1.03482	2.89306	0.315825	0.645953	0.0320905	0.198018	0.447586	0.409282	-2.7243	0.000144132	0.00662308
Igll1	0	0	0	0	0	3.02795	1.85912	27.4392	0.492199	0.690538	48.1273	9.28889	0.000150374	0.00688422
Cd8a	6.32364	4.25255	7.37606	5.50513	6.78958	26.5271	22.3612	7.09476	24.8719	21.881	26.8632	1.82657	0.000155286	0.00708269
Gins2	5.44812	2.43641	5.41019	3.66499	6.69691	12.5014	13.3157	16.0452	9.24083	19.5497	18.89	1.86802	0.000155859	0.00708269
Spata13	3.87459	6.35429	3.55801	5.9647	3.47655	20.7142	14.975	11.0982	21.2034	15.9688	14.2557	1.60389	0.000159131	0.00720478
Phtf2	0.486942	1.12777	0.687718	1.94229	1.10818	3.83092	2.61322	2.95423	3.66357	2.05539	2.65914	1.90881	0.000161605	0.00726338
Trpm1	0.0344742	0	0.0304304	0.0654806	0.029058	0.570987	0.645381	0.0406119	0.350841	0.6934	0.328709	4.77805	0.000164266	0.00735614
Pilrb1	869.756	458.168	1043.22	535.536	1071.53	166.821	298.403	150.085	141.394	147.247	105.928	-1.69461	0.000170048	0.00758749
Ak8	4.35242	4.49335	2.38462	2.13803	3.54211	0.559304	1.40483	0.618815	0.818242	0.382655	0.0867294	-2.3746	0.000170725	0.00759016
Hells	1.17074	1.76356	1.30899	2.37196	1.90782	3.87814	3.60414	7.44756	5.56011	5.17389	4.55537	1.73122	0.000172668	0.00764896
Irg1	9.1958	0.771473	106.005	228.449	39.6762	40.6782	59.0316	29.1741	97.589	131.931	73.6859	3.1219	0.000175378	0.00774113
Hist4h4	6.44094	9.096	5.68542	2.54875	3.16692	0.222249	0.669883	1.89692	1.95086	0.304109	2.32628	-3.09321	0.000176421	0.00775938
Mtbp	0.582328	0.448567	1.02804	1.50829	1.0263	1.68787	1.55265	1.7462	1.46233	1.87463	1.42253	1.71216	0.000181843	0.00796939
Tpx2	1.13362	2.98838	2.95429	3.58868	2.36604	4.67161	6.80457	7.69473	5.84685	7.15691	6.89404	1.59445	0.000184614	0.00806214
Bard1	0.173004	0.122159	0.114533	0.451832	0.401014	0.967078	0.67474	0.662367	0.518761	0.85768	0.687324	2.41376	0.000186602	0.00812016
Smpdl3b	33.4168	64.7201	17.2876	11.1599	30.746	346.022	318.063	85.7262	261.599	113.565	158.447	2.34728	0.000191711	0.00828395
Slc16a11	0	0.2274	0	0	0	2.11137	1.84218	0.553268	2.34103	2.01472	1.55086	3.37007	0.000193509	0.00831574
Pole	0.26442	0.20538	0.612684	0.439461	0.835788	1.05382	0.59814	1.03183	0.792877	0.730349	0.983659	1.95481	0.000194214	0.00831574
Fam89a	0.179187	0.303661	0.474506	0	0.453105	4.89692	2.34816	2.53307	6.25224	1.01524	1.9674	3.63827	0.000194574	0.00831574
Gbp2b	0.501343	1.46321	0.36878	0.634837	0.422577	2.56028	6.83055	6.10288	6.86356	19.1498	7.21868	2.32994	0.000195148	0.00831574
Rgs18	34.2229	16.3249	11.524	13.8433	17.735	9.18467	4.35027	5.00216	12.9915	42.1554	10.3644	-2.02219	0.000197642	0.00839296
Syngap1	0.234284	0.264688	0.0517007	0.222501	0.197476	0.0242524	0	0	0.234171	0.315259	0.10154	-4.21124	0.000200305	0.00847683
Mgst3	29.6858	40.8747	40.2882	27.8403	32.5284	10.9091	17.3668	5.68279	33.7176	35.6361	63.365	-1.6458	0.000201064	0.00847982
Rem1	2.3519	0.913383	0.778509	0	1.85849	0.182597	0	0	0.267132	0.666271	0.127416	-4.32578	0.000203476	0.00852926
Cdca2	1.07868	1.01555	3.22673	1.47973	3.99041	2.95283	3.51518	4.12985	2.65728	4.41392	3.60152	1.75225	0.000203686	0.00852926
Lrr1	1.09888	0.620742	0.969981	1.04361	2.7787	2.86007	4.40824	4.80823	2.05405	3.15749	3.22043	2.26859	0.000204314	0.00852926
Serpina3g	264.077	157.018	400.364	210.272	443.194	395.371	1249.34	831.758	780.065	923.297	754.603	1.97132	0.000206091	0.00857437
Mpzl1	64.9085	65.1965	50.4089	31.0595	31.7812	6.08761	22.9047	23.8584	3.9259	5.15656	1.87834	-1.88651	0.000207449	0.00860178
St7	1.53784	1.88219	6.71184	2.51529	3.3846	5.12954	5.17143	10.9201	3.91261	2.66233	5.97389	2.03422	0.000209542	0.00865943
Ccnb1	1.52611	4.36786	7.09471	3.38182	6.77473	8.59402	11.3644	11.6858	7.61761	14.2381	13.4343	1.79861	0.000215156	0.00886169
Bcat1	0	0.0821432	0.333731	0.110481	0.122569	0.397399	0.254079	0.531046	0.147988	0.255407	0.260499	2.95293	0.000229818	0.00940268
Cd274	7.12463	17.4888	19.0383	36.4765	12.5565	42.8835	51.0879	39.2568	63.3963	83.5042	57.2844	1.84563	0.000232404	0.009477
Car2	276.451	427.482	632.713	319.769	668.046	21.2037	138.726	15.1173	96.3924	145.483	208.591	-2.59314	0.000234456	0.00952912
Zfyve28	0.47363	0.501651	0.156778	0.618487	0.898241	0.0245144	0.0369445	0.104617	0.12911	0.100631	0.0855308	-3.12044	0.000239283	0.00969332
Casz1	0.138606	0.281869	0.391514	0.394906	0.46732	1.18229	0.778443	0.538837	0.806049	1.02091	0.720874	1.92149	0.000244549	0.0098419
Prkar1b	37.5083	28.7203	20.503	10.8663	14.72	5.80631	11.703	16.5698	0.406482	0.609273	0.447421	-1.54502	0.000249804	0.00999075
Ciita	3.49694	4.61661	2.11564	3.13449	3.31184	0.504351	1.66728	1.55061	1.99933	3.76224	4.00753	-1.72364	0.00024987	0.00999075
Plk1	3.61854	5.05005	10.7096	5.96342	11.4825	12.7358	17.998	11.4719	8.81957	21.9793	13.6534	1.68553	0.000260787	0.010393
Acyp1	54.1806	17.6651	23.1102	11.7415	28.1979	9.63629	10.438	11.5659	14.9346	14.8338	9.45591	-1.75521	0.000261617	0.010393
Pltp	30.1389	104.582	37.199	45.1029	31.4523	18.3682	26.3791	19.9042	20.0592	11.1623	11.8749	-1.64741	0.00026272	0.0104032
Rspo1	5.26765	3.62881	2.72181	1.46421	2.92394	0.319195	1.60348	0.908122	0.887247	2.47499	1.18792	-2.25644	0.000266566	0.0105217
Tlr11	1.54295	1.61867	0.324278	1.04668	0.619305	0.365079	0.366796	0.476054	0.507393	0.832578	0.934092	-1.96894	0.000268281	0.0105555
Trem2	9.86936	6.85269	1.27046	0.976353	4.85263	2.55412	0.898146	0.363328	2.16722	3.02889	1.12877	-2.65962	0.000271108	0.0106328
Kif20b	0.720066	1.6031	2.31808	1.28725	2.46345	2.84126	4.04404	3.54276	3.63323	3.73178	3.96526	1.53766	0.000283146	0.0110697
Exo1	0.171181	0.386792	0.264428	0.243858	0.252502	1.06321	0.90798	1.46202	0.746613	1.01837	1.27361	1.94458	0.000292078	0.0112777
P2rx1	32.1447	23.611	10.6509	36.3035	19.6902	10.9918	8.49346	7.16416	11.4027	14.1653	6.88914	-1.64609	0.000292365	0.0112777
Rad51ap1	2.89814	1.49476	7.89701	3.11138	8.0719	6.41754	6.99813	8.98062	5.1752	7.92457	8.26457	1.79998	0.000293056	0.0112777
Sepp1	1155.74	913.73	885.137	666.8	491.513	144.24	494.418	296.293	153.408	121.857	100.65	-1.73135	0.000293441	0.0112777
Osm	92.3001	17.8683	126.3	140.581	211.942	15.1442	10.4092	4.7307	12.8891	53.1356	73.9733	-2.44338	0.000293963	0.0112777
Penk	1.16814	0.942669	2.35685	2.53575	2.25055	6.21889	2.60339	3.24371	8.8554	12.6224	11.0899	1.96268	0.00029499	0.011282
Specc1	1.87087	4.20877	2.83928	3.42886	2.15791	0.61158	1.61807	0.71532	1.39576	1.44123	1.63117	-1.65059	0.000296822	0.0113169
Tinagl1	6.71684	7.7109	6.88524	5.35014	4.83972	1.16632	3.1774	0.127624	3.89822	6.93607	6.19786	-2.282	0.000300925	0.0114379
C3	8.94105	18.571	8.98505	14.5006	12.4059	36.5664	38.3693	49.8828	28.2643	41.4618	21.2766	1.59283	0.000303504	0.0115005
E230016K23Rik	0.954831	1.13867	0.0936478	0.503782	0.447121	0.175718	0.198612	0.0624905	0.462725	0.150275	0.214578	-2.78349	0.000308869	0.0116679
Klrb1f	8.82927	3.351	6.57585	5.50279	16.861	2.1707	1.11915	0.650076	2.25639	3.36105	1.91333	-2.1641	0.000318579	0.0119979
Vstm4	13.5726	15.1884	8.64421	6.77132	8.25435	2.84557	4.55645	6.37539	1.24889	0.365031	0.372307	-1.65121	0.000320242	0.0120237
Rad54l	0.383015	1.0818	1.01426	0.945754	1.35593	1.93485	3.34615	3.02309	3.0348	4.92611	3.45282	1.82163	0.000323225	0.0120889
Fignl1	0.792303	2.05878	1.3288	3.00982	1.33565	4.49453	4.44974	5.97353	3.91641	4.30948	5.67736	1.74686	0.00032418	0.0120889
Sh3tc2	0.103802	0.586365	0.366505	0.295745	0.393723	0	0.064775	0.0305708	0.113184	0.308765	0.524865	-3.53468	0.000324923	0.0120889
Trim10	11.7553	34.9215	37.5219	19.4375	24.8596	1.56456	8.31803	0.370934	8.08742	16.2346	19.8031	-2.77741	0.000326106	0.0120964
Ckap2l	2.10318	3.64903	4.97271	4.77949	6.96437	4.91414	11.2494	10.8396	6.19729	9.21377	6.18538	1.62203	0.000327484	0.012111
Trat1	7.92327	4.86494	6.08163	2.29015	7.54955	0.713212	1.93473	0.405823	1.25209	0.878316	2.98608	-2.64324	0.000342942	0.0126069
4833411C07Rik	20.1913	7.64079	9.86317	6.8884	12.0621	0.89288	3.66987	5.19601	0.783752	0.555341	0.736334	-2.1006	0.000350835	0.0128242
Dnajb2	4.85534	6.85679	6.23391	6.56738	4.34055	1.09661	2.61668	1.73327	1.2567	3.43868	3.50722	-1.704	0.000355316	0.0129077
Ankrd33b	4.63042	1.76441	3.94217	7.2078	1.98611	1.04374	0.42744	0.903757	1.2946	2.82532	3.1508	-1.99866	0.000367048	0.0132684
Phf19	0.25181	0.035561	0.500114	0.47829	0.424496	0.677733	0.589257	1.14949	0.388973	0.659851	0.400165	2.68855	0.0003674	0.0132684
Troap	0.103985	0.93984	2.20291	1.28382	2.5418	1.98063	2.20624	3.18497	2.60783	3.56443	2.73412	2.05015	0.000369811	0.0132776
Gm17455	2.47454	0.465944	1.69888	2.6112	0.463503	0.113848	0	0	0.499666	0.623122	1.90663	-4.45382	0.000371807	0.0133058
Ptplad2	173.593	75.1223	81.2452	97.482	102.205	30.0315	57.3657	42.3882	38.9061	32.689	20.793	-1.52288	0.000372757	0.0133058
Npnt	0	0.110921	0.173326	0.0466208	0	1.32123	0.918995	0.115659	1.24896	1.43239	1.00705	3.53094	0.000392252	0.013881
Cpq	104.062	60.0393	85.9658	33.1279	62.0598	15.3646	33.3815	32.5432	13.2314	16.9118	10.6538	-1.59858	0.000406303	0.014281
Nuf2	2.15546	1.54966	4.32415	1.20962	3.22072	4.09743	8.6206	7.55994	4.77177	8.38216	6.08638	1.87641	0.000406418	0.014281
Hist1h2ac	7.74147	15.3057	11.5314	9.19014	10.1956	1.60275	4.52893	3.13492	2.11029	1.09654	2.3766	-1.95192	0.000407034	0.014281
Card11	0.859549	1.16531	3.74304	4.57138	3.04292	1.58974	3.71889	5.26543	3.54067	3.8311	2.78158	1.7719	0.000415146	0.0145242
Soat2	0.221666	0	3.3263	2.10517	3.83022	1.1932	0.691624	0.45698	2.33644	3.17119	3.55464	3.15961	0.000428322	0.0148586
Fam101b	13.9593	12.4727	10.4855	16.8903	12.6713	6.33591	2.63841	4.82271	6.78116	13.4987	5.77858	-1.51615	0.000440938	0.0151725
Cpeb1	0	0.384696	0.0667925	0.503038	0.12756	0	0	0	0.137512	0.0857444	0.0437267	-5.50974	0.000451197	0.0154777
Cystm1	81.9758	41.6092	49.2888	33.473	55.7446	10.6586	30.1492	22.8597	13.2422	17.6135	17.7358	-1.54273	0.000453422	0.0155108
Cc2d2a	0.043243	0.0488548	0.0763412	0	0	0.358111	0.377785	0.356594	0.314343	0.318508	0.462297	2.88956	0.000455677	0.0155448
C3ar1	3.6175	2.53887	2.41907	4.11226	2.35617	1.24825	0.581453	1.12996	1.55388	2.4999	1.2036	-1.61808	0.000458457	0.0155964
Myo18b	0.0284579	0.0321509	0.0753593	0.162159	0.0959474	0.129619	0.372926	0.854874	0.03103	0.21767	0.115115	3.79693	0.000485836	0.016392
Rnf24	0.550441	0.358773	0.336375	0.482545	0.321204	0.122726	0.105689	0.0498801	0.215453	0.239899	0.305852	-2.19192	0.000507001	0.0169217
Ncr1	9.34149	0.636865	5.11805	8.25982	7.33083	1.06704	0.301516	0.284603	0.468313	2.41822	0.698044	-3.0882	0.000507033	0.0169217
Tap1	26.9178	52.52	87.9911	98.6149	52.5815	129.384	151.276	84.6862	189.343	233.247	142.558	1.61447	0.000509642	0.0169628
Gbp7	6.83171	9.2572	12.8746	14.1703	7.70139	16.643	30.6266	26.514	52.5555	96.3997	45.4005	1.60927	0.00051399	0.0170614
Rnf217	0.0823885	0.0930803	0.290898	0.625958	0.208333	1.73984	0.359886	0.582341	0.71868	0.956934	0.737958	3.28666	0.000515935	0.01708
Spc24	6.02857	4.86494	12.1633	7.03402	16.5509	16.0473	15.9078	15.0154	14.8998	28.838	28.4175	1.53113	0.000521762	0.0172265
Foxo3	5.05681	2.30365	8.49534	2.94345	2.33741	0.979389	1.17061	0.72062	1.89724	2.01018	1.3904	-1.92278	0.000531544	0.0175026
Shmt1	2.51035	1.41807	2.41734	1.30042	2.69303	4.91381	5.48282	7.32603	4.72797	6.88531	4.2531	1.62129	0.000542305	0.0177748
Alox5	24.6717	22.9296	18.9819	28.1803	18.1961	10.2503	6.96967	7.85519	12.6631	33.4822	11.7284	-1.50684	0.000542699	0.0177748
Lyz2	43820.9	20135.1	27494.9	13076.6	49300.3	6460.86	11024.1	2534.09	4275.81	8719	2849.61	-2.26067	0.000545276	0.0178119
Fancb	0.239138	0.0900574	0.703626	0.378518	0.134378	0.792158	0.994853	1.26772	0.608422	1.06135	0.552768	2.71836	0.000551575	0.0179225
Tal1	0.44105	2.49143	0.87596	1.8849	0.836453	0.0913125	0.550451	0.0649468	1.08206	1.18698	2.35756	-2.68726	0.000564624	0.0182025
Dpep3	0	0	0	0	0.236301	0.870619	0.962184	0.412824	1.27369	0.119129	0.364511	6.41104	0.000569551	0.0183134
Bhlhb9	0.166818	0.235584	0.220876	0.712927	0.281219	1.41602	1.56148	0.736945	0.818532	0.897903	1.7111	2.5492	0.000576829	0.0184848
Tuba8	21.8147	10.7825	18.4063	16.1475	32.5836	4.9149	5.60531	3.87369	8.6284	19.0395	5.28347	-1.75518	0.000577884	0.0184848
Cldn13	20.0396	28.7357	39.6545	23.6328	35.8243	1.64132	10.8562	0.648558	16.008	14.4733	37.0318	-2.48692	0.000582427	0.0185818
Knstrn	3.77856	2.56135	7.33775	3.37321	10.5102	6.759	10.3276	11.8404	6.97666	9.91218	7.38034	1.61342	0.000584096	0.0185869
Gpr34	54.7488	28.1217	8.21885	8.96063	9.52245	5.29475	17.5858	18.0619	3.02321	4.81824	2.90552	-1.60326	0.000586217	0.0186064
4930506M07Rik	1.15477	2.57664	0.815454	2.74173	1.31402	4.9489	4.79202	9.62459	5.35136	4.98882	4.8547	1.7631	0.000593824	0.0187993
Ccl6	7392.02	1833.25	3250.96	5927.99	4440.95	1079.9	1877.82	623.981	1475.07	1194.75	807.982	-1.94988	0.000606777	0.0191601
Gpr83	0.854212	0.408297	0.348006	0.187211	0.11077	0.0544157	0.0410037	0	0.0716475	0	0.398699	-4.05889	0.000610908	0.019199
Slfn14	3.62607	5.64186	5.61533	4.53118	4.55776	0.579504	2.02457	0.0749413	1.73413	1.36964	3.6394	-2.38581	0.000611124	0.019199
Cxcr1	1.04818	0.118421	3.33083	2.38911	1.767	0	0	0	0.304778	0.178164	0.121143	-5.28492	0.000612982	0.0192083
9830107B12Rik	10.2338	7.92206	7.3048	13.0188	7.77406	2.87732	3.35076	1.89768	4.27065	16.1601	5.0925	-1.74126	0.000617671	0.0192399
Pianp	0.10074	1.93483	0	0	0	0	0.125728	0.118676	0.14646	0.171232	0.349291	-3.69934	0.000620616	0.0192399
Prc1	1.71368	4.88418	3.78167	5.47429	4.59596	7.67638	10.1591	11.8833	8.23868	15.8881	11.3884	1.5537	0.000621098	0.0192399
Tnik	0.835115	0.326593	0.481987	0.854122	0.351955	0.172898	0.100218	0.094596	0.256835	0.145588	0.241296	-2.15363	0.000621801	0.0192399
Dcstamp	0	0	0	0	0	0.570014	0.572694	0.202714	0.0416956	0.0649971	0	5.97669	0.000627724	0.0193745
Lsr	2.16473	3.11821	3.15284	2.67261	3.83173	0.985982	0.742964	0.701288	1.33755	3.15822	2.1266	-1.69827	0.000634017	0.0195151
Axin2	1.21745	0.593939	0.390778	0.157666	0.279865	0.320795	0.0690649	0.0325954	0.140794	0.266506	0.207861	-2.53343	0.00063545	0.0195151
Hemgn	9.79246	34.2846	26.4717	20.5374	17.3677	1.64724	9.03878	0.480663	11.3078	13.0325	22.5173	-2.57207	0.000639543	0.019592
Pilrb2	419.102	238.071	454.313	230.715	462.07	89.7383	163.802	88.4823	86.164	104.542	63.2222	-1.52703	0.000649152	0.019837
Efhd2	23.7511	31.4174	106.049	47.2748	36.1187	169.811	59.4703	67.6178	66.0035	66.8081	70.513	1.84226	0.000660412	0.0201311
Glis1	0	0.09167	0	0	0	1.24311	1.11393	0.143379	0.560334	0.735559	1.24255	3.79386	0.000662804	0.0201542
Ear1	756.465	281.704	1050.75	1327.61	7434.96	115.767	85.9963	33.8705	275.066	107.945	46.5979	-2.72336	0.000677698	0.02051
Rrm1	3.00655	9.82385	6.14036	7.78219	3.82613	15.9398	19.9756	22.1538	18.0199	22.9632	23.949	1.57913	0.000677837	0.02051
Dapl1	19.7387	9.29178	26.4981	12.4973	9.35864	3.23522	2.82274	0.968875	1.49464	1.98043	10.456	-2.59483	0.000700634	0.0211478
S1pr1	5.21204	3.64731	6.93535	5.6887	5.18002	1.83603	0.679614	0.778954	0.819953	1.27818	3.95594	-1.98187	0.00071407	0.0215007
Gm11346	10.3551	3.34254	7.27505	6.62309	4.27504	1.22506	2.24185	2.24058	5.76072	10.836	11.2351	-1.82803	0.000748118	0.0223618
1700048O20Rik	0.127506	0	0	0	0.107474	0.527962	1.27307	1.27676	0.370748	1.08364	2.17363	4.17396	0.000750801	0.0223877
Slc6a1	0.822926	1.79746	0	0.20841	0.231212	0	0	0.258517	0.0398802	0	0	-3.92691	0.000761817	0.0226613
Crmp1	0	0	0.302666	0	0	0.340748	0.299556	0.161573	0.249251	0.69938	0.693507	5.97329	0.000764723	0.0226929
Sntb1	1.5322	0.989167	1.44908	1.8709	1.19923	0.045317	0.546361	0.128928	0.278448	0.186025	0.316222	-2.43695	0.00076695	0.0227043
Bok	0	0	0	0	0	0.18775	0.660215	1.78052	0.109869	0.171269	0.786072	6.50557	0.000819609	0.0240321
Gbp4	1.55772	3.34375	7.975	10.1584	6.43364	4.62252	10.0121	11.9279	27.3083	77.1369	31.8809	1.83528	0.000841866	0.0245097
Ccr7	35.3148	11.9963	66.452	32.6322	41.9346	6.96557	1.71236	4.28672	2.08144	3.48124	18.3392	-2.44258	0.000849399	0.0246706
4930427A07Rik	0.421397	0.436409	1.1779	1.26731	0.355191	1.33774	2.01604	2.358	1.14871	3.28288	2.35397	2.12964	0.000854602	0.0247633
Glrp1	0	0	0.850247	0.457394	0.304463	0.398845	0.225405	0.496443	0.612671	0.443421	0.45226	5.648	0.000860206	0.0248672
Rgs8	0	0	0.0716719	0	0	0.386639	0.0760024	0.0478261	0.17707	0.391035	0.234606	6.11867	0.000871509	0.0249555
Wdhd1	0.395165	1.08423	1.04644	2.0909	1.61782	1.84663	2.1841	4.18968	2.89306	1.93507	3.76786	1.82374	0.000873392	0.0249555
Calcb	0	0.138363	0	0	0	2.63696	1.37563	0.577095	1.78051	4.37149	4.67094	3.95425	0.000893632	0.0253573
Crip2	515.637	252.057	299.774	127.363	244.572	84.6172	149.696	149.594	21.4255	47.2227	28.1509	-1.58462	0.000897085	0.0253626
Wnt11	0.591852	0.71045	1.04486	1.40521	0.935374	0.245067	0	0.0435766	0.0268894	0.0628747	0.021376	-2.54079	0.000899997	0.0253626
Gfra4	2.98665	2.75267	8.32522	4.47859	6.3598	0.130177	0.882824	1.11107	0.228533	0.133593	0.227093	-2.06384	0.000904291	0.0254069
Gm16894	10.7105	0.155134	8.72693	2.86897	4.86111	0.45486	0.685498	0.161761	1.29762	1.47819	5.39582	-3.56867	0.000905696	0.0254069
Nlrp1c-ps	2.04482	2.07916	1.50413	1.68304	1.60865	0.197562	0.510405	1.0037	0.297284	0.617895	0.708988	-1.87788	0.000931758	0.0260786
Brip1	0.203921	0.518366	0.330003	0.419608	0.171883	0.999176	0.890761	2.14203	1.02529	1.08798	1.09003	1.82473	0.000934987	0.0261097
Map3k6	1.25075	0.522221	0.720027	1.60101	0.550042	0.225173	0.135739	0	0.0790609	0.184866	0.392814	-2.76591	0.000945092	0.0263322
Camk1	287.884	120.667	168.395	109.861	181.437	54.635	30.0436	57.2006	22.2169	65.2158	6.97917	-2.10985	0.000954421	0.0264128
Smim1	0.479203	1.04411	1.02727	0.650145	0.577022	0	0.341753	0	0.547397	0.911488	1.4835	-2.8457	0.000966115	0.0266501
Otub2	2.66393	4.33531	2.91132	3.55398	2.29886	0.656578	1.70194	1.34495	1.36014	1.1859	2.18084	-1.5291	0.000969992	0.026664
Sgms2	5.81956	3.31038	3.91556	4.44468	6.17444	2.42655	1.29516	0.791039	4.98473	11.99	6.57308	-1.58378	0.000977253	0.0268037
2900008C10Rik	4.50471	2.44678	1.07055	2.30362	2.48264	1.36307	0.75682	0.612315	3.02268	2.06146	1.95237	-1.85364	0.000996444	0.0272694
Lrrc1	0.600525	0.720861	0.132521	0.427741	0.126544	0.124329	0.140528	0.0884303	0.136417	0.382777	0.325339	-2.45052	0.00101054	0.0275326
Ptpdc1	0	0.028961	0.0905099	0.292141	0.172856	0.33966	0.191957	0.241586	0.0931709	0.0726196	0.0592537	3.62767	0.0010613	0.0287252
Pdgfrl	2.30559	2.17066	0	0	0.518229	0.0636448	0.383664	0.271607	0.335196	0	0.0444113	-3.23242	0.00106717	0.0288206
Prnp	8.9656	17.1553	7.18942	8.87445	4.89609	1.67318	5.63414	5.87595	2.93737	4.34639	5.08977	-1.57994	0.00107304	0.0288527
Ifit2	3.10276	4.81995	34.2878	44.0873	30.7297	6.57203	17.7981	11.3521	76.469	103.974	50.0318	1.57685	0.00109589	0.0293595
Clec4e	33.1137	10.4624	82.2389	89.1922	53.9301	107.405	76.4091	37.1359	94.1763	143.627	123.084	1.76192	0.00110417	0.0294965
Smtn	0	0.375154	0.410356	0.315361	0.615762	0.989974	0.8703	1.17355	1.1345	2.25768	1.26647	2.17526	0.00113109	0.0300026
Smim5	11.7816	5.09763	11.7272	8.80836	19.8611	2.38729	2.81565	0.885902	3.46215	14.4156	9.27081	-2.02529	0.00113286	0.0300026
Klra9	4.34161	0.111478	1.74197	1.68678	1.49707	0.326859	0.123148	0.116241	0.28691	0.894499	0.855308	-3.35248	0.00115014	0.0303947
S100a6	1111.96	413.569	925.115	1536.58	1484.75	323.234	268.311	79.5299	893.59	515.726	844.167	-1.76899	0.00117103	0.0307918
Ankrd9	4.42154	3.33022	6.99269	4.19916	2.56222	1.37311	1.78195	0.48832	2.17622	2.92268	2.98094	-1.66046	0.00117266	0.0307918
Prok2	0	0	0.13747	0.147905	0	0.902805	0.291552	0.183465	2.71702	5.73546	5.6698	5.64219	0.00118041	0.0309263
Tacstd2	14.4264	3.32007	12.0267	11.2905	15.425	3.48455	2.08389	2.28172	5.29198	12.7147	11.6559	-1.73085	0.00120883	0.0313696
Slc52a3	0.340753	1.01056	0.977546	0.970846	0.789849	2.71609	2.92377	1.40497	3.25108	4.29568	4.7259	1.70028	0.00121464	0.0314251
Hist1h1d	3.64378	7.54718	4.02046	3.74889	6.39855	0.125731	2.2738	0.715419	1.43474	0.602144	2.10565	-2.49514	0.00122396	0.0315337
Fancd2	0	0.22277	0.174052	0.327711	0.581706	0.38782	0.67675	1.1324	0.770426	0.572559	0.769133	2.44708	0.00125001	0.0320704
I730030J21Rik	15.6924	6.2328	8.22444	4.19151	5.99347	3.04581	4.43719	2.31078	1.33677	3.40359	2.55044	-1.72824	0.00125604	0.0321583
Galnt18	0	0	0	0	0	0.416793	0.228411	0.161699	0.731704	0.492539	0.978273	5.60559	0.00126458	0.0323098
Gmeb2	0.523624	0.525846	1.23254	1.76814	1.47119	1.51772	1.08918	2.12471	1.734	2.15914	1.49613	1.58112	0.00128288	0.0326544
1700066M21Rik	1.01869	2.34604	0.622523	2.00933	0.792595	5.64574	6.16127	4.33867	4.32913	2.44187	3.73582	1.63849	0.00128337	0.0326544
Enpep	0	0	0	0	0	0.139117	0.104828	1.48422	0.0814094	0.0475893	1.42378	7.34015	0.0012966	0.0329229
Fcgr4	515.938	540.619	802.682	379.531	810.016	1552.41	3880.19	1093.9	2467.33	657.908	1311.49	2.04192	0.00130797	0.0331434
Sfn	0	0	0.644736	3.88459	1.10818	0.66537	0.364636	0.516273	0.424762	1.48981	1.30847	5.8369	0.00131822	0.033298
Ip6k3	2.96456	6.29433	6.13598	3.00962	5.08376	24.2966	21.2425	5.35897	17.7973	10.4255	10.4561	1.85968	0.00131948	0.033298
Marco	53.7737	81.0028	22.6329	40.5848	15.6087	113.837	194.299	279.261	28.4325	31.4424	27.7475	1.53758	0.0013425	0.0338097
Amica1	16.5843	2.49098	18.2775	19.2098	14.706	2.93734	3.1705	1.80688	8.9545	23.4365	15.3172	-1.838	0.00136046	0.0341919
Gpr68	0.134454	0.227854	0.652756	0.383076	0.11333	1.92073	1.67805	0.237589	1.90589	1.16173	2.36978	2.74603	0.00140727	0.0350112
BC033916	8.75952	4.28838	7.21657	10.8146	18.9505	2.29713	1.27543	2.06381	5.94299	8.51977	5.73682	-1.73629	0.00141975	0.0351295
Umodl1	0	0	0.0412437	0	0.157534	0.0773884	0.262414	0.165129	0.0679299	0.0794194	0.0135004	5.81163	0.00142058	0.0351295
Lamc2	0	0.0257755	0	0	0	0.358982	0.199317	0.16126	0.215599	0.413645	0.619651	3.7012	0.00143938	0.0355229
Klri2	1.20435	0.102048	0.372078	0.629077	0.609081	0.124671	0.0751542	0	0.153207	0.426476	0.591568	-3.09147	0.00145554	0.03585
Cnih3	0	0	0	0	0	0.250448	0.269599	0.203581	0.251244	0.293738	0.374491	5.48895	0.00148129	0.0363129
Lrrc9	0	0	0	0	0	0.297518	0.0840705	0.0529031	0.163222	0.241717	0.389266	5.75565	0.00148578	0.0363129
Unc5c	0.176314	0.0995974	0.133399	0.26313	0.127383	0.0312883	0	0	0.0549285	0.0214063	0	-3.26799	0.00152701	0.0372378
Ptgs2	5.65303	1.10423	5.08321	18.8658	4.4977	0.39377	0.923116	0.746859	0.825703	3.44237	1.69443	-2.28923	0.00157815	0.0382577
Cox6b2	5.72847	4.74604	5.73073	3.6269	3.86278	0.948792	2.14482	0.674836	4.85817	4.54389	12.0275	-2.05943	0.00162499	0.0391619
Dscc1	0.712953	0.805475	1.73064	2.20056	3.15494	3.46874	1.89082	3.25456	2.26739	3.686	4.01697	1.89873	0.00163075	0.0392046
Mogat1	3.51688	6.18065	5.69132	5.01	3.4584	0.323607	2.31654	0.690504	1.06521	2.4354	0.733891	-2.17208	0.00163313	0.0392046
F830002L21Rik	2.57239	3.77808	2.38418	3.66452	6.61314	0.585831	1.28419	1.13639	1.21545	1.96758	1.85815	-1.69771	0.00167313	0.0400088
Aspm	0.0955325	0.458703	0.88543	1.1341	0.724711	0.80103	0.953833	0.844058	0.88542	0.710415	1.01441	1.53648	0.00167952	0.0400838
Hbq1b	8.19038	10.4989	18.6303	12.8644	14.8693	0.782626	4.71784	0	4.92331	8.47786	15.6553	-2.3757	0.00168715	0.0401881
Chil1	95.4243	75.3394	119.943	97.6471	171.33	354.281	393.062	117.426	303.121	794.858	371.128	1.75566	0.00173213	0.0410215
Pxdc1	2.39155	3.98177	4.55537	0.956325	2.86458	0.469074	0.864013	1.03797	0	0.0713162	0.0727378	-2.03443	0.00176946	0.0415066
Sdcbp2	1.17984	0.476054	0.446334	0.160072	1.84688	6.28116	5.99516	1.09206	6.61617	8.21269	9.15559	2.48837	0.00180697	0.0422134
Pld3	1110.7	583.032	1618.84	570.893	1232.03	122.599	401.209	295.538	101.139	116.933	86.5315	-1.63265	0.00180988	0.0422134
Gm12185	0.133704	0.226583	0.393402	0.592571	0.150264	0.405993	1.14027	1.05006	2.76998	5.39117	1.94448	2.18051	0.00182575	0.0425029
C330027C09Rik	0.415052	1.13879	0.994424	1.0136	1.04953	1.47309	2.62702	2.93369	2.06887	2.3684	2.74112	1.51293	0.00183238	0.042577
Selm	14.2967	13.46	7.47835	25.1438	14.2821	6.90646	3.79989	3.4308	8.27558	14.2504	9.71515	-1.53818	0.00185651	0.0429755
D630039A03Rik	0	0	0.0718203	0	0	0.101071	0.507732	0.143776	0.473164	0.645392	0.493692	5.56976	0.00186926	0.0431894
Acta2	4.39747	1.44904	4.60946	3.91528	5.79154	1.06216	0.800369	1.07925	1.19873	0.960273	1.0853	-1.52506	0.00188364	0.0434401
E130012A19Rik	0	0.0571265	0.446334	0.288129	0.170482	0.251247	0.567963	0.774372	0.073513	0.25784	0.17532	3.64352	0.00190353	0.0438168
Plch2	0	0	0	0	0	0.244617	0.0526645	1.26761	0	0.0478166	1.02416	7.6067	0.00192425	0.044211
Slc22a17	2.15704	2.78511	1.72269	1.65835	0.692628	0.765568	1.02556	0.786525	0.485333	0.436478	0.385821	-1.53808	0.00193782	0.04444
Nrgn	0	0	0	0	0	0.980956	0.113719	0.644043	1.45718	1.96178	0.526547	5.71706	0.0019439	0.0444964
E130309D14Rik	0.294392	0.498894	0.467748	0.671005	0.0992559	0.0975187	0.0367414	0.0346805	0.0855999	0.166797	0.23817	-2.68587	0.00198226	0.0452904
Cdca5	4.57416	3.6314	9.16648	3.63965	11.2539	9.16294	12.8061	14.2724	5.84132	14.4641	10.1445	1.56205	0.00199844	0.0454912
Ldlrad4	4.20606	3.04741	2.09848	2.7788	2.54333	1.36299	1.82587	0.538577	0.465269	0.802992	0.951095	-1.53131	0.00201608	0.0458081
Ftl1	16277.2	5808.17	21429.6	12117.3	15065.4	2452.66	5568.39	3326.99	2031.32	2765.25	1922.17	-1.5456	0.00202325	0.0458863
Arhgap27os3	0.949081	0.731077	0.761596	1.06523	1.30904	2.64372	3.55349	1.7279	4.32761	1.97983	2.8669	1.66722	0.0020354	0.0460771
Smyd1	0	0	0	0.0665814	0	0.232234	0.174995	0.165179	0.101925	0.297911	0.18231	5.47014	0.00206054	0.0465606
Haghl	1.85016	5.44961	2.44971	7.02842	2.00505	11.2178	11.8753	11.2092	8.98215	6.88859	8.47691	1.61043	0.00210684	0.0471503
Vpreb1	0	0.173314	1.35411	1.16552	0.258608	2.1597	1.72312	16.626	0.446056	0.347667	36.6121	5.80673	0.00210933	0.0471503
Ccr8	0.815332	0.230285	2.51893	0.774325	0.171809	6.41447	3.5615	0.840432	4.37104	4.96598	6.53734	2.88701	0.00210961	0.0471503
Ttc39a	0.48206	0.925852	0.680824	0.549378	1.3815	0.0798424	0.0601634	0.227154	0.245294	0.874003	0.724282	-2.53568	0.00211767	0.0472448
Spic	1441.35	1000.34	1974.03	1306.59	2066.34	204.699	484.707	602.343	162.078	270.121	117.436	-1.50357	0.00212575	0.0472538
Cd200r3	4.48414	0.663413	1.60211	1.21675	2.69974	0.48629	0.532992	0.125774	0.38805	1.63326	0.246788	-2.69859	0.00215947	0.047917
Fanci	0.102027	0.230534	0.315207	0.436029	0.386989	0.633692	0.477504	1.08172	0.407911	0.794838	0.604327	2.01867	0.00219668	0.0486548

## Sheet: ALL_IFN_vs_ALL
Gene	CTRL_r1 (RPKM)	CTRL_r2 (RPKM)	IFN_r1 (RPKM)	IFN_r2 (RPKM)	IFN_r3 (RPKM)	ALL_r1 (RPKM)	ALL_r2 (RPKM)	ALL_r3 (RPKM)	IFN_ALL_r1 (RPKM)	IFN_ALL_r2 (RPKM)	IFN_ALL_r3 (RPKM)	logFC	PValue	FDR
Prkar1b	37.5083	28.7203	20.503	10.8663	14.72	5.80631	11.703	16.5698	0.406482	0.609273	0.447421	-4.51619	1.12274e-22	1.38266e-18
Pcolce2	63.138	74.2562	27.6431	33.4591	26.5028	11.0848	19.8574	24.0988	2.01944	2.21791	1.49592	-3.25567	1.34201e-18	8.26345e-15
Tspan15	12.4188	10.3752	6.34649	2.79337	4.73802	4.8716	3.26301	7.08394	0.190053	0.444396	0.358826	-3.90258	8.47279e-18	3.47808e-14
Pydc3	0.552199	1.47053	10.793	9.88917	7.77955	1.11058	1.37834	0.696977	7.71272	9.67647	7.70402	2.97232	5.86538e-15	1.59407e-11
Apol9b	0	0.0834513	10.693	2.94632	9.83717	0.0611708	0.368751	0.174033	5.42314	19.7954	8.28089	5.82207	6.47208e-15	1.59407e-11
Esam	6.60885	7.03575	2.80464	3.86244	2.99952	7.20967	13.6412	20.2123	1.15484	2.01624	0.697718	-3.39343	4.57579e-13	9.39181e-10
Gm4841	0.249081	0.0469009	0.586305	0.315405	0.279931	0.171895	0.259054	0.244523	2.35382	4.65711	3.11865	3.9046	7.25585e-13	1.14221e-09
Oasl1	11.4266	5.95337	208.188	94.1899	176.076	8.81965	11.0072	9.80165	63.2643	108.771	63.5309	2.99138	7.41996e-13	1.14221e-09
Bst1	5.04347	1.65241	6.14359	3.83185	6.88677	3.55018	2.58074	3.20836	16.3513	42.5772	30.5439	3.25443	9.80229e-13	1.34128e-09
Stfa2l1	19.3513	1.28604	33.6605	51.3505	16.7908	7.30577	3.90684	4.02294	99.7096	127.377	163.628	4.65489	2.78276e-12	3.42696e-09
1810011H11Rik	115.176	60.8144	65.0945	28.5612	61.2148	18.0828	37.234	49.3732	4.70948	2.85497	3.69763	-3.21457	3.21483e-12	3.59914e-09
Spon1	0.191073	0.194282	3.3732	3.4115	3.15665	0.300646	0.262315	1.238	4.15296	10.0031	8.226	3.64232	5.05051e-12	5.18308e-09
2900052N01Rik	8.38609	5.71553	1.20692	1.55824	1.61348	2.18913	4.43677	6.55031	0.331306	0.516456	0.526751	-3.22654	6.84447e-12	6.48381e-09
2010002M12Rik	0.560193	0.197778	2.78146	1.99507	1.23948	0.579895	0.611753	0.123737	4.58118	8.29193	4.02628	3.6555	8.96094e-12	7.88243e-09
Crispld2	0.0563306	0	1.09391	0.374482	0.474805	1.30619	0.949094	0.199079	6.85878	12.2876	17.4642	3.8786	3.08687e-11	2.53432e-08
F830016B08Rik	1.3579	2.2608	2.965	5.15841	4.39752	0.473485	1.87311	1.51546	9.715	11.5809	7.99149	2.94277	5.1386e-11	3.95511e-08
Inhba	0.25861	0.104347	1.5001	0.491207	1.4013	0.0458925	0.0461083	0.0435219	0.577397	1.55943	0.928689	4.43146	6.57464e-11	4.76275e-08
Cd177	20.0556	19.8627	48.6642	32.6518	40.1759	9.63451	4.60514	1.22734	39.1924	191.525	68.7348	4.26867	1.41737e-10	9.69717e-08
Marco	53.7737	81.0028	22.6329	40.5848	15.6087	113.837	194.299	279.261	28.4325	31.4424	27.7475	-2.74443	2.34942e-10	1.45874e-07
Adam23	1.1678	1.25551	1.39659	2.50433	0.762057	2.02778	1.52799	4.01618	0.177994	0.234779	0.370073	-3.25298	2.36905e-10	1.45874e-07
Orm1	0.907437	0	8.00995	2.29813	12.2379	1.25247	0.566262	0.356332	8.35538	23.3932	16.6055	4.38023	2.54356e-10	1.46419e-07
Ifit2	3.10276	4.81995	34.2878	44.0873	30.7297	6.57203	17.7981	11.3521	76.469	103.974	50.0318	2.69131	2.69683e-10	1.46419e-07
Ifit1	11.7905	6.91257	109.357	44.6203	57.5204	11.4285	15.6626	9.52283	65.1248	142.968	63.8242	2.89276	2.73459e-10	1.46419e-07
Cpne2	1.94483	1.32989	6.95715	3.4996	3.96877	1.99204	0.638746	1.14554	5.87817	13.1938	11.4457	2.98203	2.91204e-10	1.49424e-07
Fcnb	3.99375	1.00267	52.2917	14.7501	69.757	1.01059	0.138455	0	12.1771	99.0594	12.3087	6.59465	3.07394e-10	1.51422e-07
Kcnj10	12.6379	13.1702	13.7328	13.7819	11.1299	3.7172	6.55381	12.321	1.01371	1.6296	0.591803	-2.79782	4.8421e-10	2.29348e-07
Apol9a	0	0	7.00799	0.853579	4.67172	0	0.373908	0.0882335	4.08341	10.609	4.02522	5.39127	5.22253e-10	2.30415e-07
Sphk1	1.43677	1.10148	2.98943	2.33916	1.55706	0.169978	0.256166	0	1.49203	1.65717	2.31291	3.61292	5.23883e-10	2.30415e-07
Abca13	0.103018	0.0332533	0.285792	0.237603	0.198475	0.0731253	0.0459182	0.069348	0.347684	0.546156	0.922735	3.23624	5.87284e-10	2.49393e-07
BC100530	0	0	0	0	0	0.221241	0	0	3.88402	9.0819	8.02787	5.81137	7.01634e-10	2.85588e-07
Mxd1	18.8565	10.3948	71.532	77.25	31.6176	11.8061	15.868	9.43936	52.0361	147.611	85.8153	2.94327	7.18898e-10	2.85588e-07
Mrgpra2b	2.2441	0.211277	6.60291	5.3281	4.72884	1.39382	2.10056	0.771063	9.85571	29.4556	12.752	3.6042	8.15685e-10	3.04891e-07
Stfa2	0	0	0	0	0	0	0	0	2.63204	8.52153	16.4171	8.02759	8.17003e-10	3.04891e-07
Ifi44	11.344	7.87277	55.288	45.8641	52.8628	3.99261	9.0509	9.73639	39.1695	42.6726	28.6331	2.28194	1.15026e-09	4.1663e-07
Vstm4	13.5726	15.1884	8.64421	6.77132	8.25435	2.84557	4.55645	6.37539	1.24889	0.365031	0.372307	-2.80608	1.30863e-09	4.57267e-07
Stfa1	2.81855	0	1.99035	1.60608	0.950293	2.10073	1.05531	0	17.2105	18.5245	16.4506	3.90788	1.33671e-09	4.57267e-07
Gm5483	9.12856	0	7.55418	11.9205	8.17528	4.48857	3.20425	1.00817	45.8282	46.8719	75.8304	4.23417	1.41046e-09	4.69454e-07
Sash1	5.18303	6.78217	5.00941	5.76351	3.29037	2.13255	2.4974	7.32311	0.548457	0.594755	0.635045	-2.74135	1.52742e-09	4.74468e-07
Hpgd	753.498	481.082	363.713	235.887	315.652	70.2667	196.566	185.217	30.9888	20.9692	15.0898	-2.75304	1.52855e-09	4.74468e-07
Ly6c2	494.796	410.614	8533.11	8292.71	18195.4	272.726	317.025	142.95	1701.84	1783.72	1331.31	2.71666	1.56316e-09	4.74468e-07
Gm14023	16.9347	9.49147	10.8609	23.1193	12.0438	2.95825	9.65951	19.0146	1.106	0.637161	0.993906	-3.51987	1.57963e-09	4.74468e-07
Tbc1d2	0.656811	0.185512	1.15954	1.24755	1.75313	0.339956	0.341555	0.193437	1.45225	5.48901	2.60944	3.42665	1.90687e-09	5.5912e-07
Slfn1	50.7552	36.1254	144.821	165.696	155.937	42.978	60.0984	25.5609	169.302	281.422	188.593	2.31325	2.28307e-09	6.53861e-07
Wfdc21	46.2654	3.03892	244.082	157.361	198.611	44.9968	14.4354	9.18938	378.157	447.452	654.245	4.42197	2.40552e-09	6.73271e-07
Car1	20.58	14.7183	21.8325	14.5242	24.349	2.9708	5.77318	0.778477	29.4397	14.9764	59.5177	3.44829	3.62177e-09	9.91158e-07
Mmp8	17.6747	5.15489	21.876	18.4279	19.513	25.8934	11.8686	3.84746	92.7999	352.7	175.216	3.89633	3.77983e-09	1.01193e-06
Slfn4	10.4619	2.14902	168.534	360.396	80.4666	14.6942	18.5468	11.3792	123.063	236.36	167.201	3.56078	4.29308e-09	1.12488e-06
Rsad2	27.5162	41.8128	277.56	178.847	162.3	13.7136	27.582	13.6408	77.2481	108.073	100.658	2.3808	4.67842e-09	1.20031e-06
Clec5a	5.2431	1.1847	8.43946	5.9167	9.72259	3.7801	2.00158	1.81664	11.9272	52.2832	19.0168	3.44648	5.37078e-09	1.34982e-06
Abcc3	17.8066	26.291	16.4248	23.4428	14.1752	5.1495	8.3191	16.9535	1.54095	1.76155	2.16416	-2.47174	6.02276e-09	1.43795e-06
Maged1	9.76088	17.3152	12.6972	12.0347	6.35094	3.2617	12.9835	13.9699	1.36929	1.06726	1.55858	-2.91098	6.02484e-09	1.43795e-06
Il1a	28.6481	27.3087	53.4204	52.374	49.8037	16.1624	34.4879	49.9902	6.37765	8.99495	5.55283	-2.2624	6.16173e-09	1.43795e-06
Isg20	49.9687	47.3262	145.792	81.9816	158.006	17.1595	26.9805	11.0152	61.6084	171.606	104.782	2.61582	6.18852e-09	1.43795e-06
Oas3	4.49487	7.39158	40.7343	52.9806	34.1402	9.49204	16.9541	11.208	60.7377	66.6246	41.0256	2.16172	7.55867e-09	1.7238e-06
Scrg1	0.673231	0.19015	1.48566	1.59843	1.98611	1.81197	0.420112	0	7.95253	9.63136	22.1755	4.00186	8.65374e-09	1.91202e-06
Mybpc1	1.65729	1.73862	1.14941	1.01182	0.399118	0.14705	2.21612	2.78907	0.0645386	0.0335353	0.0513056	-5.01499	8.69455e-09	1.91202e-06
Iigp1	11.1753	17.453	21.5986	22.4057	17.4231	9.28493	26.0259	34.5473	135.473	181.964	101.849	2.58646	9.76658e-09	2.1101e-06
Gm4951	15.6613	10.757	43.8291	21.8878	51.7529	6.55853	11.8831	19.2358	79.6593	92.1621	51.1133	2.56642	1.08336e-08	2.30028e-06
Tgm1	21.8699	32.5899	27.4693	25.6833	11.3643	12.0742	29.6426	34.5362	4.2451	5.08523	4.48448	-2.46167	1.24641e-08	2.60161e-06
Asprv1	15.2368	1.39104	74.9911	64.4592	31.2641	7.0738	4.51394	1.90373	43.1849	64.8336	85.0254	3.82999	1.27112e-08	2.60897e-06
Itgb2l	1.98009	0.762633	9.69251	6.92368	10.4692	2.72056	1.12329	0.106029	10.3373	40.9997	17.9438	4.10764	1.39146e-08	2.79658e-06
Phf11c	1.92654	1.17199	15.9591	10.1334	16.8632	3.25225	4.25397	1.83309	12.604	20.5294	11.8609	2.26635	1.42524e-08	2.79658e-06
Olfml2b	0.0761328	0	1.34405	1.22916	1.09092	0.220669	0.332561	0	1.85398	4.70176	1.34185	3.7969	1.43065e-08	2.79658e-06
Ltf	39.7874	10.194	676.77	323.102	691.155	32.9495	15.3903	3.94811	145.767	682.905	243.751	4.35668	1.49016e-08	2.83345e-06
Entpd3	0	0	2.4101	1.10205	1.32331	0.0847921	0.170382	0.0402061	1.58781	0.638127	3.1359	4.14959	1.49553e-08	2.83345e-06
Ptgs1	166.816	160.088	169.746	124.695	124.877	51.7455	126.569	156.806	23.3381	25.4803	20.6433	-2.26981	2.45735e-08	4.52451e-06
Tppp	1.43508	1.51671	0.694668	0.835328	0.507258	0.345032	0.375542	0.436279	0.050477	0.0262287	0.0401272	-3.23255	2.46157e-08	4.52451e-06
Nlrp12	3.26585	2.39828	2.93081	3.30837	1.42226	0.721219	1.08692	0.641217	2.76969	5.5511	4.08904	2.34517	2.60683e-08	4.72105e-06
Stfa3	0	0	0	0	0	0.473628	0.356891	0	4.78102	6.48077	7.93195	4.27831	2.92128e-08	5.16562e-06
Mgam	0.145272	0	0.6091	0.275931	0.459181	0.0601525	0.203969	0.042784	0.726009	1.99597	1.08084	3.65071	2.9362e-08	5.16562e-06
Treml2	4.85999	4.54605	5.67376	9.57852	6.38692	2.35858	3.48929	3.60137	7.74944	18.1055	12.8344	2.03724	3.4244e-08	5.93965e-06
Hbegf	9.62367	6.2209	8.23209	8.76275	7.19181	2.87567	6.19113	11.0449	0.468781	1.12424	1.43332	-2.70942	4.15089e-08	7.09976e-06
Fgl2	14.2541	9.57055	18.818	33.19	14.0171	6.18695	11.7038	13.625	45.3322	91.0689	39.1262	2.4788	4.44552e-08	7.49952e-06
Ppm1n	36.262	16.6483	30.2232	13.446	11.2031	23.1506	30.9224	45.1008	4.62082	7.77614	2.25411	-2.75535	4.93611e-08	8.21463e-06
Prtn3	2.6721	2.74443	22.9434	14.0728	23.7514	9.15323	5.91189	1.28775	41.6736	76.5927	21.9689	3.08515	5.05969e-08	8.30801e-06
Pdgfb	5.52636	4.66003	4.73673	6.46543	5.94078	12.0052	6.0475	7.54813	1.65929	2.81348	2.19845	-1.93825	5.37556e-08	8.71053e-06
Gm5416	0	0	2.12236	2.28347	2.70219	0.331862	0.500134	0	6.69994	6.35733	6.02091	4.27396	5.54794e-08	8.8731e-06
Snx31	6.64488	4.69201	2.08378	1.57767	2.28458	1.26711	2.29152	3.65647	0.19067	0.544914	0.353676	-2.67829	5.80962e-08	9.17249e-06
Camp	263.561	17.7769	4583.46	1858.98	4431.78	90.2376	24.0565	6.71945	797.521	3037.38	1026.92	5.32518	6.20606e-08	9.67439e-06
Oas2	10.9156	7.30285	64.2169	62.9526	56.7974	8.02962	12.3294	10.8116	32.4263	36.4165	34.8694	1.73584	6.49334e-08	9.99569e-06
Gbp6	1.14649	1.78871	7.18044	5.23674	5.292	3.45872	6.91589	6.7209	21.1726	36.7785	15.8849	2.11356	6.66804e-08	1.01379e-05
Tgtp1	0.251653	0.663392	2.22134	1.03565	3.60597	4.02913	9.31755	4.34804	28.1106	97.5971	25.6188	3.09777	7.19729e-08	1.08091e-05
Mapk13	3.05573	1.15076	7.94205	2.74082	7.01149	7.66199	6.35616	3.59977	22.3362	70.7436	28.6947	2.78337	8.22164e-08	1.21987e-05
Pydc4	9.05597	5.61226	62.2423	39.913	75.2203	4.07744	8.88819	7.45744	34.9282	23.413	26.3693	2.05611	8.73655e-08	1.28084e-05
Ptprm	5.41583	6.74009	8.62742	9.24213	3.88734	1.87461	2.58751	8.39876	0.445976	0.683222	0.709066	-2.7951	9.3653e-08	1.35687e-05
Usp18	44.9708	27.0569	263.073	93.5049	271.506	25.3973	33.6256	18.26	110.16	216.727	107.564	2.49088	9.86102e-08	1.41208e-05
Sgms2	5.81956	3.31038	3.91556	4.44468	6.17444	2.42655	1.29516	0.791039	4.98473	11.99	6.57308	2.37176	1.36914e-07	1.91857e-05
Ptafr	12.2347	10.3485	22.1705	38.4852	23.0258	8.81859	6.34208	9.45611	29.6455	123.161	23.1181	2.83632	1.37096e-07	1.91857e-05
Ngp	478.771	90.9148	7232.77	3756.27	12524.5	331.528	121.076	26.4194	1775.48	5016	2862.22	4.33248	1.45083e-07	2.00753e-05
Adamdec1	68.3838	128.856	38.7182	69.6761	26.0204	58.1279	177.886	190.349	30.5004	20.6732	11.8552	-2.75785	1.55023e-07	2.12123e-05
Prok2	0	0	0.13747	0.147905	0	0.902805	0.291552	0.183465	2.71702	5.73546	5.6698	3.25472	1.62192e-07	2.19494e-05
Cd3e	5.57901	3.05882	5.79364	4.98674	5.67065	8.8327	6.1437	4.34931	18.369	40.7671	23.0893	2.08082	1.71884e-07	2.30081e-05
Cd5l	928.874	708.063	1930.23	1020.91	1127.71	514.564	1359.23	1399.5	265.379	188.098	190.878	-2.34477	1.92478e-07	2.54878e-05
Pdgfa	5.78662	8.10658	5.72079	5.05593	3.12159	1.72516	2.16659	4.22645	0.50477	0.327858	0.0668787	-3.14394	2.04119e-07	2.67417e-05
Clca3a1	0.0604337	0.136553	0.160035	0.286971	0.356573	0.0500474	0.150848	0.0355966	0.636994	0.719052	1.135	3.40019	2.07087e-07	2.6845e-05
Mmp9	47.7199	47.0374	45.3324	106.851	20.7682	20.3125	18.5246	6.68821	77.0379	163.674	99.2397	2.89963	2.26528e-07	2.90593e-05
Padi4	35.6124	29.6965	21.3507	46.2818	24.9769	7.87192	6.7393	5.41496	16.7393	68.0415	26.4078	2.47109	2.2898e-07	2.9071e-05
Slc25a31	1.89845	1.38782	0.591446	0.106057	0.282386	0.508645	0.557495	0.657779	0.0405889	0.031636	0	-4.26255	2.34967e-07	2.95267e-05
AA467197	5.5226	0.623929	12.0245	14.3359	11.1719	4.11613	2.06774	4.33723	19.4034	15.4364	44.7855	2.90282	2.5329e-07	3.14994e-05
St6galnac2	26.7736	21.4749	18.8246	11.3376	13.384	3.83935	19.0218	15.2923	1.93781	2.98791	1.87537	-2.47801	2.55781e-07	3.14994e-05
Ccl2	9.93977	9.41312	29.6762	14.7151	31.7876	6.41572	12.4053	10.3319	24.9703	95.3245	41.2212	2.47487	2.61218e-07	3.18505e-05
Reck	0.478385	0.420363	0.89146	0.454324	0.492832	0.352149	0.0995077	0.093926	0.811413	2.01777	1.67404	2.94804	2.67739e-07	3.23256e-05
2010005H15Rik	0	0	0.787847	0	0.376157	0.184787	0	0.262862	2.10863	14.1595	4.51305	5.25212	3.22239e-07	3.82338e-05
I830012O16Rik	11.9396	5.15756	117.066	44.5781	94.323	5.13768	12.3446	5.6537	38.503	68.4432	27.6998	2.54346	3.22884e-07	3.82338e-05
Gm7609	0	0.0826225	2.19482	0.833445	1.47941	0	0.091272	0	2.17961	1.07731	0.549394	5.16316	3.27841e-07	3.84511e-05
Cxcr4	4.93604	5.06297	3.55443	7.15504	3.17515	3.33472	3.64761	6.35043	17.0436	20.3126	14.0744	1.95081	3.37125e-07	3.91257e-05
Kcnj16	11.2345	16.196	3.977	8.16878	2.41667	3.00431	7.70432	11.3735	0.765616	0.861958	1.74137	-2.70324	3.39947e-07	3.91257e-05
Tmem65	8.34149	10.2276	7.13473	9.64146	6.43143	6.74725	6.13336	14.0924	2.30323	2.72943	2.42885	-1.85015	3.46013e-07	3.94551e-05
Fcna	8018.43	3238.88	9141.53	4990.28	6031.17	555.475	2040.13	1369.89	181.69	290.374	159.738	-2.64982	4.15311e-07	4.69225e-05
Ifitm1	91.4473	13.9443	281.036	214.456	137.846	53.6621	69.8437	24.7842	408.128	226.718	591.751	3.0477	4.22327e-07	4.72814e-05
Dbndd2	11.5818	12.6922	13.9036	9.12939	8.1514	7.98475	7.37184	10.3011	3.51495	2.50997	1.92418	-1.69208	4.8579e-07	5.38964e-05
Mt2	3.39037	1.91518	8.60397	14.8918	12.5025	4.38702	3.43797	3.49475	33.1172	6.36305	69.6744	3.25453	4.95342e-07	5.44655e-05
Frk	0.0490591	0.0554257	0.0866091	0	0	0.0812554	0.275526	0.202278	0	0	0	-5.88475	5.14427e-07	5.60634e-05
Ank2	0.468327	0.405646	0.220476	0.118606	0.0789497	0.284415	0.214315	0.514927	0.0567396	0.00884484	0.0360846	-3.28857	5.30416e-07	5.72989e-05
Ppp1r16b	0.436017	0.431026	0.962182	1.93241	1.34755	1.32397	0.657539	1.0915	2.60164	6.02157	4.23088	2.05447	5.86698e-07	6.28277e-05
Ceacam10	4.71711	0.253775	4.56035	4.26654	5.86935	2.41826	1.82222	0.529233	8.00094	32.8351	18.5621	3.61134	5.99197e-07	6.36131e-05
Gbp4	1.55772	3.34375	7.975	10.1584	6.43364	4.62252	10.0121	11.9279	27.3083	77.1369	31.8809	2.36098	6.05629e-07	6.37464e-05
Ccr5	1.04689	3.7757	1.70602	3.21215	3.80117	1.70059	1.70859	2.37169	7.81497	9.99227	7.65521	2.13888	6.34451e-07	6.61449e-05
Sema6d	6.66973	11.3029	7.24378	10.8676	5.48406	1.94945	4.69253	12.7102	1.09326	0.8799	1.11471	-2.64426	6.39159e-07	6.61449e-05
Bai1	0.0378402	0.0213754	0.0334016	0.107811	0.0318952	0	0	0	0.0962741	0.47167	0.153068	6.66494	6.46885e-07	6.63034e-05
Sell	116.648	36.416	122.591	100.754	135.802	32.3683	33.4497	24.6368	92.8749	192.232	121.792	2.16912	6.51458e-07	6.63034e-05
Cryz	6.39127	3.98199	5.14379	3.12417	3.96113	2.99669	7.33144	7.197	1.16149	1.78396	1.00481	-2.13542	6.59497e-07	6.65714e-05
Il18rap	2.5544	1.47017	3.2758	6.31656	3.08743	3.3527	2.04514	1.58976	6.25372	9.70764	15.4436	2.16104	6.67366e-07	6.6818e-05
Gm15915	0.259506	1.46591	3.43599	2.21808	1.96861	0	0.485813	0.152854	5.37625	1.17625	5.92348	4.32435	7.41273e-07	7.35576e-05
Phyhd1	22.2095	12.5459	18.2123	10.6086	18.8309	7.45496	15.3354	19.197	2.0539	4.72811	2.01248	-2.2453	7.46626e-07	7.35576e-05
Mgst2	11.7424	0.663313	16.5841	10.7801	24.414	3.88973	1.46551	1.61385	17.0716	32.7107	23.9759	3.36027	7.76479e-07	7.58916e-05
Soga1	0.872576	1.14676	1.28895	1.43752	1.15576	0.523525	0.488946	1.66776	0.142393	0.136208	0.236684	-2.36411	7.95441e-07	7.71327e-05
Fam132a	4.10258	6.04564	10.7066	5.92907	6.61536	2.5112	4.8976	3.0469	8.62262	15.7153	19.6878	2.08389	8.11823e-07	7.76738e-05
Pde7b	1.01864	0.444642	1.92093	1.58304	2.92707	0.306755	0.577871	0.354547	2.45703	1.21987	2.36797	2.29485	8.13636e-07	7.76738e-05
Il1r2	29.6292	0.891327	138.506	135.866	68.5681	12.5589	10.6122	5.6797	64.3595	128.885	283.475	4.04383	9.77847e-07	9.26322e-05
Hs3st2	9.2384	26.7382	11.8198	20.4064	3.93723	10.7883	22.0235	38.6415	1.84867	4.85202	1.82953	-3.06048	1.01705e-06	9.56101e-05
Ptk2	2.03008	3.76032	1.37522	2.82471	1.79072	1.13382	1.82657	5.03331	0.257391	0.575102	0.395591	-2.68187	1.05896e-06	9.87018e-05
Rdh12	3.79144	0.475941	3.96647	3.60075	6.39154	3.25612	2.71646	1.40611	10.1567	15.594	19.4753	2.60468	1.06947e-06	9.87018e-05
Hdc	34.3772	3.21804	80.5437	74.7177	64.7411	20.1723	22.249	7.98383	73.4335	365.258	133.015	3.50297	1.07398e-06	9.87018e-05
Ccr1	29.1314	5.21887	63.9918	61.1028	35.2182	12.0624	14.1274	6.3243	39.4785	87.973	76.3794	2.64757	1.09761e-06	0.000100126
Stab2	6.37389	11.8817	6.00984	8.28203	4.73756	3.0591	9.25662	10.8023	1.62166	1.99443	1.73283	-2.10846	1.19241e-06	0.000107975
Pdlim4	36.3886	24.2621	39.4921	19.8286	26.8167	18.6901	24.5686	32.6775	7.08269	7.49199	8.6755	-1.70299	1.23835e-06	0.000111316
Col14a1	6.54125	6.19284	1.45156	0.937044	1.5093	0.348023	1.36823	2.45382	0.239077	0.155285	0.263968	-2.64412	1.27399e-06	0.00011369
Ppap2b	55.9642	44.4104	40.4538	34.1827	30.1497	10.1208	16.1362	34.2808	4.73987	6.29098	4.02639	-2.00476	1.29043e-06	0.000113866
Timd4	13.6503	10.5872	5.54645	3.49817	6.57471	4.441	9.87022	13.3367	2.20505	2.70077	1.94074	-2.00507	1.29446e-06	0.000113866
Ccr2	39.9174	62.0093	17.9073	33.1087	50.635	5.68169	4.46567	2.28161	16.9424	40.0251	11.7992	2.46428	1.42651e-06	0.000124592
Dlc1	1.00091	1.61768	1.27617	1.53147	0.913963	0.172686	0.72869	1.89968	0.090948	0.102392	0.1205	-3.12469	1.43683e-06	0.000124609
R74862	2.48415	1.12946	1.28357	1.15084	1.12354	1.53037	2.5332	2.78368	0.440435	0.2403	0.717764	-2.27611	1.46353e-06	0.000126038
Mgst3	29.6858	40.8747	40.2882	27.8403	32.5284	10.9091	17.3668	5.68279	33.7176	35.6361	63.365	1.96808	1.47525e-06	0.000126165
Gstk1	34.9646	24.1879	16.5499	14.9187	20.7154	7.97325	13.9134	22.0872	3.40729	3.73237	4.46563	-1.90874	1.50426e-06	0.000127758
Nr1h3	260.629	175.141	258.253	124.64	169.541	134.227	279.707	321.347	47.2381	80.9483	42.0333	-2.11049	1.51782e-06	0.000128027
Bank1	71.5476	67.1024	40.9999	48.8384	37.7525	10.6019	28.2197	44.352	6.55362	8.02985	4.68888	-2.10774	1.5767e-06	0.000132088
Oasl2	24.4197	22.3256	215.752	142.36	166.438	30.8321	60.9538	27.0413	157.439	217.008	98.368	1.99274	1.60557e-06	0.000133598
Ces2g	0.824173	2.09504	1.96425	1.87853	1.87566	0.102379	0.977176	0	2.63608	3.57225	4.85794	3.39388	1.74537e-06	0.000144257
Amica1	16.5843	2.49098	18.2775	19.2098	14.706	2.93734	3.1705	1.80688	8.9545	23.4365	15.3172	2.58826	1.76398e-06	0.000144823
Gm5431	0.634483	1.47844	3.15033	2.78689	2.4066	1.44496	3.31593	2.00876	8.38843	9.41403	6.37056	1.84614	1.81348e-06	0.0001479
Slc28a2	1.62962	3.20488	3.03676	4.9869	2.74718	4.84838	5.53657	3.98172	12.2629	21.7149	13.7944	1.73324	1.8324e-06	0.000148461
Cd33	12.0977	3.77933	14.3192	11.7504	9.81082	9.06986	6.0623	6.58597	17.3217	29.2608	46.8978	2.10295	1.85074e-06	0.000148967
Itgad	52.2502	86.1622	42.7632	66.163	35.1728	21.1675	69.4022	94.71	15.3828	11.3835	11.3356	-2.2813	1.92306e-06	0.000153103
Gdnf	0.048414	0.0546969	0	0	0	0.200467	0.271903	0.0285168	0	0	0	-5.79076	1.927e-06	0.000153103
Arid5a	6.66957	3.19323	14.6463	9.26945	8.94676	4.15933	5.58313	3.73687	10.3912	26.8897	14.8762	1.95264	2.02363e-06	0.00015975
Mrgpra2a	0.190178	0.107429	1.00722	2.16736	0.961797	0.629975	0.356027	0.112019	1.45157	6.35733	4.23112	3.35575	2.14633e-06	0.000167291
Ifit3	47.5272	24.0495	428.163	156.467	344.339	26.3207	55.7837	20.8395	150.453	280.672	116.572	2.41191	2.16175e-06	0.000167433
Akr1b7	63.8167	34.876	17.4993	15.4207	13.5272	6.25432	13.9028	13.9014	3.36257	3.47667	2.78222	-1.81344	2.37968e-06	0.000183161
Pxdc1	2.39155	3.98177	4.55537	0.956325	2.86458	0.469074	0.864013	1.03797	0	0.0713162	0.0727378	-3.74003	2.42894e-06	0.0001855
Btbd3	0.461027	0.494813	0.406949	0.21892	0.349736	0.534511	0.230153	0.624575	0.0670262	0.0522418	0.0799247	-2.76158	2.4402e-06	0.0001855
Fam167a	0.945862	1.57149	0.933139	0.898291	0.891054	0.737227	2.36096	2.94952	0.222449	0.409811	0.450133	-2.45099	2.51279e-06	0.000189847
C1qa	2388.54	3042.71	4084.1	3693.82	2460.8	630.04	2275.17	1771.45	366	209.942	411.516	-2.24361	2.54566e-06	0.000191157
Chic1	0.0955132	0.251786	0.505857	0.634966	0.348864	0.026366	0.039735	0.112518	0.358725	0.351753	0.533548	2.81957	2.83686e-06	0.000210462
Gm11346	10.3551	3.34254	7.27505	6.62309	4.27504	1.22506	2.24185	2.24058	5.76072	10.836	11.2351	2.29966	2.83692e-06	0.000210462
Mpzl1	64.9085	65.1965	50.4089	31.0595	31.7812	6.08761	22.9047	23.8584	3.9259	5.15656	1.87834	-2.2656	2.90198e-06	0.000213999
Gdpd1	23.62	23.0951	19.7609	8.73859	12.713	2.9066	9.23435	12.9628	1.48254	1.26302	2.43935	-2.26583	3.01791e-06	0.000221224
Batf2	3.55989	7.94799	4.3394	7.88865	5.42966	14.1087	15.0213	13.5796	50.0917	58.0598	29.9269	1.69221	3.32273e-06	0.000240535
P2ry12	31.1086	25.104	17.0266	13.3801	9.56394	9.04417	24.6049	20.8298	4.36461	4.92872	6.44762	-1.78644	3.33606e-06	0.000240535
Neurl1a	0.0534068	0.120675	0.0942846	0.253604	0.180064	0.199027	0.166636	0.346035	0	0.0302593	0	-4.07119	3.33995e-06	0.000240535
Cldn1	0.21811	0	0.577577	0.552373	0.857931	0.210729	0.181474	0.0428236	1.18911	2.75988	0.651206	3.32917	3.3692e-06	0.00024123
Btnl5-ps	0	0	0.0802437	0.0863349	0	0	0.113456	0	0.759947	0.540815	0.525328	3.99481	3.76344e-06	0.000267901
Ephx1	62.6001	39.4186	17.7014	17.6296	24.6694	9.65014	19.1937	17.0796	4.53084	3.76176	6.18576	-1.65948	3.90045e-06	0.000276057
Ddx60	3.8918	3.68625	12.7002	25.5365	8.51569	3.92288	6.10824	6.46026	17.5172	24.3109	16.9354	1.83452	4.22015e-06	0.000295966
Bpgm	69.9601	79.2965	101.481	72.2848	101.13	7.87899	13.4383	4.83219	15.6128	48.1596	47.8685	2.09516	4.2298e-06	0.000295966
Tspan4	234.73	124.791	156.955	65.7505	136.711	50.6803	95.121	108.096	14.4648	28.5047	19.2662	-2.02679	4.3129e-06	0.000298704
6720489N17Rik	15.4527	12.9674	13.7189	12.0458	8.73347	7.06421	14.6036	16.6781	4.31785	4.14986	4.0003	-1.6165	4.31745e-06	0.000298704
Pklr	0	0.095007	0.519608	0.239593	0	0	0	0	0.397343	0.214407	0.55885	6.20626	4.8038e-06	0.000329005
Ankrd22	1.47773	0.151773	1.66014	0.893079	2.49113	0.278128	0.419154	0	1.66012	5.48021	2.13486	3.68277	4.99633e-06	0.000339944
Asb2	159.598	164.278	240.466	139.093	125.295	67.1365	194.704	182.08	32.697	49.729	22.8292	-2.07595	5.17576e-06	0.000350217
Lyz1	230.788	77.548	60.1778	28.4811	90.4348	8.40699	27.5481	11.0814	2.64037	2.95503	3.17539	-2.41371	5.60276e-06	0.000375087
Inf2	10.9084	6.97202	6.2836	4.91236	5.7412	4.34717	5.36896	8.65749	1.58218	2.06016	2.45636	-1.58495	5.61565e-06	0.000375087
Lcn2	170.991	29.1801	2395.2	1341.11	2589.16	264.107	153.59	30.264	1363.56	1025.07	1444.5	3.09651	5.63468e-06	0.000375087
E230008N13Rik	2.73612	1.38842	1.06432	1.58553	2.34534	1.32497	0.60772	0.710209	3.18569	2.46986	5.76176	2.09209	6.24584e-06	0.000413535
Myo9a	7.51721	16.8632	8.91095	16.7078	7.34798	4.77489	8.03104	22.3707	2.6893	2.16858	1.93888	-2.37097	6.47514e-06	0.000424536
Large	0.556928	0.772202	0.580982	0.721251	0.853507	0.440248	0.505507	1.04377	0.147216	0.114743	0.117031	-2.3601	6.51051e-06	0.000424536
Fndc1	0.120919	0.0455371	0.0711569	0	0	0.0667584	0.251521	0.18993	0	0	0.011646	-4.65118	6.54827e-06	0.000424536
Sfxn5	1.03177	1.23852	2.04918	6.55295	1.30451	1.6555	0.925535	1.5953	6.2814	13.0618	4.39723	2.49928	6.54989e-06	0.000424536
Paqr9	16.8673	17.1506	23.822	14.4656	12.3216	6.39162	8.67564	17.8833	2.93526	3.591	2.89462	-1.80068	6.60939e-06	0.00042615
Dst	1.09957	1.49516	1.49056	2.4242	1.17839	0.692706	1.03904	3.30775	0.373961	0.224724	0.431175	-2.28851	6.73128e-06	0.000431748
1600014C10Rik	16.46	13.5034	37.4385	22.2483	40.9887	15.1866	18.1562	15.3676	37.7324	96.3357	38.6196	1.82602	6.858e-06	0.000437597
Prrg1	0.291767	0.527409	0.154526	0.0554185	0	0.193298	0.182069	0.928025	0	0.016531	0.0337209	-4.34721	7.02152e-06	0.000443436
Elane	2.56121	1.30211	46.5721	37.2156	51.164	18.559	7.99126	0.45258	75.4959	318.378	32.9312	3.97436	7.07367e-06	0.00044445
Slc45a3	24.4013	62.8869	32.8157	46.2196	18.4596	10.7755	32.4364	46.3036	4.4713	7.31476	6.1911	-2.31381	7.60221e-06	0.000475235
Chil3	259.822	83.4608	1130.51	344.467	2435.86	146.7	120.861	29.9407	611.185	1174.08	733.734	3.08157	7.64267e-06	0.000475351
Ly6c1	7.16204	3.23659	42.7363	35.2334	72.4418	0.237246	0.893856	1.09683	4.47737	1.78546	5.62871	2.44931	7.74047e-06	0.000479014
C1qc	7351.29	3489.77	8560.81	3915.94	7062.94	982.339	1458.53	2658.63	383.929	431.355	118.143	-2.4497	7.95454e-06	0.000489801
1700047M11Rik	0.343485	0	2.12236	0.32621	1.15808	0.853359	0.214343	0	2.74656	6.71412	4.06907	3.44522	8.41113e-06	0.000515339
Pkp4	7.20069	9.20252	11.4499	10.3305	9.03952	4.33492	6.15054	9.41519	2.06032	2.95132	1.65263	-1.57344	8.50256e-06	0.000518361
Slc38a5	5.68547	8.77849	10.8178	6.59941	8.09354	0.261575	2.2864	0.818608	4.68394	4.65295	7.4471	2.35457	8.58765e-06	0.00052097
Gm10872	11.4054	1.50788	27.8465	26.9642	15.7498	3.2154	3.18005	1.14349	10.6723	14.2303	19.7026	2.5505	8.64861e-06	0.000522097
Mrc1	83.3437	123.068	65.4325	86.1372	52.6966	15.1176	48.6629	72.5014	14.6066	7.5187	6.52916	-2.24963	8.71958e-06	0.000523813
Rhov	2.13305	0.160658	5.89958	5.67215	2.27738	0.765466	0.798644	0.167521	1.80899	11.884	6.45079	3.50992	8.85045e-06	0.000529094
Ociad2	0	0	0.16573	0.0891554	0.158256	1.9047	2.16751	0.442363	5.04985	8.66978	7.67624	2.23588	9.43702e-06	0.000560175
Crip2	515.637	252.057	299.774	127.363	244.572	84.6172	149.696	149.594	21.4255	47.2227	28.1509	-1.98655	9.4825e-06	0.000560175
Mpp6	56.4157	53.5534	43.9947	32.2275	30.5693	24.8529	31.1019	64.0864	13.2203	14.8404	8.57926	-1.71095	9.54011e-06	0.000560175
Lipg	0	0	0.329535	0.295458	0.996465	0	0.0388274	0.403144	1.22121	1.42776	3.28997	3.76986	9.55232e-06	0.000560175
Trf	2302.96	1787.33	1893.87	1075.24	1251.45	134.302	643.454	466.605	77.453	121.138	55.2368	-2.29328	9.62404e-06	0.000561706
Dhrs1	260.62	190.02	214.213	137.371	247.623	128.609	185.124	165.776	61.3646	55.5435	47.9494	-1.54007	9.68873e-06	0.000562814
Ecm1	3.10041	3.29259	3.50302	4.94672	6.48099	3.54324	3.01817	1.16877	5.67946	19.8499	9.74655	2.18012	9.78031e-06	0.000565467
Slc38a6	4.53902	5.5779	4.28776	5.14263	4.36287	3.03353	3.77661	7.12953	1.30244	1.15051	1.81768	-1.69722	9.84678e-06	0.00056665
Dchs1	0.420335	0.32492	0.214807	0.189092	0.149177	0.0641228	0.0828312	0.325771	0.0241224	0	0.0127843	-3.58756	9.97453e-06	0.000570465
Gm13710	68.7021	29.0265	32.0758	22.9172	53.8404	21.8645	29.4079	38.9619	8.77064	4.74502	10.0893	-1.93185	1.00057e-05	0.000570465
Selp	1.0966	0.425873	1.02846	0.650902	0.693233	0.539203	0.38492	0.363328	1.1708	2.44641	2.23773	2.15963	1.01536e-05	0.000573586
Lrg1	36.05	2.06593	191.697	107.507	73.9837	38.5799	16.7362	4.10322	123.875	341.752	313.29	3.71001	1.03373e-05	0.000581298
Tfcp2l1	0	0	0	0.096561	0.0428503	0.0315752	0.0317237	0	0.249445	0.16562	0.271743	3.29076	1.1259e-05	0.00063025
Acsl3	2.20718	2.69579	1.3164	1.64294	1.30731	0.839821	0.818953	1.75685	0.368589	0.21969	0.275777	-1.97428	1.15083e-05	0.000641286
Btnl10	1.60449	3.88438	1.82094	2.17685	1.93201	0.18982	0.572137	0	1.83282	2.01295	1.92062	2.9088	1.16006e-05	0.000643522
Hsh2d	11.1564	2.49911	13.9227	11.326	18.6451	2.78764	6.48173	4.41866	16.779	24.4122	16.2842	2.07796	1.17468e-05	0.00064871
Ifnlr1	0.0587462	0	0.103711	0.892665	0.0990332	0.14595	0.146636	0.0346027	0.725966	1.59765	1.37489	3.43497	1.20634e-05	0.00066322
Abhd17c	7.47534	5.35274	7.34198	5.09954	4.79223	8.41399	4.27058	11.4109	2.14298	2.59492	2.70748	-1.69123	1.22623e-05	0.000671158
C6	55.9841	105.744	42.1694	95.073	41.7356	13.2906	56.0519	85.8347	10.9126	10.5262	7.83632	-2.40519	1.25312e-05	0.000682842
Aloxe3	4.36354	2.62224	3.60585	2.29247	5.32134	0.422869	1.68012	2.46084	0.269953	0.289311	0.0536505	-2.85737	1.33367e-05	0.000720842
Gpr34	54.7488	28.1217	8.21885	8.96063	9.52245	5.29475	17.5858	18.0619	3.02321	4.81824	2.90552	-1.92169	1.33457e-05	0.000720842
Cnga3	0	0.173675	0	0	0	0.0509225	0.5372	0.434628	0	0.0174196	0	-5.06153	1.43943e-05	0.000774089
Slc25a33	7.28109	5.10578	12.854	3.45744	8.99411	5.25003	2.11511	5.02814	0.638784	1.03133	1.05189	-2.17502	1.46529e-05	0.000784565
Cox6b2	5.72847	4.74604	5.73073	3.6269	3.86278	0.948792	2.14482	0.674836	4.85817	4.54389	12.0275	2.51851	1.47421e-05	0.000785928
Rab27a	5.75211	6.38253	3.02226	10.6655	4.67524	7.7691	5.98242	6.85688	19.1396	47.5082	16.4815	2.01077	1.64463e-05	0.000869255
Cep19	6.51067	3.9908	9.53754	4.86764	7.93977	4.58871	3.88993	2.77419	9.16341	13.3818	11.2871	1.5802	1.65457e-05	0.000870771
Tmem40	2.88528	0.633832	7.782	4.41471	9.72789	1.65931	1.40037	0.377663	4.83561	9.67223	4.77041	2.45975	1.69675e-05	0.000889172
Mertk	36.3811	49.8546	43.5494	57.4516	30.7544	8.47365	25.6065	54.2893	6.86141	5.06332	7.37968	-2.19356	1.77973e-05	0.000925072
Itga9	7.70926	9.51687	7.36228	8.77321	5.0416	2.47668	3.46292	8.61207	0.990368	1.3838	1.65142	-1.84845	1.78028e-05	0.000925072
Rnf180	0.933809	0.703328	0.604467	0.591229	0.419786	0.438216	1.08774	1.10006	0.203642	0.176359	0.161887	-2.23771	1.8193e-05	0.000937665
Sycp2	0.1243	0.117026	0.438878	1.14113	0.27939	0.102937	0.129277	0.122025	0.632494	0.704259	0.646467	2.47285	1.85038e-05	0.000947101
Slc2a3	5.71371	4.30346	3.73009	15.7703	4.8662	3.5488	3.60263	2.31377	7.35502	21.1097	14.1874	2.17015	1.85344e-05	0.000947101
Armc2	0.387471	0.383035	0.299269	0.505977	0.081649	0.24066	0.423135	0.798799	0	0.0823252	0.0559774	-3.24833	2.02447e-05	0.00102303
Gfra2	17.4341	44.4319	18.6101	30.4192	11.1637	9.09361	22.9393	38.6084	4.10161	7.15952	2.49916	-2.35779	2.02908e-05	0.00102303
Epha4	0.260654	0.799302	0.0328685	0.10609	0	0.7555	0.62738	0.241262	0.0947375	0	0	-4.10708	2.03526e-05	0.00102303
Gpr97	3.38273	1.3103	4.43625	3.21259	6.35425	1.96095	1.50779	2.04942	4.39103	10.5138	5.75267	1.89949	2.13829e-05	0.00107045
Tspo2	19.6569	25.055	39.5963	25.6091	35.2614	1.8783	7.23402	0.44532	12.6403	13.279	32.0388	2.61148	2.17632e-05	0.00107998
Wisp2	4.248	2.09968	0.820249	0.252146	1.23083	0.109935	0.662712	1.40746	0	0	0.0767127	-4.3499	2.18264e-05	0.00107998
S100a8	20152.5	160.269	60241.7	42674	39221.1	2155.94	1728.84	365.035	26201	23542.8	30181.4	4.23311	2.18365e-05	0.00107998
Dhrs9	1.50563	0.0472506	1.32902	1.4299	0.987063	0.415623	0.417577	0.197077	1.94573	1.99047	3.96363	2.91122	2.24075e-05	0.00109959
Tmem26	14.7386	25.6356	13.7508	17.4081	10.1035	15.1218	17.9288	31.978	9.42544	5.95905	4.6763	-1.69676	2.24115e-05	0.00109959
Slfn5	9.36386	12.9349	28.3041	32.6945	30.576	4.00761	6.72713	10.3589	20.8637	22.3027	17.6771	1.53013	2.28728e-05	0.00111777
Tarm1	4.67815	0.139085	5.65077	3.27369	5.18838	3.9761	2.45834	1.88536	9.7545	24.413	18.7814	2.65209	2.44111e-05	0.00118584
Cfp	3615.27	1851.26	3961.12	1912.94	3409.9	531.015	1875.02	1358.22	266.56	381.376	250.399	-2.06695	2.44581e-05	0.00118584
Il12rb1	0.0820442	0.185383	0.651785	0.70126	0.553234	1.76654	1.94551	1.20814	3.25037	9.01803	5.40488	1.84221	2.47159e-05	0.00119019
Adam33	0.372834	0.294852	1.25058	1.20388	0.817071	0.185255	0.418783	0.570977	0.0271021	0	0.0861804	-3.17414	2.48365e-05	0.00119019
Ly6a	40.918	53.9327	2649.72	3694.38	3713.95	192.116	541.345	179.515	1887.56	825.739	1004.73	2.02603	2.48379e-05	0.00119019
Serpinb6a	374.039	163.631	369.714	135.003	253.524	102.58	206.307	169.74	51.2586	36.6641	41.9386	-1.88168	2.56652e-05	0.00122507
Samd4	1.84136	2.3314	1.23304	1.7789	0.936593	0.302351	0.93113	1.5708	0.24232	0.224845	0.100904	-2.28769	2.58352e-05	0.00122842
Cd81	1707.63	1006.7	1959.75	873.745	1877.91	276.12	804.551	746.803	143.979	180.468	147.826	-1.95198	2.61621e-05	0.00123918
Reep6	0.11688	0.396145	0.103171	0.333006	0.492587	0.0967931	0.145872	0	0.637222	0.761555	1.01313	3.19376	2.64078e-05	0.00124602
Cxcr2	47.1572	2.49325	69.5812	45.4473	39.5525	12.1839	13.1915	4.05929	53.0517	86.5823	92.5144	2.9785	2.662e-05	0.00125124
Pla2g2d	139.568	40.5076	103.261	40.8221	82.199	7.19689	16.4315	31.6327	3.02624	4.74694	3.42818	-2.29809	2.7756e-05	0.00129476
Ermap	4.2456	6.43442	8.40925	6.29397	7.59357	0.49309	2.03548	0.274472	3.25559	3.24153	7.68939	2.35087	2.86479e-05	0.00132631
Pmp22	1.2022	0.226369	0.0884319	0.380578	0.337774	0.705207	0.687684	0.708119	0.0728254	0.0283809	0.115787	-3.17084	2.90283e-05	0.00133889
Fkbp9	0.782567	1.67983	0.483541	0.445925	0.329809	0.453651	1.31852	1.88989	0	0.243863	0.18089	-3.01008	3.05909e-05	0.00140393
Tspan33	2.94392	3.39248	9.77073	7.38105	5.8561	1.26774	2.42494	1.2485	2.2256	11.976	7.9957	2.1746	3.06664e-05	0.00140393
Gcsam	0.560359	0.118702	0.741944	1.06435	1.476	0.145017	0.0874193	0.123773	0.585547	0.615134	1.25479	2.71666	3.20965e-05	0.00146396
A530064D06Rik	40.1813	22.2075	33.3881	30.9759	42.7537	11.0405	7.27457	5.18641	15.8214	40.4728	20.5323	1.70377	3.36828e-05	0.00153064
Tnfaip6	0	0	1.55896	1.53753	1.11649	0	0	0	0.481439	0.542021	0.1701	5.43437	3.41416e-05	0.00154579
Ms4a3	2.33529	1.05534	18.7584	5.98817	24.6049	4.35137	3.64319	0.687767	14.9387	42.4725	7.42228	2.88544	3.47777e-05	0.00156882
Tslp	7.24747	4.2937	2.02843	2.1824	1.93694	1.75665	2.97829	2.29063	0.963721	0.200306	0.153224	-2.43546	3.52386e-05	0.00157805
Cldn15	2.67329	1.58201	4.49469	1.81345	7.08176	2.63553	1.98594	0.374909	6.06115	14.3529	7.28274	2.4521	3.65111e-05	0.00162911
C1qb	10258.8	4680.6	14463.8	6185.14	11042.6	1332.87	4872.93	3699.93	780.058	813.72	761.665	-2.07222	3.67827e-05	0.0016353
Soat2	0.221666	0	3.3263	2.10517	3.83022	1.1932	0.691624	0.45698	2.33644	3.17119	3.55464	1.90992	3.74404e-05	0.00165855
Mafb	122.717	282.745	251.198	316.092	73.3144	45.6888	80.6134	159.186	23.2238	8.78471	20.9933	-2.42911	3.76274e-05	0.00166087
Phf11d	17.9838	7.97836	102.525	28.0766	110.249	11.6965	18.9958	12.8664	52.3868	78.2832	42.8621	1.99462	3.83313e-05	0.00167945
Tspan8	3.56078	5.6845	4.37302	4.852	3.65382	0.320524	1.15931	0.18238	1.63183	2.41219	4.02591	2.31544	3.84261e-05	0.00167945
Trim47	9.66141	10.9758	16.4877	7.54429	2.44305	9.06777	4.5552	11.7609	1.79479	1.33808	2.29527	-2.22215	3.84575e-05	0.00167945
Foxred2	0.337235	0.299357	0.212627	0.274521	0.568505	0.379019	0.270569	0.368899	0.963064	1.05089	2.58911	2.16031	3.93192e-05	0.001699
Kcna2	4.90305	4.45905	2.9631	4.96559	2.57224	1.1541	2.29789	4.31401	0.650713	0.651267	0.958164	-1.77527	4.08209e-05	0.00175773
Tfr2	0.184087	0.346627	0.920797	0.407932	0.258608	0.101633	0	0.216861	0.669083	0.57365	1.20563	2.88801	4.11507e-05	0.00176575
Ankrd36	0	0	0.046313	0	0	0	0.0654818	0	0.247908	0.193226	0.742829	4.15099	4.16689e-05	0.00178178
Fbxl5	10.6912	13.7584	14.0619	22.9294	11.339	19.4079	26.9513	20.2682	41.7148	99.787	59.3881	1.59261	4.21821e-05	0.00179748
Snta1	4.79061	6.1675	11.6043	5.0787	3.66233	4.42859	2.15519	4.19983	0.647888	1.04152	1.09447	-1.94338	4.27165e-05	0.00181398
Fam213a	24.4467	18.9674	33.2787	17.4828	29.171	3.10996	8.27096	5.72514	9.31364	19.6918	35.488	1.9215	4.52314e-05	0.00190911
Tmem229a	0.661752	0.587423	2.29479	1.4365	1.07573	0.489305	0.678416	0.946621	0.240521	0.174077	0.0682874	-2.12137	4.53375e-05	0.00190911
F2rl2	1.05192	0.594218	0.844122	1.63476	1.5315	0.27718	0.298375	0.168983	1.11224	0.921091	1.43681	2.18448	4.54217e-05	0.00190911
Sall2	0.70654	1.1724	0.350811	0.503253	0.186105	0.603397	0.303117	1.04041	0.1605	0.137607	0.0765546	-2.36429	4.63635e-05	0.00194206
Kdelc2	2.2632	2.88564	3.93837	2.3336	1.68961	1.60649	1.12983	3.96111	0.58756	0.567868	0.523137	-1.98664	4.81448e-05	0.00200984
Pigz	9.60218	9.9341	12.4757	6.86505	6.36574	3.84194	7.47315	7.6259	2.54889	1.80328	2.05744	-1.55732	4.93525e-05	0.00204845
Upp1	2.15329	0.260649	8.41742	3.79783	5.31531	32.9258	25.0504	16.3977	55.7348	112.807	94.88	1.82305	4.94024e-05	0.00204845
Oas1b	1.92404	1.3767	10.0769	4.99455	10.5955	1.91205	2.48134	1.81328	6.6668	5.5233	5.74458	1.53137	5.02219e-05	0.00207545
Igtp	48.3376	47.6361	87.6999	52.7647	121.641	71.8613	101.612	61.6774	200.2	414.304	164.906	1.72888	5.03983e-05	0.00207577
F3	0.125603	0	0.886958	0.715714	0	0.0520082	0	0.0739826	0.547821	1.17421	0.653244	3.95985	5.12014e-05	0.00210182
Lphn3	1.37843	2.38178	0.679945	1.57863	0.888488	0.453255	0.936072	2.10145	0.191561	0.172278	0.33971	-2.28575	5.20868e-05	0.00213106
Vaultrc5	2.73195	3.4723	6.63162	3.89183	4.02979	0	0.426201	0	3.72359	1.54787	2.36809	3.95751	5.39536e-05	0.00219571
Ptpn5	0	0	0.24094	0.129615	0	0.141279	0.212915	0.120583	0.669665	0.96658	0.867545	2.38727	5.40236e-05	0.00219571
Ube2l6	139.136	158.44	485.414	247.981	597.838	54.3057	106.012	57.9381	149.551	413.073	217.943	1.8389	5.56e-05	0.00225235
Podxl	0.132625	0	0	0	0	0	0.0275871	0	0.224953	0.100191	0.395977	4.49942	5.87446e-05	0.00236418
Clec4b2	0	0	0.398452	0.643046	1.14144	0	0.140842	0.265884	1.4766	3.00512	0.652132	3.65263	6.18015e-05	0.00247798
Rhou	0	0.237193	0.432415	0.664627	0.766838	0.260798	0.0873414	0.247326	0.585026	2.20061	1.05147	2.63577	6.19746e-05	0.00247798
Smim1	0.479203	1.04411	1.02727	0.650145	0.577022	0	0.341753	0	0.547397	0.911488	1.4835	3.18376	6.29104e-05	0.00250321
Pabpc1l	0.27399	0.103182	0.483702	0.0867364	0.461886	0.0378168	0	0.0537951	0.232364	0.517457	0.659715	3.67433	6.30123e-05	0.00250321
Dyrk3	2.6156	4.04711	9.63668	6.04811	8.24351	0.423797	0.567719	1.00476	1.57067	2.83503	2.43152	1.79836	6.46761e-05	0.00255284
Tmc4	3.51538	2.156	2.39377	1.81237	2.7091	0.748599	0.564089	0.591608	1.64276	2.53236	2.11851	1.70236	6.66393e-05	0.00262193
Slc9a9	18.6238	26.0721	12.389	16.1491	10.4652	3.8837	9.30575	15.7392	2.79589	2.71443	3.50941	-1.67662	6.87532e-05	0.00269202
Gm19705	12.0466	4.08297	10.2082	3.66102	11.7786	3.19239	3.00694	4.54123	11.5591	13.5142	18.7958	2.0268	6.88579e-05	0.00269202
Frmd4b	16.5396	22.9737	16.5434	23.5394	12.6378	4.26821	11.6368	27.2394	3.45704	3.57055	3.92602	-1.97564	7.12404e-05	0.00277375
Snca	79.2912	90.4859	117.075	70.4352	105.314	2.65309	15.5936	0.849165	19.4457	55.135	57.3911	2.79296	7.25299e-05	0.00280882
Abhd14b	13.5787	7.21924	6.06349	5.9169	7.54049	4.36573	7.57626	7.05719	2.26445	2.48906	1.89246	-1.50359	7.30571e-05	0.00281755
Ifi205	29.3626	18.6495	88.3288	37.4585	161.672	9.7386	17.3202	15.7463	41.8391	94.9343	34.6533	2.003	7.33245e-05	0.00281755
Rtp4	154.89	67.6101	710.319	529.077	1027.15	92.6673	153.396	95.6451	332.117	490.349	280.51	1.69072	7.34417e-05	0.00281755
Scarf1	0.490217	1.47689	2.01934	1.31909	1.2396	1.11641	1.37658	0.962492	2.8508	7.80008	2.85645	1.96591	7.44957e-05	0.0028452
F13a1	8.4604	12.4055	3.38973	4.90071	11.5819	2.28577	1.23562	0.353428	5.2777	16.5053	2.8086	2.65277	7.46244e-05	0.0028452
Slamf7	6.51733	3.84889	9.67525	18.6249	24.92	2.18343	2.5511	4.5368	6.15886	10.8764	12.7024	1.6842	7.53416e-05	0.00285824
Igf1	95.8445	60.185	70.0426	53.6165	62.8041	13.4617	38.6276	44.5633	10.3003	10.8156	9.41195	-1.66206	7.55559e-05	0.00285824
Btla	0.801218	1.52237	1.67165	3.25121	2.14881	0.693679	0.68179	1.20129	2.25027	1.85709	7.59746	2.18372	7.56627e-05	0.00285824
Icam4	6.49479	9.97919	12.1539	4.19433	10.5108	1.18329	2.59386	0.459067	5.4766	4.78377	8.48217	2.15302	7.59238e-05	0.00285933
Gm11992	0	0	0	0.0932417	0	0.0813062	0	0	0.428213	0.75096	0.312045	3.67888	7.71392e-05	0.00289625
Xcr1	1.32288	0.597821	1.63479	0.753806	0.892033	0.613494	0.858527	0.779201	2.25021	1.7089	3.83757	1.79616	7.77723e-05	0.00290063
B3galnt1	9.9782	10.4511	13.4869	9.96991	6.65834	3.57216	8.04273	12.2445	2.04001	2.88562	2.49266	-1.67551	7.87428e-05	0.00291207
Vcam1	702.802	1528.98	700.304	1210.24	512.835	244.895	1128.89	1096.28	214.812	171.948	179.703	-2.12445	7.92142e-05	0.00292073
Mcf2	0.471053	1.1235	0.0461999	0.994136	0.132349	0.281736	1.17579	1.29481	0.133163	0.0593087	0.0302455	-3.59053	8.01532e-05	0.00294653
Il1f9	38.1988	1.05061	76.15	78.3977	36.2975	9.5968	12.3202	4.21346	38.8954	116.36	73.4151	3.12815	8.04542e-05	0.00294879
Hfe	198.756	158.407	163.214	73.1107	162.803	114.776	162.188	98.6149	55.8643	36.1231	34.0985	-1.57473	8.42645e-05	0.00307017
Cbr2	27.2326	10.299	14.6674	5.26026	9.53178	2.29346	1.58416	4.0781	0.251644	0.457653	0.800187	-2.3388	8.51137e-05	0.00309196
Cmpk2	5.2461	12.1042	19.5665	31.1566	13.5148	14.5326	16.7834	10.7064	34.6438	78.6204	30.017	1.76941	8.55965e-05	0.00310035
Btbd11	0.316549	0.290573	0.314345	0.601256	0.233464	0.262146	0.296301	1.30517	0.100671	0.056047	0.114328	-2.74412	8.75374e-05	0.00315129
Gpr15	0.547979	0.928638	0.644936	0.693892	0.769811	1.21014	2.39366	0.753131	5.51034	6.93393	3.85273	1.91066	8.77705e-05	0.00315129
Gpld1	0.202302	0.371402	0.401787	0.480318	0.127889	0.356009	0.347163	0.387269	1.01102	1.26082	1.43209	1.75835	9.12667e-05	0.0032673
Arg2	17.4603	1.40901	28.1824	15.4767	17.3802	4.33786	4.15072	1.95895	12.4505	22.706	20.3239	2.4025	9.18081e-05	0.00327715
Klf15	3.37609	4.5434	4.64541	3.20629	2.42719	0.698966	1.30123	2.57346	0.252633	0.309428	0.487738	-2.07583	9.27467e-05	0.00330108
Syngap1	0.234284	0.264688	0.0517007	0.222501	0.197476	0.0242524	0	0	0.234171	0.315259	0.10154	4.00065	9.37204e-05	0.00332613
Olfr56	0	0.0689662	0.107768	0	0.102907	0.101106	0	0	0.221872	1.34887	0.670243	3.97077	9.78105e-05	0.00344153
Tmc3	0.764327	1.48031	0.433718	0.829583	0.690261	2.66751	2.62327	4.56635	1.50807	0.309323	0.552106	-2.0626	0.000100083	0.00350035
Dgki	3.68974	3.38696	2.12606	3.35816	2.93727	0.297073	1.69489	2.98833	0.316643	0.406493	0.310947	-2.24485	0.00010014	0.00350035
Clec4d	53.2639	4.18443	77.2185	77.05	44.4496	23.8076	13.0971	13.0896	75.0656	69.2002	112.265	2.35682	0.000100335	0.00350035
Tacstd2	14.4264	3.32007	12.0267	11.2905	15.425	3.48455	2.08389	2.28172	5.29198	12.7147	11.6559	1.90692	0.000101782	0.00353669
Pira2	15.7133	13.6409	25.2184	14.5354	20.3542	2.28146	11.2911	5.64942	2.02734	2.08118	1.53304	-1.7617	0.000101951	0.00353669
Ppp1r3b	0.7819	0.85182	0.788781	1.53819	0.847357	0.693772	0.697034	0.723728	1.15706	2.5473	3.55017	1.77728	0.000103539	0.00355326
Agpat9	0.327607	0	1.3736	1.789	0.966478	0.203477	0.102217	0.434175	0.565593	1.92576	2.1298	2.62786	0.00010356	0.00355326
Dcstamp	0	0	0	0	0	0.570014	0.572694	0.202714	0.0416956	0.0649971	0	-3.42999	0.000103583	0.00355326
Arhgef37	2.69584	2.55179	1.73648	0.69196	3.25491	0.995586	1.13667	0.429163	3.76044	3.52956	2.39994	1.90885	0.000104709	0.00358191
Mmp12	0.32663	0.147607	0.115327	0.0620405	0.0550627	1.43362	0.32612	0.615653	0.166204	0.0925312	0.132126	-2.60208	0.000105988	0.00361564
Socs1	0.703901	4.27446	1.24267	4.51237	0.889968	19.2366	17.1308	11.5055	57.4362	91.7777	43.9816	2.01113	0.000107651	0.00366221
Lgi2	0	0	0	0	0	0.0154869	0	0.0440607	0.108753	0.222507	0.410657	3.50718	0.000108007	0.00366421
Tspan9	2.75802	4.26748	1.90527	2.61931	1.61719	0.794442	2.58161	3.03716	0.457633	0.577498	0.7276	-1.84105	0.000111585	0.00377518
Rims3	6.07054	5.63363	9.24975	6.48588	5.51275	1.98995	3.56268	4.9804	1.6942	1.19767	0.720395	-1.54249	0.000111906	0.00377568
Kctd12b	5.06152	6.02372	2.73274	3.12685	2.40239	3.66259	4.01713	6.85997	2.19688	0.709979	1.95941	-1.57929	0.000116888	0.003933
Retnlg	17084.4	4788.27	4898.75	19214.9	8163.31	974.711	1305.22	547.176	3702.07	4836.99	3946.21	2.14281	0.000121578	0.00407964
Fam135a	0.145744	0.123493	0	0.0692067	0.122846	0.135783	0.386527	0.257538	0.0529721	0.0309658	0.0315831	-2.68179	0.000122403	0.00409618
Matn2	1.07166	2.68631	0.945954	1.59025	1.24203	1.02615	2.75855	3.47176	0.852045	0.569232	0.348347	-2.02893	0.000123417	0.00411548
Cass4	9.01633	3.33569	5.49264	16.1006	6.20827	2.65543	2.49622	2.9546	5.79259	11.4941	10.549	1.77901	0.000123648	0.00411548
Fbn1	0	0	0.126056	0.022604	0.0802469	0	0	0.0140193	0.0259523	0.134852	0.165049	4.27248	0.00012517	0.0041549
Il10	1.6238	1.22302	14.4925	5.31178	12.4702	80.2354	81.063	51.967	29.5093	13.3402	30.0793	-1.54841	0.000126922	0.00420172
Galnt12	3.61528	3.54386	5.81926	2.82755	3.40579	2.68575	3.38403	5.69946	1.08213	1.53626	1.29037	-1.57516	0.000127391	0.00420319
A630012P03Rik	0	0	0.316417	0.226957	1.3093	0	0	0	0.130288	0.880097	0.172623	5.73782	0.000127786	0.00420319
Tmem45a2	0	0	0.067816	0.145928	0.129515	0	0.0479424	0.0452531	0.418859	0.500585	0.177587	3.51086	0.000128179	0.00420319
Rgl1	14.2567	18.4557	26.2611	18.8991	11.3492	8.5269	11.2442	27.6416	4.42607	5.97402	4.47686	-1.67041	0.000128886	0.00420319
Sept3	0	0.112538	0.131891	0	0	0	0	0.0586731	0.181024	0.211642	0.733927	4.16224	0.000131399	0.00426923
Grasp	0	0.462628	0.516365	1.55557	0.394461	1.11423	0.146017	0.41348	0.0850473	0	0	-4.14988	0.000131734	0.00426923
Gm12185	0.133704	0.226583	0.393402	0.592571	0.150264	0.405993	1.14027	1.05006	2.76998	5.39117	1.94448	1.97127	0.000139085	0.00448387
Atp1b2	0.079632	0.314881	0.0702912	0.680642	0.067121	0	0.44723	0.0469048	1.12878	1.62425	3.17519	3.62418	0.000139924	0.00449913
Rab38	19.7231	9.87525	7.51777	4.82468	6.92683	6.86746	11.8415	16.5458	2.66106	3.93655	5.13749	-1.57728	0.000143591	0.00460299
Gm826	1.07398	1.09202	1.1376	1.63194	1.26735	0.355761	1.60845	1.51823	0.15614	0.243398	0	-2.96656	0.000144255	0.00460299
Flt3	0.708955	0.582516	0.341343	0.734508	0.651897	0.133435	0.241312	0.15185	0.44508	0.71207	1.4339	2.30586	0.000144276	0.00460299
Gm14446	4.26616	2.97034	10.0712	5.55917	6.52281	6.53188	13.5586	3.38943	25.4945	31.535	17.8018	1.67385	0.000147034	0.00467076
Tmem56	0.0757412	0.192533	0.167142	0.323693	0.319208	0	0.0945286	0.0223065	0.357877	0.139469	0.382978	2.98236	0.000151617	0.00477537
Unc5a	1.24516	1.80867	2.82626	1.46409	0.599732	0.589235	0.703006	0.838196	0.129304	0.0167972	0.222716	-2.49498	0.000153718	0.00481688
Gbp10	0.267155	0.415009	3.59623	1.7126	1.68887	0.359517	1.1253	0.668779	1.48078	5.03289	2.41222	2.06886	0.000155166	0.00484992
Chst11	0.426945	0.385881	0.866789	0.932586	0.503815	0.565711	0.293066	0.176035	0.822443	1.24578	1.70237	1.82468	0.000159252	0.00496503
Il18	432.958	161.202	389.223	196.54	319.186	136.053	311.977	325.486	78.9127	89.5855	71.8591	-1.68587	0.000160957	0.00500553
Bzw2	68.0068	52.0041	79.9284	28.4659	64.2222	40.2055	51.4755	83.0077	20.1404	18.4451	22.961	-1.50417	0.000162542	0.00504208
Smim5	11.7816	5.09763	11.7272	8.80836	19.8611	2.38729	2.81565	0.885902	3.46215	14.4156	9.27081	2.14676	0.000164137	0.0050751
Plxna1	1.61838	5.58843	2.28107	5.55298	1.73815	1.70773	1.8895	5.28905	0.673605	0.702497	0.761752	-2.05119	0.000165635	0.00508676
Ccdc148	8.8038	5.70449	5.82834	4.30346	3.05556	1.79588	3.75677	6.10072	0.588205	1.63212	1.12224	-1.78649	0.000167182	0.0051215
Snx25	4.1487	5.42488	4.13678	6.056	4.27399	4.26281	3.11625	9.00537	1.67544	1.63234	2.35303	-1.52812	0.000168518	0.00514679
Lppr3	0.551184	0.467034	1.36229	0.994578	0.882716	0.205405	0.378347	0.259726	0.801335	1.59268	0.684807	1.88387	0.000168843	0.00514679
4833411C07Rik	20.1913	7.64079	9.86317	6.8884	12.0621	0.89288	3.66987	5.19601	0.783752	0.555341	0.736334	-2.20001	0.000171101	0.00519578
Txk	1.92903	1.90695	2.04331	2.38161	1.78856	1.67738	1.44451	0.795366	2.27866	3.82533	6.66055	1.69192	0.000171294	0.00519578
Maged2	2.87355	4.74945	3.38198	2.32472	3.40886	1.76274	4.64894	3.19709	0.696282	1.23615	1.04553	-1.66348	0.000172447	0.00519994
BC033916	8.75952	4.28838	7.21657	10.8146	18.9505	2.29713	1.27543	2.06381	5.94299	8.51977	5.73682	1.81465	0.000172644	0.00519994
Spta1	0.672831	2.13791	1.70749	2.07672	1.34692	0.116083	0.402368	0	0.866107	0.659181	1.45804	2.53596	0.000176396	0.00528543
Tal1	0.44105	2.49143	0.87596	1.8849	0.836453	0.0913125	0.550451	0.0649468	1.08206	1.18698	2.35756	2.73616	0.000177102	0.00529372
Agrn	0.415124	0.631341	1.40935	1.42535	1.04971	0.145445	0.259047	0.376179	0.615132	1.20315	0.673537	1.69777	0.000185016	0.00551687
B3gnt8	3.53383	6.55899	2.33949	3.3561	4.25519	1.56777	1.41763	0.594714	2.75231	5.07701	3.90189	1.69355	0.000187814	0.00557332
Dlg2	0.939939	1.89154	0.803758	2.28745	0.767508	0.462174	1.13643	2.37028	0.309603	0.22467	0.347966	-2.15803	0.000190881	0.00565071
Foxd4	3.51688	0.397328	1.68522	1.81314	2.20209	0.998558	0.125407	0.0591861	2.15476	3.41588	3.48397	2.84467	0.000200675	0.00592641
Cysltr1	1.97743	1.92128	1.67566	1.80286	2.80016	0.982552	1.33268	0.465899	2.90363	2.75612	2.30827	1.51344	0.00020311	0.00598396
Adcy6	0.0782178	0.243013	0.24165	0.259993	0.131858	0.0323875	0.0488097	0.0230359	0.15636	0.155108	0.6102	3.07702	0.000211083	0.00618926
Bambi-ps1	1.74541	2.19103	1.02712	1.28927	2.77892	1.92726	3.0255	1.37078	5.14561	7.52677	6.83627	1.62989	0.000215903	0.00631556
F7	0.25405	0.0717546	0.560625	0	1.07068	0.631164	0.554865	0.748201	1.70824	2.87879	4.51437	2.22305	0.000219309	0.00638485
Pla2g15	86.3296	177.473	127.257	123.185	68.5115	31.7785	99.9483	107.747	28.6409	25.2804	19.3568	-1.70793	0.000220074	0.006392
Scamp5	4.29829	5.61237	7.58822	6.29047	3.97935	2.18826	4.79285	7.05578	1.33176	2.1359	0.956902	-1.656	0.000221375	0.00641466
Garnl3	0.263496	0.818649	0.639617	0.563047	0.222098	0.327316	0.698817	0.698419	0.0957704	0.0933072	0.133234	-2.35024	0.000227268	0.00656996
Ppp1r3d	0.361619	1.30735	1.53217	2.67877	0.670572	1.43746	2.16632	1.065	4.12704	7.41689	4.86901	1.81485	0.000232822	0.00671475
Sh3tc2	0.103802	0.586365	0.366505	0.295745	0.393723	0	0.064775	0.0305708	0.113184	0.308765	0.524865	3.34104	0.000234978	0.00675228
Colgalt2	0.406661	0.0656335	0.15384	0.331036	0.0489672	0.0721652	0	0.27375	0	0	0	-4.99653	0.000235768	0.00675228
Tmem216	6.26463	3.3105	11.238	3.45458	14.8192	2.51031	2.2699	2.02354	4.5539	16.7166	7.18195	2.05675	0.000239659	0.00683416
Qsox1	0.490752	2.891	1.11391	2.33035	0.650022	2.75778	4.15612	2.80804	8.20498	11.837	14.6455	1.83619	0.000239737	0.00683416
C4b	0.393228	0.641707	11.4158	8.54787	10.6063	1.19404	1.5541	4.29782	6.16157	8.80042	5.79453	1.56303	0.000242448	0.00687981
Adamtsl4	0.583823	0.956402	0.61841	1.4416	0.688939	0.67688	0.837934	0.41266	1.4005	1.902	3.12073	1.73319	0.000242455	0.00687981
Klhl23	0	0.172976	0.315344	0.193875	0.0860347	0.0422644	0	0.0300609	0.148395	0.245784	0.427636	3.2448	0.00026624	0.00748572
Akr1c12	4.40253	3.78446	0.675846	1.27251	1.29073	2.21924	3.46396	4.73537	0.765288	1.30142	1.10613	-1.68061	0.000270294	0.00756516
Chit1	0	0	1.68551	0.483587	2.03869	0.210843	0.0794377	0	0.925367	1.55069	0.404596	3.08369	0.000284872	0.00791919
Mpo	3.05413	0.20912	33.9028	14.1511	37.4444	15.0988	8.31644	0.926729	44.5705	186.098	20.9114	3.36702	0.000289819	0.00803856
Etv1	0.642776	0.756449	0.236408	0.356095	0.0902983	0.155256	0.568235	0.757216	0	0.121395	0.0773841	-2.76517	0.000291514	0.00804931
Tex15	0	0.0474922	0.148424	0.0798454	0.236217	0.0348124	0	0.0165071	0.0814868	0.182599	0.202434	2.93067	0.000293217	0.00807824
Epb4.1l3	17.7683	39.0799	21.3001	30.5377	11.5466	13.1245	27.505	47.0628	9.1455	9.95353	7.88307	-1.69947	0.000301909	0.00828063
Rgs18	34.2229	16.3249	11.524	13.8433	17.735	9.18467	4.35027	5.00216	12.9915	42.1554	10.3644	1.81526	0.000303818	0.00831447
A4galt	4.33344	6.30335	2.96448	4.52704	2.73946	0.762596	5.13792	2.42486	0.630015	0.920717	0.281721	-2.1579	0.000304996	0.00832234
Cmbl	115.665	66.4885	96.1038	49.2273	76.3155	23.7124	48.5893	61.7295	10.5305	23.7255	10.268	-1.58606	0.000317466	0.00859251
Ckap4	5.17337	4.01826	7.20657	13.9719	8.78931	5.18798	1.3115	2.19019	5.2884	15.7319	8.87525	1.76954	0.000322973	0.00870411
Galnt3	7.54736	7.00932	7.50893	9.719	5.66074	3.31051	4.51016	14.8059	2.25498	2.91723	1.68173	-1.71878	0.000323003	0.00870411
Tom1l1	1.35097	2.03505	2.18625	1.71069	1.4234	0.23308	0.632276	0	1.22756	0.956789	1.56138	2.12432	0.000326019	0.00875727
Pde4dip	2.05752	4.46391	2.20191	4.66893	1.94912	2.44277	3.38596	6.73526	1.87288	1.01616	1.08903	-1.65877	0.000333549	0.00888912
Steap4	0.600334	0.12717	2.45086	5.9152	0.759023	0.590376	0.796072	0.0442011	2.64565	3.14627	2.9488	2.59544	0.000345855	0.00917932
Csf1	4.04974	1.38463	3.57471	6.02212	2.69486	1.27972	1.59608	1.47517	2.6727	10.7328	3.11006	1.92509	0.000347704	0.00920855
Gpr56	0.121962	0.241132	0.592109	0.521227	0.205602	1.18677	0.799126	1.29309	1.90613	3.80058	3.91157	1.54703	0.000349267	0.00923009
Ncam1	0.12495	0	0.0220587	0.0711995	0.105319	0.0206952	0.0155944	0.0147196	0.108995	0.530958	0.079426	3.68149	0.000350287	0.00923721
Tsku	1.094	2.09165	2.00563	1.35866	1.41865	0.278764	0.997766	0.89223	0.09176	0.26224	0.0243152	-2.42588	0.000351884	0.00925951
Mctp2	0.651252	0.344891	1.36529	2.08743	0.857709	0.640449	0.609594	0.263725	1.15393	1.41829	2.31685	1.67895	0.000359753	0.0094464
Ttc12	0.519297	0.330012	0.28649	0.184942	0.43771	0.618196	0.769627	0.229407	0.165151	0.110334	0.0187555	-2.44722	0.000370297	0.00970256
Mcf2l	0	0	0	0	0.0360325	0.0354018	0.0533524	0	0.217525	0.230096	0.197627	2.74249	0.000372599	0.00974216
Rgs1	3256.49	803.232	8572.23	3837.91	6261.33	217.289	1286.76	1676.14	153.062	128.636	332.837	-2.37142	0.0003779	0.00983898
Lrp12	0.637781	1.27733	1.2283	2.36775	1.1729	0.74424	0.976885	1.53681	0.295029	0.328504	0.368557	-1.69147	0.000381678	0.00991637
Epdr1	0.0987143	0.334574	0.958487	0.468747	0.332821	0.531368	0.8008	0.0581447	1.61455	2.48887	2.11064	2.14573	0.000388228	0.0100442
Sned1	1.264	2.1123	1.30169	1.60057	1.1542	0.0872306	0.197192	0.341239	0.0191423	0.02984	0.0456521	-2.5233	0.000402118	0.0103817
Aldh1a1	5.33417	7.72951	8.90516	6.82793	6.93966	0.288093	2.02613	0.409817	2.866	1.80677	7.94073	2.2369	0.000411528	0.0105323
Kcnk13	12.039	12.4037	9.08961	4.24262	6.9565	2.47681	4.29967	9.67793	1.59617	1.71599	2.16587	-1.5786	0.000415862	0.0106032
Adam22	1.6146	1.78138	1.11345	1.60527	1.63737	0.637218	0.897349	2.65992	0.651031	0.242994	0.298863	-1.81382	0.000417198	0.0106153
Rgcc	97.707	38.7373	66.2206	78.5923	112.778	12.3827	12.3873	9.11103	16.4914	57.7689	28.8271	1.604	0.000423261	0.0107252
G0s2	504.524	166.105	389.09	681.693	238.428	59.6052	75.0022	31.2816	98.545	304.858	203.117	1.87013	0.000428381	0.0107694
9830107B12Rik	10.2338	7.92206	7.3048	13.0188	7.77406	2.87732	3.35076	1.89768	4.27065	16.1601	5.0925	1.65059	0.00042856	0.0107694
B230208H11Rik	12.3597	4.16656	11.2618	6.62631	17.6431	5.53047	4.22956	1.40905	11.8103	12.9325	13.6511	1.76702	0.000428624	0.0107694
2510009E07Rik	0.228148	0.592837	0	0.0866693	0.115382	0.510132	0.341687	0.779425	0.116092	0.0775585	0.171393	-2.13306	0.000429379	0.0107694
Slc1a3	10.8124	13.0383	8.50561	11.0134	11.6163	2.83006	7.76099	18.1821	3.33937	3.26936	2.24999	-1.69679	0.00044177	0.0110129
Osm	92.3001	17.8683	126.3	140.581	211.942	15.1442	10.4092	4.7307	12.8891	53.1356	73.9733	2.20625	0.000455981	0.0113443
Cldn13	20.0396	28.7357	39.6545	23.6328	35.8243	1.64132	10.8562	0.648558	16.008	14.4733	37.0318	2.36965	0.000459741	0.0114147
Pnpla1	0	0	0	0.0998349	0	0.0217639	0	0	0.0573116	0.17868	0.318923	3.9554	0.000477274	0.0117318
Amotl2	0	0.222318	0.0992564	0.106791	0.426509	0.0931209	0.0701691	0.0331165	0.245219	0.955648	0.406124	2.93406	0.000480006	0.0117754
Fgf1	2.17005	2.48571	2.28796	1.43118	1.62588	0.524153	1.27893	1.84629	0.482	0.375683	0.261253	-1.68825	0.000482022	0.0118014
Serpinb1c	0	0	0.260152	0.13995	0.248419	0	0	0.0867988	0.10712	1.0854	0.46836	3.99808	0.000485143	0.0118542
Colgalt1	32.7409	82.725	44.7238	72.6001	25.7864	52.0809	67.626	88.9643	26.9232	14.92	28.1448	-1.57585	0.000489259	0.0119311
Gm17455	2.47454	0.465944	1.69888	2.6112	0.463503	0.113848	0	0	0.499666	0.623122	1.90663	4.01239	0.00049654	0.0120539
Clec4n	1659.26	601.912	1183.3	847.488	975.348	282.279	689.608	924.272	137.647	292.529	137.532	-1.73964	0.000497229	0.0120539
Gstp2	5.32676	6.37204	5.25511	5.65402	6.60276	2.20565	6.06146	3.87582	1.7083	0.266298	1.08642	-1.97915	0.000510871	0.0123603
Wdr86	0.263865	0.0745268	0	0.37589	0.333613	0.054629	0	0	0.191809	0.523252	0.457442	3.70566	0.000519613	0.0125102
Tanc2	0.238433	0.415286	0.368313	0.735932	0.385197	0.197455	0.322373	0.807539	0.0938827	0.129462	0.126302	-1.89797	0.00052058	0.0125102
Gpx7	1.94095	2.52176	1.02797	0.737331	0.818003	0.642948	1.33232	2.17219	0.282183	0.329911	0.280406	-2.13773	0.000524876	0.0125756
Acot4	2.22963	1.88923	1.69972	0.769996	1.62306	0.881254	1.64431	2.4475	0.552533	0.200974	0.585656	-1.87432	0.000532726	0.0127389
Nodal	0.112473	0.190604	0.0992801	0.213632	0.568815	0.186286	0.631672	0.794986	0.122639	0.063725	0	-3.00624	0.00053549	0.0127801
Sh3bgrl2	1.48111	3.99314	1.48566	2.04599	1.53214	1.33807	4.07509	5.11545	1.12559	1.16339	0.972608	-1.68045	0.000537681	0.0128076
Dmpk	2.94028	16.2863	3.10005	8.22207	2.34065	1.96149	3.77154	5.82106	0.712452	1.31884	0.471976	-2.19386	0.000553777	0.0131656
Abcb10	1.09443	7.51149	4.29895	4.36543	2.12172	1.11027	2.76595	0.93473	5.23085	5.9683	7.24148	1.94227	0.000555651	0.0131847
Hbq1b	8.19038	10.4989	18.6303	12.8644	14.8693	0.782626	4.71784	0	4.92331	8.47786	15.6553	2.425	0.000560092	0.0132016
Sema6a	0.41015	1.02329	0.15085	0.584282	0.0864278	0.0990676	0.191957	0.46304	0.0621139	0	0.0197512	-3.16091	0.000560358	0.0132016
Slc7a11	3.42197	1.8032	9.69291	31.9894	11.7096	1.67071	1.75293	1.41394	3.56419	12.1972	2.5899	1.92269	0.00056083	0.0132016
S100a6	1111.96	413.569	925.115	1536.58	1484.75	323.234	268.311	79.5299	893.59	515.726	844.167	1.74721	0.000562638	0.0132016
Tha1	9.09228	7.59566	8.59096	4.01345	4.20969	4.56022	6.79257	8.07102	2.93233	0.979513	2.7381	-1.54437	0.000563868	0.0132016
Abcg3	68.1109	168.991	55.1171	103.924	35.8731	30.4858	88.6888	89.1576	26.5058	21.4953	15.0796	-1.72324	0.000568245	0.0132436
Anxa1	269.075	84.1566	419.562	213.032	770.383	189.26	135.972	37.409	294.869	814.805	482.63	2.13418	0.000570105	0.0132469
Dfna5	5.30253	3.05773	9.75114	6.60954	6.61106	2.5158	2.41274	1.56165	4.37649	12.9561	3.4153	1.67153	0.000574597	0.0133261
Gtf2ird1	2.48186	6.54253	2.96395	5.9157	1.84583	1.91427	5.76982	8.39857	1.25581	2.09548	0.899893	-1.91397	0.000593778	0.0137193
Dpysl2	7.33689	14.7761	8.2596	13.4813	15.5949	13.2306	9.02407	21.9523	33.5073	70.3968	26.3298	1.55868	0.000597062	0.0137693
Pyroxd2	3.24852	2.2618	1.60045	1.3632	0.827812	0.625633	2.31001	1.37946	0.411876	0.556445	0.196455	-1.86107	0.000611875	0.0140846
Pf4	4.00733	2.94279	18.7476	3.04463	26.3464	7.96469	2.2506	2.12436	20.2455	12.2606	25.1257	2.18909	0.000619994	0.0142448
Gpm6b	6.50712	4.53002	0.768542	2.04544	2.27889	1.68874	2.77379	4.48062	0.81612	0.843812	1.40349	-1.5369	0.000630678	0.0144097
Epn2	0.577398	1.54187	0.648671	1.09672	0.398196	0.543369	0.622354	1.08213	0.286175	0.104091	0.181998	-1.96774	0.000636055	0.0145056
Skp2	5.31914	9.09218	6.15865	5.44525	5.58976	2.54573	4.6987	14.0378	2.46056	1.89825	2.33529	-1.66457	0.000646909	0.0146987
Ttc8	1.22512	2.76821	2.25294	2.13309	1.03264	0.634104	2.73947	2.10472	0.333962	0.462752	0.560472	-1.97313	0.000657054	0.0148935
S100a11	816.761	239.272	648.323	1066.95	836.61	144.222	125.742	51.2206	358.034	288.729	318.664	1.58669	0.000660349	0.0149215
F12	1.67369	1.01297	0.105526	1.13536	0.6046	0.0495015	0	0.140833	0.30416	1.76109	0.276337	3.48682	0.000665586	0.0149865
Shroom3	0.185585	0.139779	0.109211	0.0881255	0.130356	0.0896524	0.0772062	0.346158	0	0.0350496	0.0357483	-2.68138	0.00066566	0.0149865
Stard10	0.786748	1.44438	2.60424	2.98871	1.49207	0.244326	0.613686	0.46341	1.00083	1.61587	3.52347	2.23928	0.000679931	0.015252
Pde2a	2.64012	3.90051	2.37526	7.03984	4.87862	1.93411	1.20394	2.54197	2.54658	7.42168	7.23221	1.59676	0.00068536	0.0153222
Pip5k1b	2.56419	2.48311	2.99094	3.21798	1.46662	0.492956	0.57147	0.161824	0.732273	1.63442	2.01099	1.81775	0.000708477	0.0157489
Tll2	0.559527	0.118526	0.185211	0.19927	0.294763	0.086881	0.174579	0.329573	0.0508416	0	0	-3.34854	0.000711668	0.0157913
Phyhip	0.337943	1.19312	0.372879	1.28379	0.356062	0.104949	0.527211	0.0497638	0.859805	1.69932	1.24497	2.50741	0.000758475	0.0167095
Prss16	0	0.123703	0.676553	1.24784	1.19979	0.544056	0.136654	0.838423	1.1939	2.32639	2.24622	1.90111	0.000772492	0.0169576
Hist1h2bj	2.74628	1.86161	2.90898	2.60816	3.24074	2.95659	1.02825	1.29409	6.5879	4.97917	7.93503	1.79691	0.000778571	0.0170607
Slc13a2	2.1509	2.06552	1.61381	0.714952	2.08492	0.534372	1.47643	1.26692	0.312707	0.243732	0.310737	-1.87262	0.000786868	0.0172119
Syne2	1.2911	1.99185	0.804462	2.16382	0.89621	0.736765	1.28637	2.5882	0.571792	0.491773	0.51098	-1.54747	0.000792659	0.0172772
Cxcr5	0.450537	0.763508	0.874917	1.45478	0.531655	0.447728	0.224917	0.636901	1.08077	1.30186	2.31715	1.82613	0.000806801	0.0174798
Rhag	5.08703	13.8507	10.3277	10.7252	6.2602	1.2217	6.22187	0.479417	9.0228	8.67545	19.1078	2.22204	0.000807635	0.0174798
Hopx	2.34071	4.58374	2.8926	3.11217	3.94592	2.77841	1.16852	0.367659	4.53736	4.28804	5.99667	1.73364	0.000832152	0.0179789
Tbc1d16	0.303474	0.342857	0.178585	0.256188	0.142109	0.363016	0.420834	0.71501	0.122557	0.181495	0.185113	-1.58299	0.000841973	0.0181592
Sirpa	97.135	231.896	154.714	303.495	132.609	142.11	216.027	311.768	98.7089	73.119	61.7482	-1.52002	0.00085642	0.0183589
Syngr1	0.0527729	0.208675	0.326079	0.100237	0.444818	0.0655548	0.0329315	0.0932528	0.364437	0.358801	0.274465	2.30618	0.000857197	0.0183589
Zfp532	0.685971	1.04139	0.416286	0.692187	0.252962	0.195277	0.374554	0.833354	0.0311655	0.0364367	0.185815	-2.3958	0.000861195	0.0184125
Myo1b	0.139896	0.0790252	0.123486	0.13286	0	0.0965441	0.261895	0.494408	0	0.0660518	0.0404211	-2.82224	0.00086604	0.0184554
Rasal2	0.281462	0.490233	0.144928	0.378684	0.395403	0.271938	0.219549	0.649332	0.119351	0.106314	0.0948791	-1.81533	0.000867664	0.0184554
Armc3	4.60949	1.98598	1.93096	0.964569	3.62189	2.71739	1.36509	1.10444	4.25942	8.25547	4.35674	1.68729	0.000883867	0.0187181
Oplah	1.89929	3.41982	2.8815	2.31108	2.55143	0.909319	3.00005	2.55208	0.302014	1.14336	0.46303	-1.73541	0.000884609	0.0187181
Bend6	2.05612	1.21955	2.9039	0.976353	1.03985	1.27706	1.15476	2.84607	0.523123	0.582478	0.326749	-1.86456	0.000887196	0.0187407
Tinagl1	6.71684	7.7109	6.88524	5.35014	4.83972	1.16632	3.1774	0.127624	3.89822	6.93607	6.19786	1.93641	0.000892503	0.0188174
B3gnt3	0.224197	0.569906	0.494747	0.106461	0.472434	0.232082	0.279808	0.0660282	0.570408	1.27026	0.939293	2.21888	0.000893882	0.0188174
Arhgap32	0.408038	0.606566	0.549741	0.632262	0.380134	0.115601	0.361836	0.657779	0.156111	0.0243354	0.0744614	-2.14953	0.000898702	0.0188675
Gm867	1.15129	1.62587	2.70999	1.64008	2.58777	0.0794523	1.67634	0.678134	2.5107	4.18559	3.0493	2.05992	0.000907525	0.0189748
Fkbp11	0.960452	1.08509	8.19533	23.7158	22.6676	1.32564	0.799126	2.64005	2.67633	4.53478	14.0605	2.15189	0.000920889	0.0192216
5830473C10Rik	0	0	0	0	0	0.304762	0.19684	0.0619328	0.764326	0.714881	1.30636	2.20913	0.000933091	0.0194138
Noxred1	0.500632	0.471334	0.883818	0.633938	0.562638	0.207296	0.208271	0.196588	0.424574	1.27642	1.49473	2.33824	0.00093325	0.0194138
Igfbp6	0.548404	0	2.90446	1.38886	1.23265	0.984	0.684434	0.215347	3.05629	1.50179	4.01418	2.12814	0.00095161	0.019749
Col19a1	0.245868	0.71969	0	0.0636824	0.01884	0.00925511	0.195271	0.11849	0.0243718	0	0	-3.60676	0.000953941	0.019749
C2cd2	1.50953	3.18753	2.85529	1.43361	0.939131	1.53286	1.83911	3.36605	0.718479	0.610909	0.996938	-1.52826	0.000961066	0.0198583
Epas1	0.0880534	0.0248701	0.0777249	0.0418124	0	0.182301	0.0824211	0.0259326	0.48006	0.286864	0.763257	2.29289	0.000985287	0.0202568
Sh2d4a	0.596103	0.577253	0	0.0808746	0.0717785	0	0	0	0.0619029	0.0964973	0.221447	4.6311	0.00106713	0.0215438
Isg15	1.55841	40.3188	19.2585	319.094	6.30512	18.1971	35.7873	32.4948	204.478	580.989	221.899	3.54175	0.00106919	0.02155
Gm4980	1.55174	2.19139	3.08187	1.25264	0.784766	0.931661	1.40406	1.5995	0.422996	0.483551	0.269012	-1.72393	0.00107348	0.0216011
Gpr4	0	0.138459	0.432715	0.543155	0.550932	0	0.0509845	0	0.0890874	0.277747	0.23607	3.41116	0.00107653	0.0216273
Csf3r	40.5819	23.2859	68.0971	118.442	37.3469	18.7083	34.9886	14.2324	47.2336	109.818	49.9474	1.6078	0.00108166	0.0216596
Triqk	0.627931	0.620742	0.415706	0.149087	0	1.10503	0.783687	0.647261	0.228228	0.177887	0.181433	-2.08653	0.00109979	0.0219513
Snai1	0.436893	0.16453	0.385646	1.38307	0.368253	0.180904	0	0.171559	0.211725	0.990141	2.01975	3.03825	0.00111188	0.0220713
Mxd4	7.99427	5.75771	14.4659	6.07376	5.72755	10.1788	3.36731	3.88474	1.96128	1.64191	2.07886	-1.62576	0.00114441	0.022471
Ccl5	234.3	77.7071	309.05	504.453	369.17	371.528	390.166	45.4796	1190.93	700.204	1262.28	1.96568	0.001145	0.022471
4930417O13Rik	0.215582	0.365338	0.380589	1.0237	0.545136	0.357063	0.403584	0	1.17533	1.16037	1.43266	2.21154	0.0011459	0.022471
Ttc28	0.176387	0.373645	0.233546	0.230334	0.130091	0.0730363	0.123828	0.220778	0.0480823	0.0249844	0.0191118	-2.13941	0.00116514	0.0228119
Ispd	2.05384	2.32037	1.23608	0.975269	1.57378	0.599166	1.39815	2.61196	0.424142	0.661173	0.458559	-1.55884	0.00117124	0.0228949
Tgtp2	14.8106	9.59527	35.3054	14.622	39.0734	17.8088	32.6348	18.4825	48.4477	111.885	37.015	1.51812	0.00118694	0.0230919
Gspt2	0.567102	2.24244	0.417151	0.0897633	0.31867	0.665321	1.59248	0.668069	0.240473	0.160655	0.245785	-2.13862	0.00121044	0.023438
Redrum	0.423036	2.44942	1.96042	2.0088	0.624003	0.131374	0.32998	0	0.691907	0.749012	1.31398	2.56015	0.00122187	0.0235483
A730020E08Rik	1.56047	0.480812	0.125221	0.134726	0.478293	0.822362	0.531147	2.67388	0.206244	0.281315	0.245933	-2.4002	0.00124336	0.0238133
Myo10	1.60036	6.41033	3.13349	7.0743	2.13376	3.73498	4.41227	10.8147	1.72385	1.91238	2.11865	-1.7183	0.00124898	0.0238839
Gm996	0.955805	0.73884	0.444047	2.19767	0.636031	0.187469	0.470877	1.42229	0.219409	0.0855064	0.0290703	-2.62468	0.00132403	0.0250083
Cmya5	0.0596635	0.101109	0.017555	0.0377752	0.0838163	0.0576445	0.0372314	0.0820003	0	0.00563403	0.017239	-2.69563	0.00134148	0.0252992
S100a9	12869.3	198.895	51534.3	32788	29421	1819.15	2540.36	318.108	13303.1	7241.06	15323	2.93879	0.00134613	0.0253479
Tmod1	1.55938	3.01352	6.95479	2.18246	4.21988	0.747643	1.63889	0.241713	2.44608	2.39479	4.29221	1.80205	0.00137639	0.0257995
Oas1g	15.1469	9.58561	270.721	82.9576	278.574	9.95008	29.4931	10.1964	53.7285	64.9775	34.6171	1.62837	0.00138332	0.02589
Ppp1r9a	0.691072	1.43603	0.392149	1.57047	0.499284	0.0817576	0.338836	0.75596	0.0627945	0.118863	0.0499191	-2.30296	0.00142028	0.026501
Rgl3	1.29366	3.28847	1.79444	2.19392	0.311547	0.726973	1.44156	2.01383	0.335854	0.340304	0.347087	-2.00126	0.00143065	0.0266487
Phlda3	2.73056	6.26055	8.36504	2.44068	3.11388	24.741	3.80879	5.96036	4.37846	1.77459	1.85637	-2.11292	0.00143252	0.0266487
Unc13a	0.444028	0.518373	0.522592	0.506035	0.324365	0.232887	0.314029	0.523083	0.107591	0.159333	0.0855308	-1.56686	0.00144573	0.0268539
Apoe	14892.1	9296.95	18859.6	8189.86	5924.01	511.903	2317.63	1537.61	523.477	455.99	344.798	-1.72144	0.00146985	0.0271597
Scn1b	0.295833	2.00535	2.21962	1.40477	0.872742	2.87864	2.21528	3.31078	0.752666	0.75426	1.1112	-1.67013	0.00147335	0.0271597
Serpinb1a	44.104	20.6805	42.8346	21.818	70.9325	15.9221	6.89965	16.2092	21.7456	51.1603	39.1173	1.5193	0.00148891	0.027367
Asb4	0	0.567266	0.0633156	0.272487	0	0.415812	0.895216	0.9295	0.156425	0.0609607	0.165802	-2.50531	0.00149622	0.0274195
Lbr	13.1348	33.9507	15.1075	49.9599	13.8111	18.7334	22.9335	22.7802	44.9431	99.4514	51.7711	1.60598	0.0015005	0.0274572
9130008F23Rik	2.72847	2.7743	0.963371	0.829199	2.57578	2.25955	1.97505	2.24998	1.19003	0.46377	0.536083	-1.57728	0.00154564	0.0280332
Ppp1r42	0.326811	0	1.29815	0.620749	0.550932	0.270645	0.101969	0	0.237566	3.93476	0.47214	3.44508	0.00155781	0.0282123
Lrrc27	0.26075	0.24549	0.690493	0.247636	0.366306	0.0719789	0	0.0511956	0.252726	0.443208	0.226021	2.64208	0.00157313	0.0284064
Ctla2a	6.08516	1.90968	13.5777	5.61858	9.54587	2.72965	2.74248	2.38952	4.79206	5.1716	14.9938	1.66324	0.00158046	0.0284775
Chp2	2.01222	1.25034	1.06571	0	1.01765	0	0.376702	1.18524	0.0731364	0	0	-3.91775	0.0015817	0.0284775
Cd93	1.10042	1.76457	1.22201	1.55075	2.15426	0.867201	0.487325	1.75632	1.30309	7.07945	2.36925	1.78892	0.00161817	0.0289969
A730036I17Rik	0	0.0387722	0.242344	0	0.0578535	0	0.0856623	0	0.174628	0.233331	0.277645	3.00675	0.00162082	0.0289969
Cdkl1	0.139509	0.394034	0	0.264985	1.41109	0	0	0	0.354943	0	0.685259	5.32192	0.00162303	0.0289969
BC094916	3.09562	0.617178	10.1263	4.15048	10.4371	0.603199	2.04537	0.643546	4.76528	3.45625	3.47253	1.84767	0.00162938	0.0289969
Zcchc18	0.354119	0.120022	0.625163	2.08512	2.08939	0.293259	0.486153	0.417167	1.08115	1.04331	1.69848	1.68561	0.00163974	0.0290825
Lzts2	0.0806679	0.0911365	0.356028	0.689497	0.543954	0.0668041	0.0503387	0.142545	0.381155	0.479901	0.326311	2.1522	0.00164128	0.0290825
Fndc5	0	0.048174	0.225833	0	0.0718824	0	0.106435	0.0502321	0.123985	0.459026	0.665302	3.02145	0.00164733	0.029106
Kcnj9	2.30587	1.91313	1.33573	2.6005	0.850323	0.0596743	0.134898	0.976208	0.0261904	0.102067	0.0208204	-2.80765	0.00165718	0.0292381
Marcksl1	6.91734	14.2167	12.7315	50.4588	11.6611	16.3933	5.69421	14.6507	23.8045	117.827	20.0293	2.13552	0.00166328	0.0293036
Serpinb7	0.499483	1.83398	0.33067	0.830133	0.526262	0.982396	1.71429	2.05944	0.317699	0.424496	0.577276	-1.80876	0.00167581	0.0293651
Epha1	1.07989	0.610013	0.826121	0.752087	0.546135	0.268288	0.314474	0.25443	0.680327	0.734211	1.04006	1.54589	0.00167611	0.0293651
Thrb	0.898669	1.4011	1.01537	1.29728	0.939275	0.416764	1.18888	2.45611	0.509545	0.498985	0.207727	-1.72996	0.0016763	0.0293651
Nuak1	0.845229	1.03449	1.20202	1.51625	0.633276	0.330539	0.322326	1.16167	0.204805	0.199538	0.0678383	-1.92168	0.0016898	0.0295595
Prss57	0.524986	0.148279	1.85362	0.914066	4.27755	1.15936	0.873609	0.669992	2.48055	4.53606	2.04779	1.73035	0.00169805	0.0296618
Gzma	119.157	7.4284	58.0387	113.929	79.173	57.0069	44.2123	2.6873	180.942	174.635	274.812	2.59951	0.00177368	0.030808
Ccl12	1.31883	0.24833	6.59675	5.4275	17.4155	1.09217	1.09731	4.14302	3.67497	21.1713	6.73204	2.32276	0.00177738	0.0308287
Ankrd33b	4.63042	1.76441	3.94217	7.2078	1.98611	1.04374	0.42744	0.903757	1.2946	2.82532	3.1508	1.60696	0.00180807	0.031278
Cd101	2.18312	0.616607	2.31245	3.45553	1.28809	0.843696	0.681158	0.38577	2.32753	2.3089	1.3667	1.62954	0.00180951	0.031278
Mpp2	0	0.520831	0.152598	0.437819	0.194288	0	0.107879	0	0.188502	0.261196	0.499505	3.16636	0.00181313	0.031278
Mcmdc2	0.64607	0.208547	0.162939	0.438269	0.777952	0.0764335	0.115189	0.27182	0.939285	0.810541	0.426683	2.23078	0.00181344	0.031278
Ttc39a	0.48206	0.925852	0.680824	0.549378	1.3815	0.0798424	0.0601634	0.227154	0.245294	0.874003	0.724282	2.31414	0.00182188	0.0313797
Cmtm4	0.518071	0.86074	0.457302	0.607783	0.282556	0.201898	0.19017	0.75391	0.143993	0.0690657	0.088053	-1.91338	0.00182988	0.0314734
Frat1	1.17185	3.20796	2.06878	5.47893	2.43135	5.07619	1.80002	1.96453	8.22353	12.0021	6.09461	1.56106	0.00191163	0.0325612
Ly6d	12.617	10.0166	20.4681	80.3147	63.8085	4.09473	4.04305	6.02567	5.70125	10.7228	33.5979	1.82026	0.00196598	0.0332114
Gpr114	0.668457	2.31281	2.5077	2.93612	1.47902	0.311385	0.469274	0.492168	0.516286	2.08304	2.00385	1.86393	0.00197471	0.0333131
Kifc5b	0.538175	0.152004	0.237524	0.340739	0.529226	0.111421	0.0559723	0.581159	0.978028	0.990989	1.16624	2.07521	0.00197748	0.0333141
Lrrn3	1.13799	3.02511	0.236354	0.127148	0	0.41577	0.543043	1.30117	0.0729909	0.0568909	0.309466	-2.30588	0.00198718	0.0334319
Slc13a3	0.511606	1.65142	0.516109	0.832928	0.985663	0.756571	1.09459	2.06637	0.58441	0.289866	0.295644	-1.7368	0.00204315	0.0341133
Ffar4	0.676615	0	0.74656	0.160646	0.998046	0.0700412	0	0.0996348	0.245923	0.575035	1.07524	3.22381	0.00206843	0.0344692
Slc7a2	0.659779	1.15198	0.529443	0.398743	0.278061	0.409791	0.33686	1.1482	0.119902	0.263372	0.207965	-1.65514	0.00207939	0.034605
Scn2b	0.0516508	0.0875306	0.182369	0.245265	0.087072	0.128322	0.0322313	0.18254	0.337915	1.273	0.238781	2.38525	0.00209368	0.0347488
Bmp2	0.594694	0.559891	0.408284	1.38058	0.222783	0.164163	0.371103	0.856256	0.0720494	0.131033	0	-2.6856	0.00216357	0.0355258
Chst2	0.0754986	0.0213241	0.0666427	0.0358507	0.063637	0.437662	0.0706693	0.155646	0.740901	0.876908	0.73078	1.75629	0.00217653	0.0356435
Dbp	3.65102	3.96617	3.59461	3.73411	3.43249	0.930321	0.175255	2.06781	0.204154	0.198903	0.405736	-1.92773	0.00218288	0.0357001
Nrxn2	0.21228	0.219843	0.15615	0.134402	0.0894645	0.058599	0	0.104198	0	0.0100228	0	-3.29437	0.00218997	0.0357274
Gpc4	0.506733	2.46172	0.626212	0.577497	0.170848	0.083929	0.569184	0.835733	0.110507	0.0287105	0.0585656	-2.80431	0.00219035	0.0357274
4933400F21Rik	1.43558	0.921523	1.43999	1.30141	1.26504	0.270195	0.447918	1.53743	0.118586	0.110914	0.320522	-1.98451	0.00220095	0.0358527
Mogat2	1.86164	0.375578	3.0518	2.02059	7.62165	0.330364	0.497876	0.0783247	0.869959	4.14375	0.57632	2.59604	0.00222909	0.0362633
Kctd14	0.645059	1.35343	1.70818	2.1004	2.3302	0.228942	0.517541	0.271395	0.736855	1.04422	1.11829	1.54053	0.00237601	0.0383996
Klk1	1.72173	2.50093	0.21711	4.67182	2.2805	4.37933	2.45577	3.6219	0.268192	0.0696785	1.35028	-2.59009	0.00238286	0.0384599
Plcd1	0.486171	0.778123	0.572192	0.923439	0.956175	0.671028	0.910147	1.3841	0.0883521	0.367274	0.421419	-1.70299	0.00240874	0.0387759
Zkscan4	2.01476	1.78846	1.355	0.364463	1.05128	0.158905	0.778302	1.18673	0.209225	0.0543583	0.166325	-2.25271	0.00242971	0.0390625
Axl	93.4367	187.797	107.187	168.979	78.6397	30.7057	82.4565	135.133	24.426	40.4924	21.2791	-1.52601	0.00247922	0.039703
Kcnab1	0.0615225	0	0	0.116856	0.103713	0.152847	0.115174	0.0724759	0.559025	0.697149	0.248866	2.07296	0.00253797	0.0404335
Slit3	0.424475	0.745984	0.24979	0.627086	0.119262	0.234349	0.529765	0.416707	0.0342845	0.173694	0.0136274	-2.32814	0.00255619	0.0406712
Cxcl2	192.334	58.5022	1037.27	3586.06	688.445	30.3603	89.3369	61.1297	141.631	179.546	336.704	1.86372	0.00260601	0.041357
Amer2	0.60685	0	2.44876	1.81132	0.511508	0.179484	0.108197	0	0.409623	1.8665	0.325634	3.0488	0.00263565	0.0417198
Slc46a1	5.25216	5.1246	4.95218	2.94746	4.82945	1.18623	3.42645	3.23425	1.4751	0.811574	0.310407	-1.59077	0.002643	0.0417718
Echdc3	0.260078	0.440744	0.114786	0	0.548044	0.10769	0.64918	1.30213	0.189057	0	0.0375731	-3.11005	0.00266471	0.0419641
Ptger3	0.467058	0.329794	1.13375	0.887136	0.688939	0.145046	0.145728	0.0687767	0.169758	0.727722	0.944654	2.28522	0.00270686	0.042519
Ackr1	2.84873	5.74719	4.49032	1.54598	8.06107	0.758296	2.41256	0.479417	3.32808	4.4386	5.1738	1.84327	0.00273636	0.0428731
6030468B19Rik	0.218582	1.97558	0.964711	0.622764	1.47392	0.0905078	1.0912	0.128749	1.98615	1.36229	3.66307	2.46191	0.00279569	0.0435346
Cacnb4	0.569944	0.582583	0.119783	0.412403	0.18301	0.415802	0.474211	1.10304	0.167695	0.230656	0.290147	-1.51415	0.00279979	0.0435346
Mical2	0.543518	0.668233	0.536207	0.516182	0.0269486	0.211815	0.319217	1.07342	0.104584	0.135859	0.101616	-2.19973	0.00281642	0.0436209
Ccser1	0	0.188334	0.147147	0.118737	0.0351275	0.0517691	0.286069	0.171832	0.0302945	0.0354185	0	-2.79626	0.00282241	0.0436209
Strip2	0.131662	0.0495827	0.232436	0.33344	0.0369922	0	0.0547734	0.129252	0.319027	0.0621643	1.30611	3.20379	0.00282643	0.0436209
Misp	0.873786	0.16453	1.02839	0.461022	0.245502	0.0402008	0.12117	0.0571864	0.599887	0.63259	0.196365	2.66801	0.00282659	0.0436209
Piwil2	0.0959214	0.0541847	0.465685	0.63768	0.242554	0.0794361	0.2095	0.141249	0.366069	0.475538	0.512732	1.68875	0.00284918	0.0438048
Krt222	0.172308	0.0486672	0.152096	0.900029	0.363092	0	0	0	0	0.0488131	0.373396	4.76157	0.00290769	0.0444822
Pla2g4c	0.743742	0.114581	0.119364	0.0642123	0.0569903	0.0839892	0.21096	0.0398253	0.319471	0.402236	1.09401	2.432	0.00293888	0.044848
G730013B05Rik	0.57451	1.5763	0.652012	0.46767	1.10685	1.32537	1.89497	1.49862	0.865078	0.395257	0.403136	-1.50622	0.00296197	0.0450886
Hemgn	9.79246	34.2846	26.4717	20.5374	17.3677	1.64724	9.03878	0.480663	11.3078	13.0325	22.5173	2.07323	0.00297289	0.0451989
Fam132b	0.167411	0.378273	0.591096	0.397478	0.141109	0.207959	0.783513	0.0493042	1.46034	0.663963	2.87809	2.27642	0.00298793	0.0452084
Phlda1	0	0.545232	0.212997	1.83332	0.406782	0.749366	0.376445	0.568526	1.57867	7.14345	1.01095	2.49494	0.0029996	0.0452143
Angptl7	0.228546	1.03282	0.706083	1.08526	0.192639	0.567803	0.427854	1.00964	0.166135	0.0323724	0.198106	-2.2893	0.00301105	0.0452761
1700097N02Rik	1.11541	0.15752	0.984576	1.58897	1.17521	1.03918	0	0.3285	2.1284	1.18495	4.1897	2.30045	0.00309258	0.0462103
Trim10	11.7553	34.9215	37.5219	19.4375	24.8596	1.56456	8.31803	0.370934	8.08742	16.2346	19.8031	2.10985	0.0031128	0.0464092
Bcl2a1c	20.6973	12.591	15.9273	9.07216	8.94645	18.4587	43.7144	18.443	16.0098	3.15719	7.51361	-1.59667	0.00317807	0.0468913
Lin28a	0.0677101	0.0382485	0.179303	0.321523	0	0.0280366	0.126758	0.0797651	0.19688	0.767264	0.332587	2.48746	0.00322168	0.0473606
Tmprss4	1.35121	1.05685	1.55971	1.18454	0.963706	0.172152	0.972911	0.795892	0.113334	0.206116	0.15016	-1.94159	0.00322275	0.0473606
Anxa11	0.787076	2.5565	1.12897	3.45714	0.912201	1.62952	2.27159	3.59293	7.15179	14.8833	3.24067	1.75613	0.00329151	0.0480842
Rarb	0.187207	0.0705004	0.0550826	0.0592638	0.0525983	0.310066	0.350464	0.0735124	0.0226808	0.017678	0.0901517	-2.37374	0.00332262	0.0484238
4933412E12Rik	0.546708	2.1618	1.0858	2.46625	0.345611	2.09396	1.96166	1.36859	4.52058	8.71183	3.75165	1.63912	0.00334378	0.0485597
Alas2	123.471	212.941	313.512	152.089	259.63	9.41656	48.815	3.57673	43.4056	80.2778	121.441	1.98861	0.00337076	0.0488939
Samd3	1.45861	0.52433	1.69718	0.881519	1.11768	0.109811	0.124119	0.0781043	0.0963902	0.525902	0.881203	2.23315	0.00345589	0.049777
Myom1	1.21741	1.37539	0.592886	0.717627	0.389225	0.225971	1.3884	0.91489	0.274642	0.24974	0.291107	-1.60559	0.00347368	0.0499748

## Sheet: IFN_vs_CTRL
Gene	CTRL_r1 (RPKM)	CTRL_r2 (RPKM)	IFN_r1 (RPKM)	IFN_r2 (RPKM)	IFN_r3 (RPKM)	ALL_r1 (RPKM)	ALL_r2 (RPKM)	ALL_r3 (RPKM)	IFN_ALL_r1 (RPKM)	IFN_ALL_r2 (RPKM)	IFN_ALL_r3 (RPKM)	logFC	PValue	FDR
Ly6a	40.918	53.9327	2649.72	3694.38	3713.95	192.116	541.345	179.515	1887.56	825.739	1004.73	6.14172	1.21901e-18	1.50121e-14
Oasl1	11.4266	5.95337	208.188	94.1899	176.076	8.81965	11.0072	9.80165	63.2643	108.771	63.5309	4.20792	1.37763e-15	6.51385e-12
Ly6c2	494.796	410.614	8533.11	8292.71	18195.4	272.726	317.025	142.95	1701.84	1783.72	1331.31	4.68864	1.58681e-15	6.51385e-12
C4b	0.393228	0.641707	11.4158	8.54787	10.6063	1.19404	1.5541	4.29782	6.16157	8.80042	5.79453	4.25931	3.78785e-13	1.16618e-09
Oas2	10.9156	7.30285	64.2169	62.9526	56.7974	8.02962	12.3294	10.8116	32.4263	36.4165	34.8694	2.75612	2.41485e-12	5.94776e-09
Pydc3	0.552199	1.47053	10.793	9.88917	7.77955	1.11058	1.37834	0.696977	7.71272	9.67647	7.70402	3.14717	1.03549e-11	2.12535e-08
Ifrd1	32.9572	24.6273	199.058	188.907	134.85	38.7906	40.7273	41.882	31.22	23.4514	22.7192	2.59995	3.49272e-11	6.14469e-08
Apol9b	0	0.0834513	10.693	2.94632	9.83717	0.0611708	0.368751	0.174033	5.42314	19.7954	8.28089	6.99369	1.01265e-10	1.55885e-07
Slfn4	10.4619	2.14902	168.534	360.396	80.4666	14.6942	18.5468	11.3792	123.063	236.36	167.201	5.01759	1.2485e-10	1.70836e-07
Pydc4	9.05597	5.61226	62.2423	39.913	75.2203	4.07744	8.88819	7.45744	34.9282	23.413	26.3693	3.01886	1.46381e-10	1.80268e-07
Oas3	4.49487	7.39158	40.7343	52.9806	34.1402	9.49204	16.9541	11.208	60.7377	66.6246	41.0256	2.83485	4.71163e-10	5.27488e-07
Phf11c	1.92654	1.17199	15.9591	10.1334	16.8632	3.25225	4.25397	1.83309	12.604	20.5294	11.8609	3.24588	5.2173e-10	5.35425e-07
Soat2	0.221666	0	3.3263	2.10517	3.83022	1.1932	0.691624	0.45698	2.33644	3.17119	3.55464	5.1021	5.97961e-10	5.66453e-07
Ifit2	3.10276	4.81995	34.2878	44.0873	30.7297	6.57203	17.7981	11.3521	76.469	103.974	50.0318	3.1892	8.53755e-10	7.50999e-07
Oas1g	15.1469	9.58561	270.721	82.9576	278.574	9.95008	29.4931	10.1964	53.7285	64.9775	34.6171	4.0939	1.01892e-09	8.36529e-07
Ccl24	53.5938	67.1168	4.16946	8.97191	9.03474	10.3059	34.9176	32.1029	24.8278	24.9098	43.7786	-3.02866	1.19725e-09	9.2151e-07
Spon1	0.191073	0.194282	3.3732	3.4115	3.15665	0.300646	0.262315	1.238	4.15296	10.0031	8.226	4.0854	2.97473e-09	2.15493e-06
Ccrl2	59.615	23.496	396.747	531.639	306.704	72.0151	141.155	59.6142	104.035	164.669	103.108	3.31072	4.62181e-09	3.16209e-06
Entpd3	0	0	2.4101	1.10205	1.32331	0.0847921	0.170382	0.0402061	1.58781	0.638127	3.1359	8.54001	8.52424e-09	5.52506e-06
Oasl2	24.4197	22.3256	215.752	142.36	166.438	30.8321	60.9538	27.0413	157.439	217.008	98.368	2.90337	1.06421e-08	6.55287e-06
Apol9a	0	0	7.00799	0.853579	4.67172	0	0.373908	0.0882335	4.08341	10.609	4.02522	8.78154	3.16761e-08	1.85758e-05
Osgin1	37.85	23.8923	188.052	161.245	120.929	14.5779	14.1716	9.76706	14.3247	24.5427	16.0398	2.34686	3.65146e-08	2.04399e-05
Ifi44	11.344	7.87277	55.288	45.8641	52.8628	3.99261	9.0509	9.73639	39.1695	42.6726	28.6331	2.4221	4.27443e-08	2.28868e-05
I830012O16Rik	11.9396	5.15756	117.066	44.5781	94.323	5.13768	12.3446	5.6537	38.503	68.4432	27.6998	3.3285	4.76168e-08	2.44334e-05
Gadd45b	69.0514	27.7565	351.417	264.258	205.671	27.5902	29.3846	18.3082	35.7859	29.7906	34.579	2.50455	6.81865e-08	3.30532e-05
Ly6c1	7.16204	3.23659	42.7363	35.2334	72.4418	0.237246	0.893856	1.09683	4.47737	1.78546	5.62871	3.28653	6.97835e-08	3.30532e-05
Gla	2.87544	1.5804	9.32944	12.2518	9.76024	3.44318	3.24922	4.94375	6.4119	9.95115	7.70195	2.259	7.25212e-08	3.30777e-05
Ifit1	11.7905	6.91257	109.357	44.6203	57.5204	11.4285	15.6626	9.52283	65.1248	142.968	63.8242	2.91938	7.7003e-08	3.38676e-05
Rsad2	27.5162	41.8128	277.56	178.847	162.3	13.7136	27.582	13.6408	77.2481	108.073	100.658	2.57155	8.27933e-08	3.51586e-05
Ier3	60.0967	19.172	212.19	274.9	411.981	23.9891	27.2495	31.3235	34.8856	45.3791	79.7003	2.92473	9.54375e-08	3.91771e-05
Rtp4	154.89	67.6101	710.319	529.077	1027.15	92.6673	153.396	95.6451	332.117	490.349	280.51	2.7649	1.14331e-07	4.5419e-05
Siglec1	3.02517	1.91728	28.4942	9.31979	19.3107	0.48883	1.3813	1.82534	1.59566	2.11115	2.22785	2.95185	1.98843e-07	7.49142e-05
Lax1	2.18637	2.35782	7.28103	22.1798	13.9053	6.00795	5.1473	4.7415	7.766	7.34807	14.2425	2.66145	2.00744e-07	7.49142e-05
Il10	1.6238	1.22302	14.4925	5.31178	12.4702	80.2354	81.063	51.967	29.5093	13.3402	30.0793	2.93737	2.32655e-07	8.25627e-05
Mx1	8.07878	8.72452	34.8168	31.2916	27.1713	6.52636	11.5654	9.05059	22.5694	19.4759	18.5139	1.88551	2.36519e-07	8.25627e-05
Irg1	9.1958	0.771473	106.005	228.449	39.6762	40.6782	59.0316	29.1741	97.589	131.931	73.6859	4.65922	2.41352e-07	8.25627e-05
Mthfr	1.1511	1.17044	4.6401	4.22708	4.98064	1.12804	0.74226	1.40125	1.88272	2.46746	2.20622	1.9888	3.43199e-07	0.00011423
Lcn2	170.991	29.1801	2395.2	1341.11	2589.16	264.107	153.59	30.264	1363.56	1025.07	1444.5	4.39881	3.64432e-07	0.000118105
Oas1b	1.92404	1.3767	10.0769	4.99455	10.5955	1.91205	2.48134	1.81328	6.6668	5.5233	5.74458	2.40001	4.27389e-07	0.000134956
Txndc5	22.1604	25.0783	85.0277	248.156	128.11	17.7648	12.4318	28.6988	15.919	14.7751	25.4393	2.70189	4.39578e-07	0.000135335
Ifit3	47.5272	24.0495	428.163	156.467	344.339	26.3207	55.7837	20.8395	150.453	280.672	116.572	3.11488	4.83299e-07	0.000145167
Tnf	21.2396	15.541	90.7211	64.9815	98.5246	29.04	37.0934	15.2813	33.7286	52.5778	38.1806	2.20763	5.99761e-07	0.000175859
Atf3	151.324	47.0178	1071.75	429.214	1058.79	30.8108	51.1214	32.3097	24.1412	48.5776	21.1552	3.10605	6.76619e-07	0.000193781
Dusp14	0.489877	0.0922417	2.16208	4.03207	6.88188	1.35229	0.61139	0.480912	1.83986	2.08166	2.40624	4.07392	7.22471e-07	0.00020221
Ltf	39.7874	10.194	676.77	323.102	691.155	32.9495	15.3903	3.94811	145.767	682.905	243.751	4.49707	1.16086e-06	0.000317051
Gsta4	23.6123	9.72582	1.95399	1.16795	2.48782	3.36088	3.2232	2.02827	0.625782	2.09035	0.426404	-3.12815	1.18428e-06	0.000317051
Fkbp11	0.960452	1.08509	8.19533	23.7158	22.6676	1.32564	0.799126	2.64005	2.67633	4.53478	14.0605	4.11364	1.51925e-06	0.000398076
Egr1	49.2432	24.6539	264.932	558.576	126.33	12.0371	23.5493	14.7285	12.4338	31.8984	20.1898	3.10009	1.60134e-06	0.000404489
Cxcl2	192.334	58.5022	1037.27	3586.06	688.445	30.3603	89.3369	61.1297	141.631	179.546	336.704	3.82037	1.60942e-06	0.000404489
Bst2	318.686	248.485	1220.8	926.963	1052.69	158.452	266.629	228.299	253.238	294.022	275.53	1.91192	1.78568e-06	0.000439813
Ngp	478.771	90.9148	7232.77	3756.27	12524.5	331.528	121.076	26.4194	1775.48	5016	2862.22	4.78256	2.0277e-06	0.000489629
Gdap10	4.97753	3.05002	12.5852	13.5406	13.9376	8.59348	9.52886	13.2182	14.6877	17.0405	14.7963	1.75381	2.39468e-06	0.000567124
Tnfaip6	0	0	1.55896	1.53753	1.11649	0	0	0	0.481439	0.542021	0.1701	7.23476	2.56695e-06	0.000595001
Olfml2b	0.0761328	0	1.34405	1.22916	1.09092	0.220669	0.332561	0	1.85398	4.70176	1.34185	5.19652	2.63409e-06	0.000595001
Oas1a	71.6378	46.5303	451.346	149.345	475.489	49.6106	82.8654	39.6232	108.732	130.145	74.6816	2.60292	2.65734e-06	0.000595001
Irf7	35.6172	127.019	762.711	1298.26	527.03	151.888	467.852	154.918	605.948	1243.33	472.22	3.40581	3.02263e-06	0.000653567
Gpr34	54.7488	28.1217	8.21885	8.96063	9.52245	5.29475	17.5858	18.0619	3.02321	4.81824	2.90552	-2.21538	3.02504e-06	0.000653567
Sfn	0	0	0.644736	3.88459	1.10818	0.66537	0.364636	0.516273	0.424762	1.48981	1.30847	7.65677	3.48216e-06	0.000739358
Ciart	1.85802	0.954156	10.586	6.41663	17.2272	0.629467	1.89728	1.89035	0.920889	1.96189	2.29382	3.06166	3.7005e-06	0.000763984
Usp18	44.9708	27.0569	263.073	93.5049	271.506	25.3973	33.6256	18.26	110.16	216.727	107.564	2.54122	3.72736e-06	0.000763984
2900052N01Rik	8.38609	5.71553	1.20692	1.55824	1.61348	2.18913	4.43677	6.55031	0.331306	0.516456	0.526751	-2.26152	3.78425e-06	0.000763984
Ccnl1	129.494	76.5245	329.392	367.911	446.303	86.2318	110.703	70.2595	68.3878	62.6588	61.742	1.88873	4.34114e-06	0.000862276
Lrrn3	1.13799	3.02511	0.236354	0.127148	0	0.41577	0.543043	1.30117	0.0729909	0.0568909	0.309466	-4.0837	4.84028e-06	0.000946159
Orm1	0.907437	0	8.00995	2.29813	12.2379	1.25247	0.566262	0.356332	8.35538	23.3932	16.6055	4.31594	5.22279e-06	0.00100498
Ly6i	81.3169	75.4968	532.298	264.56	854.616	597.295	775.724	209.926	965.382	488.171	533.339	2.8117	5.75753e-06	0.00108164
Xaf1	22.3115	17.112	84.7018	44.4459	97.4708	23.284	26.9968	20.8347	57.227	85.534	56.7092	1.94017	5.85116e-06	0.00108164
Plk3	8.12521	4.03009	71.6338	33.9717	28.6474	3.52851	3.15349	6.53685	1.51261	6.34396	6.84261	2.88814	5.88467e-06	0.00108164
Phf11d	17.9838	7.97836	102.525	28.0766	110.249	11.6965	18.9958	12.8664	52.3868	78.2832	42.8621	2.63347	6.45475e-06	0.00116897
Gm6904	1.57437	0.741118	7.41173	4.48557	9.06799	2.39029	3.92978	2.62745	5.15001	4.16271	5.07966	2.67861	6.86442e-06	0.00122515
Chit1	0	0	1.68551	0.483587	2.03869	0.210843	0.0794377	0	0.925367	1.55069	0.404596	7.45086	7.37438e-06	0.00129736
Smim3	16.1359	8.31067	42.3105	64.4523	61.7035	10.4151	6.07111	3.77378	8.45215	18.7215	15.4608	2.20693	9.73434e-06	0.00168843
Gdf15	89.372	48.9343	1207.97	392.375	266.357	10.1041	19.7956	33.4177	4.37914	10.9309	4.53884	3.1703	1.06329e-05	0.00181868
Pianp	0.10074	1.93483	0	0	0	0	0.125728	0.118676	0.14646	0.171232	0.349291	-7.36955	1.10551e-05	0.00186499
Rnf31	9.06005	14.2514	43.001	31.5053	32.8375	12.8993	15.178	11.7404	19.9605	21.5596	16.0088	1.61207	1.19297e-05	0.00198532
Phgdh	1.88908	1.2094	7.2258	5.74102	8.49219	5.37116	3.53649	2.96721	4.21118	7.88465	9.57013	2.23794	1.27962e-05	0.00210113
Hrh2	0.253095	0.476566	3.1277	2.40365	1.42221	1.60691	2.79022	1.78893	4.07822	7.55232	4.87523	2.57406	1.42847e-05	0.00231468
Mx2	6.70732	3.8987	25.5699	13.2939	20.7296	1.65027	2.30507	3.37817	6.21828	5.86558	4.15686	1.91938	1.49987e-05	0.00235215
Mnda	31.2155	17.9308	146.257	67.0464	184.845	9.43497	29.9174	13.7317	50.7441	38.2453	29.0749	2.43594	1.5149e-05	0.00235215
Edem1	3.90171	5.79408	17.3977	19.2532	14.2059	9.74342	4.99502	12.6045	6.9444	7.62326	7.2406	1.79972	1.52591e-05	0.00235215
Ddx60	3.8918	3.68625	12.7002	25.5365	8.51569	3.92288	6.10824	6.46026	17.5172	24.3109	16.9354	2.03955	1.54339e-05	0.00235215
Klf11	0.946785	2.33986	5.90233	10.3966	5.18723	3.57731	4.39419	3.31119	4.53807	6.48745	3.35112	2.08427	1.54709e-05	0.00235215
Crispld2	0.0563306	0	1.09391	0.374482	0.474805	1.30619	0.949094	0.199079	6.85878	12.2876	17.4642	4.7259	1.67482e-05	0.00251529
9030619P08Rik	0	0	2.91237	1.3056	2.31752	0	0.171574	0.16195	1.09926	0.389451	0.317772	6.97632	1.75342e-05	0.00260161
Odc1	2.86791	4.49431	37.4826	15.2877	9.59135	3.90729	1.9051	3.54199	2.89174	5.34645	6.01436	2.48542	1.7951e-05	0.00263174
Pim3	12.2735	10.2896	41.8735	49.4925	23.0714	11.9388	15.1963	8.08994	5.80628	6.87112	7.43026	1.75917	1.91039e-05	0.00276272
BC030307	0	0	0.20671	0.889605	0.31582	0.0581797	0.0292266	0.193111	0.017023	0.0796088	0.0541304	7.30319	1.92931e-05	0.00276272
Trim30d	15.5499	16.1865	47.7086	47.9358	43.8657	8.51573	10.0556	14.4774	27.598	21.0842	22.7365	1.55056	2.22e-05	0.00313242
Cd69	35.4901	7.72337	103.739	120.869	193.952	18.851	19.696	18.3342	18.1859	71.6554	48.5824	2.69768	2.23835e-05	0.00313242
Phf11a	16.0104	10.7152	90.3243	26.1132	129.376	35.0926	72.4337	23.0636	96.4587	88.0495	70.295	2.62013	2.27399e-05	0.00314654
Prtn3	2.6721	2.74443	22.9434	14.0728	23.7514	9.15323	5.91189	1.28775	41.6736	76.5927	21.9689	2.89514	2.6287e-05	0.00359693
Cd36	13.3206	50.2321	6.67353	9.23157	5.20931	107.853	97.502	60.5423	97.6156	42.5805	62.604	-2.1771	2.69015e-05	0.00364057
H2-T10	4.14815	2.66485	14.1437	10.6599	12.6146	6.16322	9.54207	3.3536	10.406	7.39641	10.74	1.88602	2.98873e-05	0.00400067
Tiparp	15.8827	11.279	37.2022	51.7161	35.5721	20.5281	23.9638	19.5457	23.6476	31.3352	18.9136	1.61382	3.06723e-05	0.0040616
Gbp6	1.14649	1.78871	7.18044	5.23674	5.292	3.45872	6.91589	6.7209	21.1726	36.7785	15.8849	1.98612	3.12795e-05	0.00409795
Akr1b7	63.8167	34.876	17.4993	15.4207	13.5272	6.25432	13.9028	13.9014	3.36257	3.47667	2.78222	-1.66798	3.23199e-05	0.00417644
Slfn1	50.7552	36.1254	144.821	165.696	155.937	42.978	60.0984	25.5609	169.302	281.422	188.593	1.84101	3.25569e-05	0.00417644
Pycr1	0	0.182711	0.571014	1.91987	2.45367	0.0669646	0.0504596	0.190517	0.17634	0.297795	0.350459	3.85504	3.51731e-05	0.00446553
Dusp4	0.0970874	0.109687	0.771292	2.95054	0.654672	2.57285	1.45403	1.08654	2.08196	2.8329	2.77716	3.71067	3.6149e-05	0.00452538
Gm1673	7.97061	4.22108	0	0	1.25969	1.44392	2.79779	1.46714	1.99169	0.846748	1.1515	-3.67001	3.63794e-05	0.00452538
Col14a1	6.54125	6.19284	1.45156	0.937044	1.5093	0.348023	1.36823	2.45382	0.239077	0.155285	0.263968	-2.28881	3.88451e-05	0.00478378
Camp	263.561	17.7769	4583.46	1858.98	4431.78	90.2376	24.0565	6.71945	797.521	3037.38	1026.92	4.68885	3.92679e-05	0.00478796
Slc7a11	3.42197	1.8032	9.69291	31.9894	11.7096	1.67071	1.75293	1.41394	3.56419	12.1972	2.5899	2.7716	4.06354e-05	0.0048953
Elane	2.56121	1.30211	46.5721	37.2156	51.164	18.559	7.99126	0.45258	75.4959	318.378	32.9312	4.55511	4.09432e-05	0.0048953
Atf4	154.407	102.619	440.764	367.833	553.216	103.775	166.684	102.909	76.6277	41.0395	72.2565	1.82121	4.34696e-05	0.0051212
Fstl4	0.680359	1.23838	0	0.143587	0.0637187	0.0626034	0	0.0445272	0	0	0	-3.75908	4.36643e-05	0.0051212
Igj	231.932	381.584	1766.64	10958	5982.24	32.3987	32.9474	284.053	116.974	110.227	467.8	4.34526	4.50289e-05	0.00522111
Cdc20	5.54737	7.38642	20.4028	13.2963	25.717	18.54	17.3084	19.8384	15.746	25.1068	22.8214	1.60453	4.54623e-05	0.00522111
Pbld1	7.51885	4.2473	1.49865	1.49724	1.22663	1.20516	1.96759	0.714315	2.24796	2.95454	1.78704	-2.04507	4.5788e-05	0.00522111
2810417H13Rik	3.75114	3.62456	10.1077	8.24995	20.8845	21.827	25.256	33.0262	21.7784	34.6204	29.549	1.8279	4.99915e-05	0.00564812
Mir1894	17.4541	9.85962	115.551	160.238	196.159	3.61361	5.4459	18.8482	0	0.824099	10.0863	3.55112	5.05205e-05	0.005656
Bex6	3.11618	1.21866	12.6953	5.4636	23.6394	1.58808	1.34624	0.705958	2.52659	4.82135	3.39374	2.73844	5.74919e-05	0.00637849
Lipg	0	0	0.329535	0.295458	0.996465	0	0.0388274	0.403144	1.22121	1.42776	3.28997	7.11037	6.65757e-05	0.00732036
Gp49a	82.2411	25.2425	177.22	263.058	200.214	51.3098	64.9662	71.8691	85.0667	165.735	140.606	1.99376	7.25823e-05	0.00791019
Zcchc18	0.354119	0.120022	0.625163	2.08512	2.08939	0.293259	0.486153	0.417167	1.08115	1.04331	1.69848	2.85744	7.76639e-05	0.00838975
Gm7609	0	0.0826225	2.19482	0.833445	1.47941	0	0.091272	0	2.17961	1.07731	0.549394	4.64065	8.65493e-05	0.00920049
Il23a	0.346771	0	3.82619	7.40993	1.46145	0	0	0.102128	0.189057	0.343829	0	4.81077	8.66631e-05	0.00920049
Cyp2ab1	3.70462	9.73344	1.67306	1.06367	1.81546	5.10133	13.8706	5.83583	9.33145	6.07724	3.80864	-2.14991	8.80773e-05	0.0092707
Mzb1	13.264	13.6631	91.1399	678.997	509.681	6.03066	4.70656	76.1361	16.2589	14.8829	123.315	4.98389	9.73505e-05	0.0101599
Spint2	8.55373	6.38174	19.0897	23.9107	26.9349	5.74712	3.92776	5.79882	10.2654	8.41258	18.0465	1.65107	0.000104434	0.0108076
Upp1	2.15329	0.260649	8.41742	3.79783	5.31531	32.9258	25.0504	16.3977	55.7348	112.807	94.88	2.41464	0.000105484	0.0108253
Zfand2a	2.04831	3.04264	7.29913	18.8044	7.67332	1.94758	5.30212	4.78129	3.7224	6.85573	4.38394	2.13049	0.000110428	0.011239
Gbp10	0.267155	0.415009	3.59623	1.7126	1.68887	0.359517	1.1253	0.668779	1.48078	5.03289	2.41222	2.72043	0.000112855	0.0113919
Btg2	327.881	288.185	777.591	1555.43	1106.57	108.834	156.53	85.3096	133.423	270.191	142.282	1.89613	0.000115961	0.0115529
Il17rb	0	0	0.706425	0.325735	1.25276	0.378719	0	0.134683	0.0415539	0.129553	0.165169	6.73358	0.000116327	0.0115529
Ppapdc1b	4.69747	3.42392	9.49673	15.974	18.0091	7.7803	9.26678	14.1915	6.00325	5.75226	11.5149	1.84751	0.000121466	0.0119668
Nfkbia	1917.43	462.284	5374.33	4775.06	5326.9	576.692	915.201	569.932	580.027	827.657	659.569	2.11639	0.000124537	0.0120852
Prss57	0.524986	0.148279	1.85362	0.914066	4.27755	1.15936	0.873609	0.669992	2.48055	4.53606	2.04779	2.91337	0.00012463	0.0120852
Ifi27l2a	2983.95	514.933	12206	9009.74	8584.59	551.261	1482.38	668.493	1941.17	1733.51	1531.59	2.50556	0.000129642	0.0124145
Fcnb	3.99375	1.00267	52.2917	14.7501	69.757	1.01059	0.138455	0	12.1771	99.0594	12.3087	4.21517	0.000130042	0.0124145
Ms4a3	2.33529	1.05534	18.7584	5.98817	24.6049	4.35137	3.64319	0.687767	14.9387	42.4725	7.42228	3.31047	0.000138444	0.0129805
Epcam	0.457314	0.193748	1.61469	4.23456	6.07108	0.757437	0.214031	0.538734	0.581755	0.323882	2.21326	3.65938	0.000139133	0.0129805
Inhba	0.25861	0.104347	1.5001	0.491207	1.4013	0.0458925	0.0461083	0.0435219	0.577397	1.55943	0.928689	2.71317	0.000141484	0.0131005
Mxd1	18.8565	10.3948	71.532	77.25	31.6176	11.8061	15.868	9.43936	52.0361	147.611	85.8153	2.04149	0.000147903	0.0135927
Rbm3	4.7363	4.53344	13.9358	11.4951	16.0796	14.981	20.9352	10.6941	15.9952	8.21821	16.0798	1.57853	0.000162547	0.0147089
Apod	0.113612	0	0.601712	0.755285	1.5322	0.0470431	0	0.0669196	0.247761	0.128741	0.131307	4.29075	0.000162767	0.0147089
Srsf2	53.6144	36.4412	226.463	131.352	135.782	49.117	26.9662	72.86	52.0697	87.658	44.0766	1.87064	0.000164321	0.0147089
Prss16	0	0.123703	0.676553	1.24784	1.19979	0.544056	0.136654	0.838423	1.1939	2.32639	2.24622	3.64697	0.000164826	0.0147089
Clspn	0.520261	0.480909	1.25246	1.66196	1.91356	1.78214	1.94793	2.53513	2.45823	2.26437	2.69214	1.68809	0.000173324	0.015356
Dusp10	2.17211	2.9448	10.6603	7.34381	4.97993	4.56898	3.84948	3.22413	3.94739	4.33199	4.29282	1.56401	0.000178038	0.015661
2010002M12Rik	0.560193	0.197778	2.78146	1.99507	1.23948	0.579895	0.611753	0.123737	4.58118	8.29193	4.02628	2.48917	0.000180729	0.0157849
Enpp2	1.15439	3.95095	0.47952	0.709389	0.51513	0.927875	1.69498	2.11987	0.617022	0.884897	0.510129	-2.18954	0.000183913	0.0159499
Mndal	94.9687	52.8094	231.429	166.545	261.067	49.2951	75.9086	73.6147	104.315	79.3817	71.8649	1.57357	0.000188722	0.0162172
Bfsp1	0.0985904	0	0.957284	0.561791	0.91411	0.0816464	0	0.116143	0	0	0.0284864	4.24616	0.000189944	0.0162172
Rasip1	0.149512	0.126686	1.45172	1.9169	0.630111	0.216679	0.419846	0.176131	0.244538	0.868284	0.431996	3.24329	0.000191915	0.0162172
G530011O06Rik	1.78208	1.0626	9.00132	4.13711	6.676	0.368952	1.23562	1.16631	1.3674	2.21572	0.886789	2.23896	0.000192263	0.0162172
Glrp1	0	0	0.850247	0.457394	0.304463	0.398845	0.225405	0.496443	0.612671	0.443421	0.45226	6.14945	0.000193649	0.0162231
Spint1	1.24344	2.16573	7.59161	4.822	8.2973	4.63381	10.4751	13.8547	3.99214	7.77892	5.77833	1.98541	0.000199492	0.0165996
Card11	0.859549	1.16531	3.74304	4.57138	3.04292	1.58974	3.71889	5.26543	3.54067	3.8311	2.78158	1.8803	0.000203708	0.0168367
Stmn1	6.00192	3.76712	16.4824	8.23342	26.7938	20.1578	28.0207	30.377	13.8967	19.144	21.7736	1.83727	0.000214281	0.0175925
Tceal8	9.29334	4.6852	2.02876	1.42354	3.11646	3.55844	4.48975	4.94422	2.86928	1.86838	2.82955	-1.65111	0.00021846	0.0178168
Serpini1	0.225628	0.254909	1.39414	1.28568	1.26787	0.622837	0.750919	0.442998	1.1481	0.468734	0.847501	2.41395	0.000231505	0.0187564
Asprv1	15.2368	1.39104	74.9911	64.4592	31.2641	7.0738	4.51394	1.90373	43.1849	64.8336	85.0254	2.79156	0.000233141	0.0187656
Wfdc21	46.2654	3.03892	244.082	157.361	198.611	44.9968	14.4354	9.18938	378.157	447.452	654.245	3.03817	0.000234888	0.0187834
A530032D15Rik	1.74046	0.151255	5.31797	3.43299	6.2066	0.776104	1.92154	1.26174	4.8174	3.67894	2.63046	2.53561	0.00024069	0.0190007
Tnfaip3	15.6916	12.1663	33.4507	131.102	29.3054	19.3224	22.3999	42.2868	23.391	27.3981	21.7509	2.21424	0.000245004	0.0190977
Per1	2.25077	1.63873	7.28479	9.78533	5.22772	2.17461	4.24482	3.0345	3.61768	3.99577	10.8822	1.94031	0.000245022	0.0190977
Phf11b	71.52	47.3821	283.82	97.9398	387.83	126.427	228.714	77.8091	334.765	310.916	238.26	2.11059	0.000246705	0.019108
Zfp111	0.231205	0.522419	0.087465	0	0.0835202	0.246175	0.309166	0.252914	0.216087	0.14971	0.124064	-2.69592	0.000251295	0.0193419
Cped1	0.0481076	0.0543507	0.254788	0.776697	0.567692	0.199198	0.150101	0.141682	0.36719	0.149913	0.347502	3.28064	0.000263464	0.0201138
Ccl12	1.31883	0.24833	6.59675	5.4275	17.4155	1.09217	1.09731	4.14302	3.67497	21.1713	6.73204	3.7717	0.000265641	0.0201138
Col19a1	0.245868	0.71969	0	0.0636824	0.01884	0.00925511	0.195271	0.11849	0.0243718	0	0	-4.1077	0.000274586	0.0204376
Sgpp2	0	0	0.104048	0.783622	0.19871	0	0.0735564	0.0694304	0.257057	0.116874	0.357612	6.59245	0.000275993	0.0204376
Cacna1s	0.338767	0.148839	1.46192	1.57289	2.31607	0.0623434	0.117444	0.465594	0.410428	0.287908	1.0767	2.91272	0.000276955	0.0204376
E2f3	0.219764	0.223455	0.853538	0.793102	1.07437	0.964572	0.932538	1.60512	1.29399	0.996112	1.42235	2.02018	0.000277148	0.0204376
Chil3	259.822	83.4608	1130.51	344.467	2435.86	146.7	120.861	29.9407	611.185	1174.08	733.734	2.92548	0.000282265	0.020691
Gem	4.8024	0.530768	11.1506	13.0877	10.2957	4.92808	3.71344	4.858	7.66496	7.27558	11.7342	2.162	0.000289108	0.0210673
Pnrc1	69.7713	39.6894	442.887	135.896	143.619	83.4265	25.9706	47.8019	22.8232	24.9323	28.4709	2.13841	0.000299396	0.0216886
Eaf2	2.17171	0.490709	6.99696	23.3061	31.4849	0.764353	0.54208	5.69236	1.46027	1.41502	8.43973	3.9757	0.000303729	0.0218738
Slamf7	6.51733	3.84889	9.67525	18.6249	24.92	2.18343	2.5511	4.5368	6.15886	10.8764	12.7024	1.78184	0.000312996	0.0224102
Cpne4	0.892767	0.302587	0	0	0.100334	0	0	0.0350572	0	0	0	-3.9161	0.000316043	0.0224975
Lgals9	191.357	135.119	519.455	292.494	689.754	113.07	141.013	145.88	171.663	263.473	282.761	1.61706	0.000338237	0.023939
Mpo	3.05413	0.20912	33.9028	14.1511	37.4444	15.0988	8.31644	0.926729	44.5705	186.098	20.9114	4.15008	0.000346561	0.024388
Agpat9	0.327607	0	1.3736	1.789	0.966478	0.203477	0.102217	0.434175	0.565593	1.92576	2.1298	3.31292	0.000352809	0.0244842
Sdc2	1.35134	2.89271	0.251122	0.33773	0.299745	0.147249	1.7753	1.34057	0.361907	0.382822	0.184951	-2.83621	0.000353049	0.0244842
Nfkbiz	47.272	39.7804	106.248	256.845	77.2832	55.5264	66.6189	43.8062	42.3134	44.4439	39.1677	1.75392	0.000353892	0.0244842
Rasl11b	0.399826	0.376428	1.99992	1.64544	3.25776	0.496667	0.415835	0.0785019	0.823487	1.05716	0.65464	2.55451	0.000368955	0.0252426
Bcar3	0	0.15979	0.873915	1.47754	0.774893	0.0878458	0.0441294	0.374887	0.257031	0.280471	0.674287	3.38841	0.000384473	0.0261591
Tgif2	0	0.183656	0.645714	2.54734	0.822123	0.336555	0.608648	0.287254	0.265879	0.690776	0.164394	3.55549	0.000393295	0.0264997
Lgals3bp	358.881	270.691	1496.72	583.913	1321.48	176.863	493.409	318.234	268.423	218.176	264.071	1.84912	0.000395935	0.0264997
Ccl4	154.945	35.6963	433.001	289.219	560.926	342.225	499.488	140.684	907.034	792.326	952.846	2.16958	0.000420797	0.0278609
Oas1c	1.54614	1.45565	6.64191	3.52409	5.56042	2.68887	3.08744	1.39641	7.00577	3.38724	6.10539	1.80579	0.00042342	0.0278846
Cfb	22.2164	15.7477	85.8619	31.282	69.2645	85.0651	101.166	81.3953	149.056	288.902	152.424	1.71269	0.00044481	0.0288357
Zfpm1	0.176679	0.365947	1.40359	1.73386	0.893527	0.438944	0.257254	0.242824	0.492322	0.450463	0.850819	2.21343	0.000444888	0.0288357
Fam71a	0.949274	1.37037	0.186206	0.20034	0.0889038	0.0873477	0.0658188	0.124254	0	0.0896401	0.0304756	-2.85389	0.000451414	0.0291056
Abtb2	0.775442	0.846871	3.28552	4.02588	1.22008	2.2262	2.16139	1.827	3.08148	5.44795	3.48031	1.7965	0.00046024	0.0295201
Cfh	1.13362	3.44578	0.428849	0.769003	0.637012	1.45289	2.3917	1.08108	2.49178	1.26928	1.59093	-1.92448	0.000465967	0.0297326
Tigit	0.734053	1.10575	2.80778	11.6189	3.9186	47.4159	36.0345	9.94455	75.949	46.5115	100.887	2.66682	0.000470607	0.0298606
Mir7094-2	0	0	38.1318	7.45933	132.407	0	0	25.4451	1.42738	0	1.13471	7.9005	0.000472823	0.0298606
Hmgn2	55.0557	23.7763	152.759	71.7381	239.157	57.7313	81.024	60.7627	51.2217	132.493	57.4413	1.9748	0.000510499	0.0318015
Skil	3.13463	3.89933	7.00567	16.4367	9.52861	4.52903	3.89136	5.59801	9.96296	14.3026	5.23193	1.63999	0.000511303	0.0318015
Mapk6	1.56619	3.05076	4.81484	10.1042	5.09843	4.11469	4.61709	5.98047	4.06327	4.45217	5.00905	1.50638	0.000526877	0.0326055
Dnah8	0.0969475	0.0638918	0.356565	0.414322	0.381342	0.0869764	0.0604975	0.0380693	0.0704733	0.233447	0.182076	2.28456	0.000530314	0.0326229
5430435G22Rik	1.4668	0.976536	4.48537	2.58705	4.50385	2.12575	2.09216	3.08562	2.09442	5.11993	4.41977	1.67858	0.000532456	0.0326229
Pnp2	3.08266	3.37388	12.9251	4.75738	13.4789	6.38217	6.97324	4.08544	11.9746	13.0993	12.8594	1.68012	0.000551284	0.0336092
Ica1	0.567786	0.0641469	2.60616	0.754921	4.02008	0.799348	0.92121	0.26755	1.11439	3.15262	1.83741	3.12031	0.000556864	0.0337822
Sh2d2a	1.53522	0.839248	5.11455	4.98543	4.216	19.7473	18.8203	3.85045	20.1597	34.6807	30.3209	2.02472	0.000577694	0.0345996
Gpm6b	6.50712	4.53002	0.768542	2.04544	2.27889	1.68874	2.77379	4.48062	0.81612	0.843812	1.40349	-1.69562	0.000577951	0.0345996
Cgnl1	0.456081	0.7545	0	0.185633	0.0823771	0.0404676	0.0203289	0.0191886	0	0	0.00941277	-2.76796	0.000578766	0.0345996
Steap4	0.600334	0.12717	2.45086	5.9152	0.759023	0.590376	0.796072	0.0442011	2.64565	3.14627	2.9488	3.13867	0.000589165	0.0348987
Ifna1	0	0	3.64898	0	3.13597	0	0	0	0.15025	0.702652	0.716658	6.45425	0.000636559	0.0370899
Fosl1	0.1382	0	0.609946	1.44374	0.815412	0.114449	0	0.0814025	0.351612	0.704713	0.279518	3.98395	0.000638495	0.0370899
Ifi205	29.3626	18.6495	88.3288	37.4585	161.672	9.7386	17.3202	15.7463	41.8391	94.9343	34.6533	1.99927	0.000665168	0.0382782
Sapcd2	0.207483	0.234408	1.64831	0.722507	0.757835	1.63233	1.68316	1.0999	1.65906	2.56663	2.83761	2.20163	0.000672779	0.0383578
Akr1c12	4.40253	3.78446	0.675846	1.27251	1.29073	2.21924	3.46396	4.73537	0.765288	1.30142	1.10613	-1.90435	0.00073606	0.0413908
Pdgfrl	2.30559	2.17066	0	0	0.518229	0.0636448	0.383664	0.271607	0.335196	0	0.0444113	-3.57402	0.000777241	0.0429225
Itgb2l	1.98009	0.762633	9.69251	6.92368	10.4692	2.72056	1.12329	0.106029	10.3373	40.9997	17.9438	2.74177	0.000798286	0.0436929
Sh2d4a	0.596103	0.577253	0	0.0808746	0.0717785	0	0	0	0.0619029	0.0964973	0.221447	-3.40089	0.000832101	0.0452918
Sct	0.87922	0	4.26849	2.0875	5.55815	1.2742	0.548654	1.2947	1.11847	3.86066	2.03231	3.44896	0.000847868	0.045796
Il6	2.47815	0.349969	2.91662	6.66829	17.4068	3.84797	2.96398	3.041	2.0266	3.62719	1.13371	2.75709	0.000894413	0.0476785
Cep55	0.339282	0.287483	0.973323	1.7722	1.00092	3.4419	4.71076	5.64558	3.66864	3.65238	2.72036	1.9917	0.000895615	0.0476785
Ly6d	12.617	10.0166	20.4681	80.3147	63.8085	4.09473	4.04305	6.02567	5.70125	10.7228	33.5979	2.27939	0.000910827	0.0481409
Clec4e	33.1137	10.4624	82.2389	89.1922	53.9301	107.405	76.4091	37.1359	94.1763	143.627	123.084	1.79001	0.00093729	0.049118
Nr4a2	0.985609	0.318147	3.60428	2.27324	1.66152	8.3954	5.40359	2.1563	8.2393	8.81517	9.35703	2.02014	0.000958045	0.0499929

## Sheet: IFN_ALL_vs_IFN
Gene	CTRL_r1 (RPKM)	CTRL_r2 (RPKM)	IFN_r1 (RPKM)	IFN_r2 (RPKM)	IFN_r3 (RPKM)	ALL_r1 (RPKM)	ALL_r2 (RPKM)	ALL_r3 (RPKM)	IFN_ALL_r1 (RPKM)	IFN_ALL_r2 (RPKM)	IFN_ALL_r3 (RPKM)	logFC	PValue	FDR
Prkar1b	37.5083	28.7203	20.503	10.8663	14.72	5.80631	11.703	16.5698	0.406482	0.609273	0.447421	-4.95499	3.90174e-26	4.805e-22
Cd209a	16.5132	5.65068	9.53062	10.4049	13.3835	0.394477	0	0	0	0.0449811	0.0458777	-8.03332	1.73982e-25	1.07129e-21
Pcolce2	63.138	74.2562	27.6431	33.4591	26.5028	11.0848	19.8574	24.0988	2.01944	2.21791	1.49592	-3.92862	3.61814e-25	1.48525e-21
Ptgis	42.6585	44.8497	26.8453	22.493	27.9031	2.67461	6.21411	5.9448	2.39663	1.3724	1.5164	-3.87284	4.64228e-23	1.42924e-19
Hmox1	10743.6	5781.95	17197.3	8403.54	11674.7	424.443	775.315	841.995	540.918	329.27	496.838	-4.76911	2.20071e-21	5.42035e-18
Rgs16	0.403651	0.171013	0	0.287512	0	4.13669	7.61959	1.9615	9.53623	10.4916	10.3509	6.70746	3.64419e-21	7.4797e-18
Gdf15	89.372	48.9343	1207.97	392.375	266.357	10.1041	19.7956	33.4177	4.37914	10.9309	4.53884	-6.55183	5.10142e-20	8.97485e-17
Pdcd1	0.85462	0.827595	1.61652	0.579741	1.54361	41.2513	37.8645	8.26995	36.3427	49.3204	60.216	5.26864	4.78111e-19	6.90962e-16
Ikbke	3.08976	5.23609	5.12999	7.5455	4.46457	68.9338	68.4928	52.388	54.8669	56.6652	48.5484	3.22442	5.04966e-19	6.90962e-16
Gbp2	35.8006	41.4224	37.8706	31.5389	29.1242	128.686	235.922	176.952	351.397	729.432	297.04	3.80547	8.63184e-18	9.74836e-15
Prf1	5.73591	1.55527	5.26561	6.10111	4.06118	73.2468	82.9691	21.9607	137.429	156.903	124.796	4.76306	9.41968e-18	9.74836e-15
Tmem86a	88.1478	103.377	160.262	85.9635	150.594	32.1411	45.2365	48.7436	16.593	12.523	15.9658	-3.13776	1.00667e-17	9.74836e-15
Fcna	8018.43	3238.88	9141.53	4990.28	6031.17	555.475	2040.13	1369.89	181.69	290.374	159.738	-4.99599	1.02906e-17	9.74836e-15
Atf3	151.324	47.0178	1071.75	429.214	1058.79	30.8108	51.1214	32.3097	24.1412	48.5776	21.1552	-4.7686	7.92728e-17	6.97318e-14
Tspan15	12.4188	10.3752	6.34649	2.79337	4.73802	4.8716	3.26301	7.08394	0.190053	0.444396	0.358826	-3.77096	1.30756e-16	1.05659e-13
Osgin1	37.85	23.8923	188.052	161.245	120.929	14.5779	14.1716	9.76706	14.3247	24.5427	16.0398	-3.09705	1.37275e-16	1.05659e-13
Sned1	1.264	2.1123	1.30169	1.60057	1.1542	0.0872306	0.197192	0.341239	0.0191423	0.02984	0.0456521	-5.24847	1.85024e-16	1.31982e-13
Ifrd1	32.9572	24.6273	199.058	188.907	134.85	38.7906	40.7273	41.882	31.22	23.4514	22.7192	-2.75615	1.92909e-16	1.31982e-13
Nrn1	0.290544	0.0820622	0.256463	0.689827	0.122448	5.89495	6.07376	2.56704	11.933	8.14852	8.60476	4.74506	2.45611e-16	1.59195e-13
Ociad2	0	0	0.16573	0.0891554	0.158256	1.9047	2.16751	0.442363	5.04985	8.66978	7.67624	5.62366	2.97406e-16	1.83128e-13
Socs1	0.703901	4.27446	1.24267	4.51237	0.889968	19.2366	17.1308	11.5055	57.4362	91.7777	43.9816	4.86898	1.14444e-15	6.42098e-13
Spp1	1.84753	0.401402	2.88529	1.48467	4.552	27.1871	22.1712	16.5746	41.0134	90.7473	34.9447	4.21318	1.15153e-15	6.42098e-13
1810011H11Rik	115.176	60.8144	65.0945	28.5612	61.2148	18.0828	37.234	49.3732	4.70948	2.85497	3.69763	-3.78132	1.19921e-15	6.42098e-13
Gldc	0	0.0351664	0.0549516	0	0.104946	1.62398	1.59276	1.02673	1.99116	1.88704	2.35636	5.13768	1.49223e-15	7.657e-13
Gfra4	2.98665	2.75267	8.32522	4.47859	6.3598	0.130177	0.882824	1.11107	0.228533	0.133593	0.227093	-4.96737	1.87567e-15	9.23953e-13
Hpgd	753.498	481.082	363.713	235.887	315.652	70.2667	196.566	185.217	30.9888	20.9692	15.0898	-3.77106	2.45299e-15	1.16187e-12
Upp1	2.15329	0.260649	8.41742	3.79783	5.31531	32.9258	25.0504	16.3977	55.7348	112.807	94.88	3.9058	4.13104e-15	1.88421e-12
Hist1h1c	264.882	169.456	236.68	137.355	154.78	36.7392	49.6891	18.5693	19.6092	14.179	21.8803	-3.2469	6.72613e-15	2.9583e-12
Kcnj10	12.6379	13.1702	13.7328	13.7819	11.1299	3.7172	6.55381	12.321	1.01371	1.6296	0.591803	-3.57379	1.25171e-14	5.31547e-12
Twsg1	0.291118	0.328897	0.565335	0.442362	0.441685	1.90458	2.4343	1.95481	4.38054	3.49677	4.18892	3.0464	1.34495e-14	5.52102e-12
Tmem176a	89.9146	58.6422	46.4682	41.5963	113.771	5.2315	3.02225	5.95352	3.0614	7.03908	6.08423	-3.6333	1.66389e-14	6.60993e-12
Lyz1	230.788	77.548	60.1778	28.4811	90.4348	8.40699	27.5481	11.0814	2.64037	2.95503	3.17539	-4.34565	3.1718e-14	1.22065e-11
Vstm4	13.5726	15.1884	8.64421	6.77132	8.25435	2.84557	4.55645	6.37539	1.24889	0.365031	0.372307	-3.59131	3.29311e-14	1.22893e-11
Apoe	14892.1	9296.95	18859.6	8189.86	5924.01	511.903	2317.63	1537.61	523.477	455.99	344.798	-4.63802	3.68513e-14	1.33478e-11
Batf2	3.55989	7.94799	4.3394	7.88865	5.42966	14.1087	15.0213	13.5796	50.0917	58.0598	29.9269	2.96786	4.13046e-14	1.45333e-11
Abcc3	17.8066	26.291	16.4248	23.4428	14.1752	5.1495	8.3191	16.9535	1.54095	1.76155	2.16416	-3.30178	5.281e-14	1.80654e-11
Gadd45b	69.0514	27.7565	351.417	264.258	205.671	27.5902	29.3846	18.3082	35.7859	29.7906	34.579	-3.03543	5.48122e-14	1.82436e-11
Gbp2b	0.501343	1.46321	0.36878	0.634837	0.422577	2.56028	6.83055	6.10288	6.86356	19.1498	7.21868	4.53456	5.80771e-14	1.88216e-11
Tnfrsf9	2.33403	0.719162	2.52849	1.10832	3.3087	32.5078	31.8442	7.8738	37.5964	55.0306	43.6513	4.2851	7.18542e-14	2.26893e-11
Itgb5	25.9898	23.1169	21.6737	15.7505	20.8173	10.1075	10.1252	10.3607	4.95799	3.70166	3.54726	-2.25581	7.63495e-14	2.35061e-11
C1qc	7351.29	3489.77	8560.81	3915.94	7062.94	982.339	1458.53	2658.63	383.929	431.355	118.143	-4.38769	2.16966e-13	6.51691e-11
Tmem176b	132.363	78.4078	52.7846	51.5491	155.186	5.04741	4.80802	9.27985	3.30199	6.45041	8.40648	-3.83381	3.14894e-13	9.23315e-11
Pla2g2d	139.568	40.5076	103.261	40.8221	82.199	7.19689	16.4315	31.6327	3.02624	4.74694	3.42818	-4.33303	3.81704e-13	1.09294e-10
Il1a	28.6481	27.3087	53.4204	52.374	49.8037	16.1624	34.4879	49.9902	6.37765	8.99495	5.55283	-2.89247	3.90493e-13	1.09294e-10
Trf	2302.96	1787.33	1893.87	1075.24	1251.45	134.302	643.454	466.605	77.453	121.138	55.2368	-4.05538	4.16481e-13	1.13977e-10
Saa3	4.4375	4.7627	1.95849	4.21431	4.86242	36.7486	13.2917	22.2171	34.8377	38.9701	81.8016	3.80731	4.9959e-13	1.33749e-10
Tgtp1	0.251653	0.663392	2.22134	1.03565	3.60597	4.02913	9.31755	4.34804	28.1106	97.5971	25.6188	4.45517	6.29111e-13	1.63607e-10
Pxdc1	2.39155	3.98177	4.55537	0.956325	2.86458	0.469074	0.864013	1.03797	0	0.0713162	0.0727378	-5.57511	6.37688e-13	1.63607e-10
Pira2	15.7133	13.6409	25.2184	14.5354	20.3542	2.28146	11.2911	5.64942	2.02734	2.08118	1.53304	-3.41124	1.01155e-12	2.49603e-10
Atf4	154.407	102.619	440.764	367.833	553.216	103.775	166.684	102.909	76.6277	41.0395	72.2565	-2.84208	1.01341e-12	2.49603e-10
Gbp5	1.55995	4.4941	2.06546	1.85187	1.31487	5.3612	9.92917	9.92351	19.5609	29.2993	10.0738	3.49167	1.27273e-12	3.07328e-10
Ccnl1	129.494	76.5245	329.392	367.911	446.303	86.2318	110.703	70.2595	68.3878	62.6588	61.742	-2.56843	1.38939e-12	3.29045e-10
Ly6c1	7.16204	3.23659	42.7363	35.2334	72.4418	0.237246	0.893856	1.09683	4.47737	1.78546	5.62871	-3.65953	1.64186e-12	3.81499e-10
Tppp	1.43508	1.51671	0.694668	0.835328	0.507258	0.345032	0.375542	0.436279	0.050477	0.0262287	0.0401272	-4.04566	1.69479e-12	3.86506e-10
1700011B04Rik	0	0	0.320975	0	0	37.4912	10.2111	10.495	12.027	8.344	21.3283	6.73297	1.97497e-12	4.42214e-10
Tox	1.15667	0.606719	1.09393	2.27546	0.696392	9.88674	9.74419	3.60118	11.6813	14.5347	17.5219	3.43294	2.54435e-12	5.5953e-10
Cbr2	27.2326	10.299	14.6674	5.26026	9.53178	2.29346	1.58416	4.0781	0.251644	0.457653	0.800187	-4.22555	2.7533e-12	5.94858e-10
Crispld2	0.0563306	0	1.09391	0.374482	0.474805	1.30619	0.949094	0.199079	6.85878	12.2876	17.4642	4.22594	3.26881e-12	6.94059e-10
C1qb	10258.8	4680.6	14463.8	6185.14	11042.6	1332.87	4872.93	3699.93	780.058	813.72	761.665	-3.75	3.36672e-12	7.02732e-10
Pim3	12.2735	10.2896	41.8735	49.4925	23.0714	11.9388	15.1963	8.08994	5.80628	6.87112	7.43026	-2.50631	4.3521e-12	8.93268e-10
Fpr2	17.636	11.9137	28.4063	21.5837	25.1329	118.722	82.9365	78.4985	133.222	101.776	148.143	2.34956	4.93911e-12	9.97133e-10
Slpi	7114.66	2558.77	4700	4066.36	3969.5	258.509	822.648	726.912	314.121	458.196	351.294	-3.50259	6.81757e-12	1.35417e-09
Apol7c	18.0989	20.5778	7.93706	3.39392	11.7573	0.0954671	0.431622	0.882724	0.502795	0.751123	0.43301	-3.7556	7.42013e-12	1.45046e-09
Egr1	49.2432	24.6539	264.932	558.576	126.33	12.0371	23.5493	14.7285	12.4338	31.8984	20.1898	-3.87915	7.72165e-12	1.48581e-09
Gm14023	16.9347	9.49147	10.8609	23.1193	12.0438	2.95825	9.65951	19.0146	1.106	0.637161	0.993906	-4.06345	9.14079e-12	1.73183e-09
Spic	1441.35	1000.34	1974.03	1306.59	2066.34	204.699	484.707	602.343	162.078	270.121	117.436	-3.28206	1.20734e-11	2.25278e-09
Cxcr6	3.85872	3.30477	3.95547	3.54643	5.14102	39.429	28.5845	7.55177	34.5195	48.5918	42.8348	3.31243	1.28581e-11	2.3507e-09
Cd81	1707.63	1006.7	1959.75	873.745	1877.91	276.12	804.551	746.803	143.979	180.468	147.826	-3.31837	1.29799e-11	2.3507e-09
C1qa	2388.54	3042.71	4084.1	3693.82	2460.8	630.04	2275.17	1771.45	366	209.942	411.516	-3.37414	1.46527e-11	2.61519e-09
Glp1r	0	0	0	0	0	1.77995	1.58961	0.187556	4.10853	3.47291	3.68014	8.53612	1.5537e-11	2.73341e-09
Siglec1	3.02517	1.91728	28.4942	9.31979	19.3107	0.48883	1.3813	1.82534	1.59566	2.11115	2.22785	-3.26467	1.63958e-11	2.84387e-09
Fos	2534.55	1934.66	3486.69	3510.59	2906.99	238.653	553.047	463.234	308.543	419.575	586.342	-2.91354	1.679e-11	2.87179e-09
Mir1894	17.4541	9.85962	115.551	160.238	196.159	3.61361	5.4459	18.8482	0	0.824099	10.0863	-5.32112	1.72251e-11	2.90585e-09
Gzmk	0.595028	0	2.36354	2.82551	1.00309	20.3265	12.4389	3.68007	31.7916	26.8019	40.8323	4.00323	1.81473e-11	3.02005e-09
Arl4d	6.6495	7.60874	7.52503	5.99122	7.61678	3.45934	3.29828	2.61112	1.30137	1.06262	1.37939	-2.49094	2.00566e-11	3.29329e-09
Fth1	12806.9	6250.46	21152.1	14948.5	16442.5	2610.82	4920.51	3610.14	2619.78	1841.93	2482.29	-2.91966	2.22043e-11	3.59798e-09
Pld3	1110.7	583.032	1618.84	570.893	1232.03	122.599	401.209	295.538	101.139	116.933	86.5315	-3.48966	2.31742e-11	3.70636e-09
Gm12250	18.6621	19.4091	24.4787	19.3799	29.0346	41.598	51.3712	42.8394	112.109	143.04	89.7268	2.24149	2.50646e-11	3.95732e-09
Mpzl1	64.9085	65.1965	50.4089	31.0595	31.7812	6.08761	22.9047	23.8584	3.9259	5.15656	1.87834	-3.36712	2.61405e-11	4.07493e-09
Lifr	0.501682	1.64884	0.845413	1.34272	1.03794	9.00797	7.96884	4.40565	19.8504	4.92904	13.2106	3.55675	3.63122e-11	5.58981e-09
Ptprm	5.41583	6.74009	8.62742	9.24213	3.88734	1.87461	2.58751	8.39876	0.445976	0.683222	0.709066	-3.55499	4.27539e-11	6.50018e-09
Txndc5	22.1604	25.0783	85.0277	248.156	128.11	17.7648	12.4318	28.6988	15.919	14.7751	25.4393	-3.0382	4.44036e-11	6.66866e-09
Cd24a	828.342	662.079	898.396	1286.98	907.64	102.08	208.495	125.111	181.896	117.294	188.577	-2.66472	4.57054e-11	6.78147e-09
Tnip3	0.812736	0.988839	0.441479	0.415617	1.3174	9.65578	6.28106	4.93448	8.06664	5.01215	5.02174	3.03566	4.63045e-11	6.78857e-09
Rgs1	3256.49	803.232	8572.23	3837.91	6261.33	217.289	1286.76	1676.14	153.062	128.636	332.837	-4.9251	4.69166e-11	6.79739e-09
Ppap2b	55.9642	44.4104	40.4538	34.1827	30.1497	10.1208	16.1362	34.2808	4.73987	6.29098	4.02639	-2.79738	5.14106e-11	7.36187e-09
Prok2	0	0	0.13747	0.147905	0	0.902805	0.291552	0.183465	2.71702	5.73546	5.6698	5.52522	5.39874e-11	7.64201e-09
Gzmb	7.63619	1.93671	17.3326	15.8363	16.8136	166.678	141.982	19.9191	329.203	255.574	366.349	4.24925	6.72535e-11	9.41166e-09
Cfp	3615.27	1851.26	3961.12	1912.94	3409.9	531.015	1875.02	1358.22	266.56	381.376	250.399	-3.36936	6.85158e-11	9.48058e-09
Havcr2	6.92015	14.4148	6.03207	4.92908	9.04104	30.0511	35.8422	19.2596	39.2057	32.2978	43.1889	2.51663	7.44219e-11	1.01834e-08
Sash1	5.18303	6.78217	5.00941	5.76351	3.29037	2.13255	2.4974	7.32311	0.548457	0.594755	0.635045	-2.97722	8.52792e-11	1.15182e-08
Zbtb32	1.46025	0.224966	2.22639	1.00859	1.23083	11.2683	10.3549	2.50215	18.769	20.9094	20.9809	3.75389	8.60475e-11	1.15182e-08
Gas6	8.26935	4.15792	10.5079	3.45206	4.59571	0.602036	0.396944	1.76634	0.561483	0.334661	0.367588	-3.86876	9.69292e-11	1.28353e-08
Pdgfa	5.78662	8.10658	5.72079	5.05593	3.12159	1.72516	2.16659	4.22645	0.50477	0.327858	0.0668787	-3.9268	1.02778e-10	1.3465e-08
Il12rb1	0.0820442	0.185383	0.651785	0.70126	0.553234	1.76654	1.94551	1.20814	3.25037	9.01803	5.40488	3.20741	1.06508e-10	1.38067e-08
Cd36	13.3206	50.2321	6.67353	9.23157	5.20931	107.853	97.502	60.5423	97.6156	42.5805	62.604	3.26376	1.17651e-10	1.50924e-08
Adam33	0.372834	0.294852	1.25058	1.20388	0.817071	0.185255	0.418783	0.570977	0.0271021	0	0.0861804	-4.6713	1.25889e-10	1.59827e-08
Ckb	146.193	130.133	137.629	102.806	116.775	54.5929	74.1165	78.6922	28.6828	26.1046	31.9684	-2.04143	1.56797e-10	1.97036e-08
Mbnl3	1.01416	2.26138	0.989427	1.31799	0.899813	3.38154	2.54808	2.97107	5.67459	6.56255	4.07925	2.34759	1.62655e-10	2.00704e-08
5430437J10Rik	11.1147	6.16437	4.10275	6.14148	6.64308	57.3188	43.8848	29.9961	38.5612	23.701	31.4721	2.46907	1.62975e-10	2.00704e-08
Cblb	1.86358	3.03181	2.23718	2.54859	2.32477	12.5162	10.0709	7.35449	16.798	7.76063	12.1584	2.36718	1.77496e-10	2.16422e-08
Wnt11	0.591852	0.71045	1.04486	1.40521	0.935374	0.245067	0	0.0435766	0.0268894	0.0628747	0.021376	-4.73558	2.10579e-10	2.53186e-08
Slc3a2	162.584	96.3412	279.291	192.46	317.657	44.2649	62.0369	70.7564	36.1622	55.1302	53.329	-2.44825	2.11759e-10	2.53186e-08
Dpys	0	0	0	0	0	1.42088	1.37658	1.01062	1.06905	0.694369	1.25117	7.59974	2.19627e-10	2.5822e-08
Hyal1	1.07105	0.423515	4.63254	1.93265	2.70833	0.0443488	0.467852	0.126174	0.194642	0.0606836	0.0309466	-4.98641	2.20164e-10	2.5822e-08
Wnt6	0	1.15855	0.100576	0.216422	0.0960402	26.3262	10.452	7.04695	9.6493	3.58292	3.78602	5.30928	2.26501e-10	2.63121e-08
Ubc	554.633	337.239	1698.74	1047.81	1068.52	198.133	534.605	212.971	184.836	168.848	146.739	-2.93046	2.28615e-10	2.63121e-08
Zfp385c	0.345669	0.292896	0.711952	0.382998	0.582722	0.0477102	0.0359509	0.101803	0	0.0326416	0	-5.19772	2.36039e-10	2.6915e-08
Ly6c2	494.796	410.614	8533.11	8292.71	18195.4	272.726	317.025	142.95	1701.84	1783.72	1331.31	-2.86205	2.4889e-10	2.812e-08
Tmem229a	0.661752	0.587423	2.29479	1.4365	1.07573	0.489305	0.678416	0.946621	0.240521	0.174077	0.0682874	-3.31272	2.5326e-10	2.83536e-08
Pilrb1	869.756	458.168	1043.22	535.536	1071.53	166.821	298.403	150.085	141.394	147.247	105.928	-2.74773	2.62376e-10	2.91095e-08
4833411C07Rik	20.1913	7.64079	9.86317	6.8884	12.0621	0.89288	3.66987	5.19601	0.783752	0.555341	0.736334	-3.77808	3.12487e-10	3.40886e-08
Ptgs1	166.816	160.088	169.746	124.695	124.877	51.7455	126.569	156.806	23.3381	25.4803	20.6433	-2.59349	3.1279e-10	3.40886e-08
Itm2b	9551.57	4865.61	12528.3	6845.37	11160.8	1704.51	4621.95	2634.45	1429.63	1371.54	960.994	-3.0208	3.34908e-10	3.61789e-08
Irgm2	5.56556	14.2802	6.62922	8.40608	6.61284	12.6888	17.6999	16.6281	38.6781	45.9134	28.132	2.38042	3.47103e-10	3.71702e-08
Ifng	2.72631	1.10004	6.70387	5.17838	5.41667	25.0772	26.3699	7.11162	43.8122	36.4653	49.0082	2.89864	3.55677e-10	3.776e-08
Rims3	6.07054	5.63363	9.24975	6.48588	5.51275	1.98995	3.56268	4.9804	1.6942	1.19767	0.720395	-2.55788	4.60905e-10	4.85132e-08
Tesc	52.3371	27.1116	20.9807	40.3716	19.4566	7.94924	3.28022	7.26938	3.90418	4.01418	1.25467	-3.13571	5.12489e-10	5.34856e-08
Nr1d1	1.96004	4.13997	8.12409	8.65984	6.24925	0.705732	2.44622	2.81096	0.464608	0.386268	1.20653	-3.46814	5.22101e-10	5.40309e-08
Slc25a33	7.28109	5.10578	12.854	3.45744	8.99411	5.25003	2.11511	5.02814	0.638784	1.03133	1.05189	-3.19959	5.34363e-10	5.4839e-08
Gyk	2.13311	5.17254	1.92883	4.05166	1.27174	15.6832	16.4279	14.8628	15.9032	14.3998	13.2587	2.59015	5.83635e-10	5.93906e-08
Aloxe3	4.36354	2.62224	3.60585	2.29247	5.32134	0.422869	1.68012	2.46084	0.269953	0.289311	0.0536505	-4.16958	5.8836e-10	5.93906e-08
Creg1	2058.6	845.141	1602.95	956.576	1322.91	227.96	432.304	305.767	189.592	236.269	157.773	-2.73378	7.15967e-10	7.1684e-08
Slc16a11	0	0.2274	0	0	0	2.11137	1.84218	0.553268	2.34103	2.01472	1.55086	7.85266	7.4612e-10	7.41005e-08
Cd83	109.066	100.528	174.573	108.389	94.6209	28.254	58.3075	48.4894	21.3207	30.5856	14.7231	-2.50207	7.76082e-10	7.64596e-08
Lars2	222.416	67.4898	491.777	242.519	280.649	59.1151	35.2442	60.7412	20.5937	2.66666	27.4945	-4.32153	8.33079e-10	8.14236e-08
Pkp4	7.20069	9.20252	11.4499	10.3305	9.03952	4.33492	6.15054	9.41519	2.06032	2.95132	1.65263	-2.20664	8.64128e-10	8.37932e-08
Pnrc1	69.7713	39.6894	442.887	135.896	143.619	83.4265	25.9706	47.8019	22.8232	24.9323	28.4709	-3.24396	9.39972e-10	9.04356e-08
Hist3h2a	137.761	106.117	132.247	125.546	192.356	20.9347	55.8633	35.7907	32.7061	34.1644	27.7423	-2.24977	1.02239e-09	9.76021e-08
Btg2	327.881	288.185	777.591	1555.43	1106.57	108.834	156.53	85.3096	133.423	270.191	142.282	-2.65546	1.08015e-09	1.02324e-07
Iigp1	11.1753	17.453	21.5986	22.4057	17.4231	9.28493	26.0259	34.5473	135.473	181.964	101.849	2.77087	1.1486e-09	1.07977e-07
Klf15	3.37609	4.5434	4.64541	3.20629	2.42719	0.698966	1.30123	2.57346	0.252633	0.309428	0.487738	-3.25668	1.25061e-09	1.16676e-07
Bank1	71.5476	67.1024	40.9999	48.8384	37.7525	10.6019	28.2197	44.352	6.55362	8.02985	4.68888	-2.72596	1.28734e-09	1.192e-07
Bfsp1	0.0985904	0	0.957284	0.561791	0.91411	0.0816464	0	0.116143	0	0	0.0284864	-5.64897	1.32675e-09	1.21932e-07
Tigit	0.734053	1.10575	2.80778	11.6189	3.9186	47.4159	36.0345	9.94455	75.949	46.5115	100.887	3.60851	1.47501e-09	1.34554e-07
Crip2	515.637	252.057	299.774	127.363	244.572	84.6172	149.696	149.594	21.4255	47.2227	28.1509	-2.79396	1.50829e-09	1.36578e-07
H3f3b	1484.01	645.355	3763.58	2341.77	3661.1	461.499	789.866	413.588	390.312	647.524	391.927	-2.77203	1.52127e-09	1.36747e-07
Gbp7	6.83171	9.2572	12.8746	14.1703	7.70139	16.643	30.6266	26.514	52.5555	96.3997	45.4005	2.48398	1.58632e-09	1.41562e-07
Igf1	95.8445	60.185	70.0426	53.6165	62.8041	13.4617	38.6276	44.5633	10.3003	10.8156	9.41195	-2.61048	1.79812e-09	1.59308e-07
Gdpd1	23.62	23.0951	19.7609	8.73859	12.713	2.9066	9.23435	12.9628	1.48254	1.26302	2.43935	-2.98532	1.93458e-09	1.70174e-07
Ctsd	3806.03	1761.15	8096.24	3420.03	4917.51	558.541	1783.96	1187.82	585.955	801.57	562.988	-3.07472	2.27268e-09	1.98497e-07
Tuba1c	84.6222	49.2158	150.549	86.7049	211.972	44.3174	64.4831	34.1187	29.5872	18.908	30.3737	-2.50993	2.38496e-09	2.06836e-07
Hbegf	9.62367	6.2209	8.23209	8.76275	7.19181	2.87567	6.19113	11.0449	0.468781	1.12424	1.43332	-2.97963	2.53261e-09	2.18106e-07
Wars	12.2597	19.1601	11.8316	10.9445	12.1936	25.0772	32.2844	27.7294	46.2227	56.4255	33.8405	1.96386	2.56059e-09	2.18984e-07
Soga1	0.872576	1.14676	1.28895	1.43752	1.15576	0.523525	0.488946	1.66776	0.142393	0.136208	0.236684	-2.90136	2.65027e-09	2.2509e-07
Nfkbia	1917.43	462.284	5374.33	4775.06	5326.9	576.692	915.201	569.932	580.027	827.657	659.569	-2.90425	2.67748e-09	2.25844e-07
Paqr9	16.8673	17.1506	23.822	14.4656	12.3216	6.39162	8.67564	17.8833	2.93526	3.591	2.89462	-2.42222	2.73261e-09	2.28926e-07
Gclm	20.2424	10.6638	110.621	13.2842	38.4378	7.25163	2.41281	5.82763	2.89333	3.89816	5.25734	-3.74867	3.24539e-09	2.70047e-07
Reps2	2.69678	1.4022	0.703314	2.35742	1.23987	0.101514	0.0956166	0.0541519	0.155937	0.217037	0.123964	-3.09282	3.32753e-09	2.75024e-07
Maged1	9.76088	17.3152	12.6972	12.0347	6.35094	3.2617	12.9835	13.9699	1.36929	1.06726	1.55858	-2.95459	4.16583e-09	3.41179e-07
Snta1	4.79061	6.1675	11.6043	5.0787	3.66233	4.42859	2.15519	4.19983	0.647888	1.04152	1.09447	-2.85232	4.18336e-09	3.41179e-07
Ftl1	16277.2	5808.17	21429.6	12117.3	15065.4	2452.66	5568.39	3326.99	2031.32	2765.25	1922.17	-2.85505	4.27458e-09	3.46325e-07
Fhod1	12.9513	12.5081	8.21852	11.5064	8.1497	6.62312	5.36313	8.54263	1.90896	2.97577	2.56948	-1.89741	4.30908e-09	3.46839e-07
Dbp	3.65102	3.96617	3.59461	3.73411	3.43249	0.930321	0.175255	2.06781	0.204154	0.198903	0.405736	-3.67923	4.36653e-09	3.4918e-07
Prss29	5.98555	3.04304	1.2328	0.378967	2.85892	0	0.124504	0.23504	0	0	0	-6.89978	4.67434e-09	3.71384e-07
Plk3	8.12521	4.03009	71.6338	33.9717	28.6474	3.52851	3.15349	6.53685	1.51261	6.34396	6.84261	-3.18672	4.86355e-09	3.8394e-07
BC100530	0	0	0	0	0	0.221241	0	0	3.88402	9.0819	8.02787	7.69718	4.97738e-09	3.90423e-07
Lrrc58	281.293	217.798	393.228	311.969	343.432	96.9656	244.278	154.283	84.3568	54.6477	53.0746	-2.44875	5.12963e-09	3.99819e-07
Cd5l	928.874	708.063	1930.23	1020.91	1127.71	514.564	1359.23	1399.5	265.379	188.098	190.878	-2.66223	5.28024e-09	4.0897e-07
Stfa3	0	0	0	0	0	0.473628	0.356891	0	4.78102	6.48077	7.93195	7.46951	5.73458e-09	4.40093e-07
Klrc1	7.12953	3.08766	3.46128	5.30391	2.80439	10.5784	10.4551	4.75936	19.5644	20.3992	21.7672	2.41758	5.75354e-09	4.40093e-07
Jun	449.821	616.241	1372.86	1409.81	555.139	68.1778	293.617	174.371	107.356	172.21	102.327	-3.12759	5.83882e-09	4.43859e-07
Akr1b7	63.8167	34.876	17.4993	15.4207	13.5272	6.25432	13.9028	13.9014	3.36257	3.47667	2.78222	-2.26751	6.01441e-09	4.54402e-07
Wdr75	95.6161	43.0396	35.9017	39.2293	30.0723	9.68452	24.688	18.4931	6.51253	6.37872	7.81162	-2.3441	6.06131e-09	4.55153e-07
Calcb	0	0.138363	0	0	0	2.63696	1.37563	0.577095	1.78051	4.37149	4.67094	7.86506	6.21879e-09	4.64148e-07
Mafb	122.717	282.745	251.198	316.092	73.3144	45.6888	80.6134	159.186	23.2238	8.78471	20.9933	-3.59517	6.44829e-09	4.77059e-07
Dbndd2	11.5818	12.6922	13.9036	9.12939	8.1514	7.98475	7.37184	10.3011	3.51495	2.50997	1.92418	-1.97368	6.46925e-09	4.77059e-07
Gpr56	0.121962	0.241132	0.592109	0.521227	0.205602	1.18677	0.799126	1.29309	1.90613	3.80058	3.91157	2.8673	6.88488e-09	5.04686e-07
Gm6548	45.9711	29.3614	81.7693	66.8049	68.0535	21.1874	51.6079	22.5196	19.5215	11.6816	12.1814	-2.32037	8.24873e-09	6.01083e-07
Gm4841	0.249081	0.0469009	0.586305	0.315405	0.279931	0.171895	0.259054	0.244523	2.35382	4.65711	3.11865	3.08466	8.56799e-09	6.20675e-07
Slc28a2	1.62962	3.20488	3.03676	4.9869	2.74718	4.84838	5.53657	3.98172	12.2629	21.7149	13.7944	2.15105	9.08476e-09	6.54262e-07
Fkbp5	0.788672	1.43934	1.39232	1.38278	1.4318	7.61146	4.01292	7.36123	5.71098	6.29022	25.7851	3.16384	9.61561e-09	6.88466e-07
Qsox1	0.490752	2.891	1.11391	2.33035	0.650022	2.75778	4.15612	2.80804	8.20498	11.837	14.6455	3.08699	1.00368e-08	7.14468e-07
Gbp3	20.4601	27.7213	15.7943	14.6271	11.3274	24.2277	36.0885	37.4439	55.9243	70.3879	39.9202	1.99337	1.10195e-08	7.79917e-07
Blnk	44.3845	29.0711	52.965	42.3656	73.8754	11.6783	21.9472	40.4394	5.55432	8.75384	12.9867	-2.6301	1.18351e-08	8.32854e-07
BC005561	2.72879	2.64617	5.41959	3.93051	3.2201	1.71369	1.19198	2.89316	1.14058	0.502476	0.762167	-2.38877	1.1915e-08	8.33708e-07
Fam46c	14.1681	17.1875	29.7277	54.2631	36.8052	3.51031	3.04369	4.24104	6.20477	7.66546	14.093	-2.10815	1.20908e-08	8.41234e-07
Bst2	318.686	248.485	1220.8	926.963	1052.69	158.452	266.629	228.299	253.238	294.022	275.53	-1.95957	1.30478e-08	9.02715e-07
Dusp16	3.82578	8.6966	2.40053	5.1655	2.52538	33.7058	31.8125	18.0005	32.9704	13.5019	17.5667	2.66647	1.34073e-08	9.22406e-07
Smpdl3b	33.4168	64.7201	17.2876	11.1599	30.746	346.022	318.063	85.7262	261.599	113.565	158.447	3.17092	1.34864e-08	9.22692e-07
Cd3e	5.57901	3.05882	5.79364	4.98674	5.67065	8.8327	6.1437	4.34931	18.369	40.7671	23.0893	2.31915	1.55867e-08	1.0605e-06
Lilra6	105.385	44.5576	99.3971	83.2448	109.167	10.8997	23.3278	11.0904	15.1154	24.8054	14.6834	-2.41732	1.63315e-08	1.10507e-06
Ppfibp2	21.0634	14.0362	13.8896	12.2956	15.4037	4.866	7.89264	10.5589	4.39797	2.36989	3.28039	-2.05043	1.71546e-08	1.15442e-06
Slc25a20	12.5547	9.85409	10.2654	9.28756	10.805	20.5751	25.7298	18.9155	27.3307	43.3158	32.2657	1.76021	1.7484e-08	1.17019e-06
Cyb5a	1962.55	642.994	1102.88	630.238	1115.85	199.351	361.861	257.755	149.592	184.87	158.233	-2.53153	1.77004e-08	1.17827e-06
Grn	1049.79	679.274	2179.5	805.339	2290.71	360.201	669.397	527.859	322.968	294.361	288.147	-2.54256	1.78954e-08	1.18485e-06
Tspan4	234.73	124.791	156.955	65.7505	136.711	50.6803	95.121	108.096	14.4648	28.5047	19.2662	-2.52881	1.80167e-08	1.1865e-06
Ephx1	62.6001	39.4186	17.7014	17.6296	24.6694	9.65014	19.1937	17.0796	4.53084	3.76176	6.18576	-2.04927	1.81773e-08	1.19071e-06
Gpr141	17.1593	30.0096	10.0573	18.9688	14.8105	30.2109	29.5535	32.7067	61.4192	62.0465	48.5284	1.97231	1.84054e-08	1.19927e-06
Slc48a1	254.287	261.941	334.796	257.799	214.101	44.6122	80.7959	82.1979	49.3988	81.7619	47.7602	-2.17247	1.88755e-08	1.22343e-06
Zfp52	2.82996	5.17443	1.84063	3.32417	2.6992	9.71357	11.7576	6.00961	12.5324	8.62881	15.3638	2.2153	1.92178e-08	1.2391e-06
Hexa	606.431	361.17	654.194	290.04	716.831	169.472	304.539	245.666	98.429	126.514	80.4984	-2.44307	1.96288e-08	1.25901e-06
Dpp7	37.7294	16.0852	28.6538	14.1975	27.6015	9.78622	14.5707	11.9922	4.96779	4.92069	5.71811	-2.17314	2.07573e-08	1.32449e-06
Klf6	350.457	145.036	739.784	588.451	817.193	148.237	210.151	120.492	139.847	153.101	140.912	-2.30594	2.1649e-08	1.37426e-06
Zc3h12d	4.54797	7.08938	2.69327	5.24869	3.59082	3.67099	6.32272	8.23999	17.4508	17.5809	14.1222	2.09235	2.22987e-08	1.40825e-06
Ndufaf5	12.4198	5.99264	20.6317	10.8122	14.7577	5.82119	9.14959	6.35026	4.48276	2.98087	3.16489	-2.12124	2.26629e-08	1.42394e-06
Gprc5c	2.97565	3.3903	1.86979	1.91592	0.935241	0.66827	0.975646	0.980333	0.293297	0.314329	0.320594	-2.32817	2.34612e-08	1.46662e-06
Serpinb6a	374.039	163.631	369.714	135.003	253.524	102.58	206.307	169.74	51.2586	36.6641	41.9386	-2.54567	2.70371e-08	1.68162e-06
Fosb	38.627	70.3242	37.8417	112.009	24.9316	3.22985	7.67128	12.7544	4.03718	5.76302	8.16774	-3.28043	2.71926e-08	1.6828e-06
Gm12185	0.133704	0.226583	0.393402	0.592571	0.150264	0.405993	1.14027	1.05006	2.76998	5.39117	1.94448	3.15671	3.07006e-08	1.89039e-06
Amz1	18.868	28.4056	22.1548	18.8359	12.3531	6.72252	8.92641	13.905	4.68882	4.99708	3.22029	-2.04602	3.20659e-08	1.96464e-06
Ahr	6.94798	6.08105	4.73225	10.468	4.44652	1.82917	1.41847	3.10727	1.44972	1.37295	1.41271	-2.21026	3.22832e-08	1.96816e-06
St6galnac2	26.7736	21.4749	18.8246	11.3376	13.384	3.83935	19.0218	15.2923	1.93781	2.98791	1.87537	-2.67312	3.59425e-08	2.18045e-06
Abca9	3.27056	3.01546	1.39369	1.67799	1.23577	0.700468	0.72722	0.819285	0.368914	0.234292	0.434477	-2.04703	3.7035e-08	2.22837e-06
Unc5a	1.24516	1.80867	2.82626	1.46409	0.599732	0.589235	0.703006	0.838196	0.129304	0.0167972	0.222716	-3.69268	3.70942e-08	2.22837e-06
Stfa2	0	0	0	0	0	0	0	0	2.63204	8.52153	16.4171	8.02759	3.75033e-08	2.242e-06
Ear1	756.465	281.704	1050.75	1327.61	7434.96	115.767	85.9963	33.8705	275.066	107.945	46.5979	-4.51367	3.99243e-08	2.37521e-06
4933433G15Rik	1.22618	0.230884	2.70588	5.04621	5.68445	0	0.382583	0.60187	0	0.231577	0.295241	-4.52036	4.33969e-08	2.56939e-06
Mrc1	83.3437	123.068	65.4325	86.1372	52.6966	15.1176	48.6629	72.5014	14.6066	7.5187	6.52916	-2.83374	4.38487e-08	2.58372e-06
Ier3	60.0967	19.172	212.19	274.9	411.981	23.9891	27.2495	31.3235	34.8856	45.3791	79.7003	-2.49007	4.55427e-08	2.67076e-06
Sema6d	6.66973	11.3029	7.24378	10.8676	5.48406	1.94945	4.69253	12.7102	1.09326	0.8799	1.11471	-2.93132	4.93549e-08	2.88059e-06
Itga9	7.70926	9.51687	7.36228	8.77321	5.0416	2.47668	3.46292	8.61207	0.990368	1.3838	1.65142	-2.39109	4.99185e-08	2.89975e-06
Timp2	13.1412	11.4657	13.7245	8.83505	10.0347	4.8218	3.28829	8.77505	1.58422	3.2989	2.25563	-2.18596	5.01853e-08	2.90156e-06
Bst1	5.04347	1.65241	6.14359	3.83185	6.88677	3.55018	2.58074	3.20836	16.3513	42.5772	30.5439	2.40489	5.14224e-08	2.95919e-06
Rgs10	154.035	82.2968	109.582	64.7044	86.9349	39.3615	58.4796	52.82	24.0778	19.5297	26.6884	-1.8935	5.4079e-08	3.09759e-06
Gm11517	10.0048	5.45671	10.963	16.7098	11.3409	1.71422	4.52097	0.812834	2.13166	0.879602	1.69459	-3.045	5.48686e-08	3.12827e-06
Slc15a2	6.51721	7.17255	8.52994	4.58872	7.81374	1.65171	3.7163	4.26897	1.77656	1.54386	1.6071	-2.0865	6.31448e-08	3.58354e-06
Kif1a	0.821211	0.527876	1.2498	1.31778	1.52759	0.12898	0.265063	0.550428	0.154385	0.296818	0.188186	-2.66142	6.56989e-08	3.71138e-06
Acta1	1.04992	1.77925	2.5155	4.27333	1.51708	0.496842	0.93596	0.353383	0.327089	0.16996	0.30336	-3.33686	6.81574e-08	3.83269e-06
Slc7a7	52.843	42.9696	47.8066	28.2181	52.6248	16.4689	31.0977	33.3963	10.3209	13.0254	9.12839	-1.98562	6.89678e-08	3.86063e-06
Gstk1	34.9646	24.1879	16.5499	14.9187	20.7154	7.97325	13.9134	22.0872	3.40729	3.73237	4.46563	-2.16295	7.2991e-08	4.06735e-06
Patl2	1.35531	0.710913	0.683621	1.19521	1.71357	0.200426	0.241642	0.171066	0.17593	0.0548496	0	-3.94853	7.47448e-08	4.14632e-06
Dlc1	1.00091	1.61768	1.27617	1.53147	0.913963	0.172686	0.72869	1.89968	0.090948	0.102392	0.1205	-3.54083	7.56205e-08	4.17608e-06
Slc29a3	14.6595	15.4442	15.004	11.2744	16.1845	4.69217	7.43615	9.56177	3.66106	3.66881	4.93728	-1.79058	7.64547e-08	4.2033e-06
Hcar2	139.418	145.821	611.37	888.914	367.64	32.3721	125.289	117.335	37.5649	132.27	49.8992	-3.08729	7.93862e-08	4.34507e-06
Sepp1	1155.74	913.73	885.137	666.8	491.513	144.24	494.418	296.293	153.408	121.857	100.65	-2.44251	8.38152e-08	4.56719e-06
Slc31a1	6.48237	6.36372	6.5553	4.66208	7.85108	11.7269	12.4889	9.23051	17.1102	34.3922	18.8391	1.88143	8.76558e-08	4.75542e-06
Malat1	5633.75	1707.15	7390.04	8683.29	9225.96	485.504	1967.16	1202.22	1320.31	734.042	1177.28	-2.96876	8.89759e-08	4.80587e-06
Tnfsf4	0	0	0.646339	0.13908	0.246875	4.18406	2.55879	1.03511	4.84368	3.52636	3.76591	3.50898	9.48928e-08	5.10308e-06
Pisd-ps3	83.7013	97.4924	99.7459	142.96	65.14	24.9456	60.7057	52.4527	27.8197	17.5565	21.2357	-2.20826	9.86201e-08	5.28047e-06
Kcnj9	2.30587	1.91313	1.33573	2.6005	0.850323	0.0596743	0.134898	0.976208	0.0261904	0.102067	0.0208204	-4.84862	1.01088e-07	5.36785e-06
Pdlim4	36.3886	24.2621	39.4921	19.8286	26.8167	18.6901	24.5686	32.6775	7.08269	7.49199	8.6755	-1.88751	1.01124e-07	5.36785e-06
Spata13	3.87459	6.35429	3.55801	5.9647	3.47655	20.7142	14.975	11.0982	21.2034	15.9688	14.2557	1.98464	1.02289e-07	5.4064e-06
Zbp1	25.7211	28.9974	65.8031	57.4458	95.2635	98.9664	147.583	80.5015	297.452	311.684	228.338	1.93801	1.08367e-07	5.68287e-06
Phyhd1	22.2095	12.5459	18.2123	10.6086	18.8309	7.45496	15.3354	19.197	2.0539	4.72811	2.01248	-2.43153	1.08443e-07	5.68287e-06
Zfp414	5.85661	12.0202	7.92678	9.6409	4.44283	19.1578	15.2278	13.5687	27.4596	30.8044	26.793	1.95305	1.10893e-07	5.78664e-06
Mapk13	3.05573	1.15076	7.94205	2.74082	7.01149	7.66199	6.35616	3.59977	22.3362	70.7436	28.6947	2.77793	1.15321e-07	5.9804e-06
Mertk	36.3811	49.8546	43.5494	57.4516	30.7544	8.47365	25.6065	54.2893	6.86141	5.06332	7.37968	-2.77025	1.15577e-07	5.9804e-06
Dhrs1	260.62	190.02	214.213	137.371	247.623	128.609	185.124	165.776	61.3646	55.5435	47.9494	-1.86193	1.18428e-07	6.10227e-06
Actg1	163.262	110.642	286.043	177.452	268.458	86.5732	210.463	118.424	71.2342	42.997	47.2795	-2.18025	1.20443e-07	6.18024e-06
Sv2c	0.16625	0.187824	0.146749	0.368405	0	1.67508	0.58788	0.22849	1.5912	2.88861	4.13107	4.06873	1.2486e-07	6.38032e-06
Snrpd3	49.935	58.619	36.1575	45.2006	46.6933	47.976	48.2016	110.068	132.434	186.11	172.01	1.93727	1.28027e-07	6.51507e-06
Ttc25	0.250849	0.141701	1.10712	0.794109	0.775274	0.103869	0.104357	0.0492517	0.121565	0.0473754	0.0724796	-3.42594	1.3235e-07	6.70736e-06
5830473C10Rik	0	0	0	0	0	0.304762	0.19684	0.0619328	0.764326	0.714881	1.30636	7.1292	1.36415e-07	6.88503e-06
Lamc2	0	0.0257755	0	0	0	0.358982	0.199317	0.16126	0.215599	0.413645	0.619651	7.18085	1.37536e-07	6.91331e-06
Stfa1	2.81855	0	1.99035	1.60608	0.950293	2.10073	1.05531	0	17.2105	18.5245	16.4506	3.49665	1.4102e-07	7.05959e-06
Tsku	1.094	2.09165	2.00563	1.35866	1.41865	0.278764	0.997766	0.89223	0.09176	0.26224	0.0243152	-3.58713	1.42715e-07	7.11554e-06
Mcfd2	130.089	76.3524	108.979	47.2151	104.762	30.1494	45.1782	43.6811	18.8979	24.5295	19.5719	-2.05008	1.45854e-07	7.24269e-06
Gbp6	1.14649	1.78871	7.18044	5.23674	5.292	3.45872	6.91589	6.7209	21.1726	36.7785	15.8849	2.05918	1.5877e-07	7.85241e-06
Tbxas1	170.35	122.809	116.93	84.0589	132.039	27.1788	46.7582	66.0978	24.29	28.9889	31.0812	-1.98063	1.62639e-07	8.01158e-06
Stxbp3a	16.3551	21.3543	14.6096	17.5787	13.3728	23.9255	38.0126	33.9768	51.7558	44.8065	46.0675	1.64656	1.63796e-07	8.03644e-06
Mmp8	17.6747	5.15489	21.876	18.4279	19.513	25.8934	11.8686	3.84746	92.7999	352.7	175.216	3.37491	1.74279e-07	8.51685e-06
Igj	231.932	381.584	1766.64	10958	5982.24	32.3987	32.9474	284.053	116.974	110.227	467.8	-4.75035	1.81081e-07	8.81426e-06
Selo	4.17304	3.45371	5.65381	3.68666	4.09002	3.09419	0.666158	2.11502	0.917096	0.687314	0.785136	-2.4863	1.91294e-07	9.25454e-06
Tmem67	1.5	1.47362	1.03622	1.36262	0.934511	1.59327	2.40114	2.11279	5.3097	4.43412	3.24113	1.96103	1.91629e-07	9.25454e-06
Dr1	7.11483	17.3296	2.83625	9.95385	4.57837	20.3371	26.3048	24.0181	39.4012	27.3293	22.5247	2.36279	1.96806e-07	9.46746e-06
Gpr15	0.547979	0.928638	0.644936	0.693892	0.769811	1.21014	2.39366	0.753131	5.51034	6.93393	3.85273	2.92808	1.98024e-07	9.48897e-06
Penk	1.16814	0.942669	2.35685	2.53575	2.25055	6.21889	2.60339	3.24371	8.8554	12.6224	11.0899	2.18631	2.05268e-07	9.79797e-06
Rgs2	1864.53	780.669	1577.05	929.107	1694.56	391.502	622.315	295.341	305.029	95.0589	254.75	-2.68144	2.08143e-07	9.89683e-06
Fbxl5	10.6912	13.7584	14.0619	22.9294	11.339	19.4079	26.9513	20.2682	41.7148	99.787	59.3881	2.05604	2.10861e-07	9.95314e-06
Sh2d2a	1.53522	0.839248	5.11455	4.98543	4.216	19.7473	18.8203	3.85045	20.1597	34.6807	30.3209	2.57214	2.10944e-07	9.95314e-06
Gbp4	1.55772	3.34375	7.975	10.1584	6.43364	4.62252	10.0121	11.9279	27.3083	77.1369	31.8809	2.47242	2.12591e-07	9.99258e-06
Tgm1	21.8699	32.5899	27.4693	25.6833	11.3643	12.0742	29.6426	34.5362	4.2451	5.08523	4.48448	-2.22136	2.35415e-07	1.10233e-05
Galnt18	0	0	0	0	0	0.416793	0.228411	0.161699	0.731704	0.492539	0.978273	6.98864	2.43456e-07	1.13303e-05
Fcgrt	445.638	295.925	489.702	203.308	537.439	105.82	211.676	121.782	102.347	85.2643	69.7278	-2.25747	2.44424e-07	1.13303e-05
Ciart	1.85802	0.954156	10.586	6.41663	17.2272	0.629467	1.89728	1.89035	0.920889	1.96189	2.29382	-2.71115	2.44731e-07	1.13303e-05
Pigz	9.60218	9.9341	12.4757	6.86505	6.36574	3.84194	7.47315	7.6259	2.54889	1.80328	2.05744	-2.00397	2.56835e-07	1.18461e-05
Pilrb2	419.102	238.071	454.313	230.715	462.07	89.7383	163.802	88.4823	86.164	104.542	63.2222	-2.17543	2.71633e-07	1.2482e-05
Emd	5.00403	14.7987	2.72819	10.7627	2.35703	10.2991	25.8995	31.2085	44.1319	36.8574	40.2712	2.93903	2.74864e-07	1.25834e-05
Tgif1	18.8575	15.9786	36.0135	33.9771	57.7116	13.8287	13.9121	11.9379	10.6653	14.6285	15.5312	-1.64452	2.77378e-07	1.26515e-05
Cmbl	115.665	66.4885	96.1038	49.2273	76.3155	23.7124	48.5893	61.7295	10.5305	23.7255	10.268	-2.3134	2.82451e-07	1.28354e-05
Ccr3	291.137	315.783	137.009	264.94	126.036	44.5954	82.2126	108.896	42.1279	43.1349	19.7196	-2.33023	2.98155e-07	1.34992e-05
Rpl10	50.0901	22.9376	82.4118	63.8969	85.9399	22.9498	40.5052	40.328	24.023	13.4344	23.208	-1.93718	3.14157e-07	1.41716e-05
Dgki	3.68974	3.38696	2.12606	3.35816	2.93727	0.297073	1.69489	2.98833	0.316643	0.406493	0.310947	-3.01132	3.28331e-07	1.47569e-05
Ubash3b	6.28185	6.19254	5.11009	4.67914	6.02167	21.8545	14.5656	10.52	19.1387	17.1154	14.8764	1.69138	3.37723e-07	1.51238e-05
Chst2	0.0754986	0.0213241	0.0666427	0.0358507	0.063637	0.437662	0.0706693	0.155646	0.740901	0.876908	0.73078	3.75383	3.45048e-07	1.53959e-05
Gm5150	278.989	148.85	226.217	136.033	208.183	94.7889	160.89	157.489	61.9104	49.278	35.6445	-1.95817	3.78816e-07	1.68416e-05
Pdlim1	67.3231	53.5073	28.1929	32.712	74.1658	17.1148	14.0689	5.99431	10.7551	9.66906	9.40941	-2.17856	3.94422e-07	1.74723e-05
Samd4	1.84136	2.3314	1.23304	1.7789	0.936593	0.302351	0.93113	1.5708	0.24232	0.224845	0.100904	-2.78891	4.41373e-07	1.94821e-05
Cadm1	54.678	47.0281	54.1433	29.0246	50.8412	11.6761	15.2838	34.8007	6.59841	11.0011	11.4066	-2.20712	4.43973e-07	1.95269e-05
Sqstm1	328.026	222.541	852.664	520.426	607.183	191.578	225.919	147.543	174.576	191.115	192.375	-1.82715	4.54523e-07	1.99197e-05
Csrp1	127.267	165.065	173.914	170.048	134.764	108.041	100.518	145.221	39.8214	63.6218	39.234	-1.74598	4.60487e-07	2.01096e-05
Kcna2	4.90305	4.45905	2.9631	4.96559	2.57224	1.1541	2.29789	4.31401	0.650713	0.651267	0.958164	-2.21231	4.66939e-07	2.03193e-05
Cpq	104.062	60.0393	85.9658	33.1279	62.0598	15.3646	33.3815	32.5432	13.2314	16.9118	10.6538	-2.15019	4.70149e-07	2.03869e-05
Ms4a7	105.32	37.6199	219.749	74.5933	159.722	31.101	46.5282	75.5426	19.2646	35.9823	24.6383	-2.50626	4.81804e-07	2.0819e-05
Glis1	0	0.09167	0	0	0	1.24311	1.11393	0.143379	0.560334	0.735559	1.24255	7.36805	4.90534e-07	2.11221e-05
Jup	17.8287	19.5578	15.2392	12.7772	8.80249	7.47971	11.8888	10.9171	4.63349	3.81135	3.42519	-1.63303	5.0165e-07	2.14845e-05
Clgn	0	0.0328654	0	0	0	0.192726	0.326754	0.0342695	0.380634	0.445013	0.554747	6.97159	5.028e-07	2.14845e-05
Mtfr2	0.204275	0.346176	0.27047	0.388002	0.602635	0.930422	0.764834	1.80483	2.41299	3.15386	2.6265	2.67446	5.04183e-07	2.14845e-05
Serpine2	0.687974	0.0647712	1.51819	0	1.54636	11.2523	6.94054	2.56646	7.54322	19.2623	13.8153	3.70778	5.28033e-07	2.23558e-05
Comt	192.039	112.695	160.76	64.057	171.385	44.4745	67.6381	64.538	31.5451	30.4278	33.9278	-2.04655	5.31305e-07	2.23558e-05
Glul	84.3638	62.2136	94.1779	37.6288	109.388	15.989	32.1632	35.0563	12.4177	18.5964	21.1257	-2.2092	5.31739e-07	2.23558e-05
Mx2	6.70732	3.8987	25.5699	13.2939	20.7296	1.65027	2.30507	3.37817	6.21828	5.86558	4.15686	-1.87588	5.31893e-07	2.23558e-05
Plbd1	1104.27	722.097	1002.45	440.191	1033.5	247.774	451.919	278.989	187.251	208.067	176.863	-2.11353	5.35682e-07	2.24385e-05
Gm15987	25.9151	25.4646	11.1493	10.341	15.419	49.6854	41.4482	23.4739	66.0921	30.0446	43.5426	1.91642	5.41293e-07	2.25602e-05
Acsl3	2.20718	2.69579	1.3164	1.64294	1.30731	0.839821	0.818953	1.75685	0.368589	0.21969	0.275777	-2.29983	5.4225e-07	2.25602e-05
Pdha1	11.1419	21.6791	6.77521	10.5815	7.51314	33.5249	37.9572	24.2095	32.0373	25.2979	26.3268	1.75053	5.75108e-07	2.38467e-05
Il2rb	2.01021	3.45599	3.39452	8.79847	3.68344	20.7729	20.0161	5.35397	26.9381	29.8354	29.3442	2.44097	5.85167e-07	2.41823e-05
Dnase2a	152.88	89.7627	172.039	72.5957	196.677	46.2599	75.3543	91.6546	37.6348	26.7739	36.9212	-2.12279	5.89226e-07	2.41845e-05
Adam23	1.1678	1.25551	1.39659	2.50433	0.762057	2.02778	1.52799	4.01618	0.177994	0.234779	0.370073	-2.55112	5.91071e-07	2.41845e-05
Vkorc1	91.0393	66.9083	65.345	49.0641	54.4322	30.392	47.375	44.3464	23.5861	14.3677	16.9296	-1.62298	5.91112e-07	2.41845e-05
Gm13710	68.7021	29.0265	32.0758	22.9172	53.8404	21.8645	29.4079	38.9619	8.77064	4.74502	10.0893	-2.20504	6.11298e-07	2.49276e-05
Sil1	26.4894	21.466	32.3189	18.1764	30.9782	10.8536	13.501	12.8253	9.07339	6.95415	10.579	-1.61482	6.14883e-07	2.4991e-05
Bak1	0.352917	1.72777	0.519201	1.56411	0.396627	1.55874	2.56933	3.18742	4.57502	14.4968	4.5547	3.25718	6.23183e-07	2.5179e-05
Ier5	43.8836	27.5165	94.773	121.813	59.0367	33.0297	18.8408	17.02	14.7452	31.5796	16.9894	-2.1214	6.23598e-07	2.5179e-05
H2-Aa	3534.47	2380.07	2404.84	1873.35	5040.71	156.163	480.457	629.56	399.853	305.286	698.403	-2.73105	6.38187e-07	2.56839e-05
Herpud1	105.22	126.569	184.692	299.9	263.325	67.1244	93.7892	140.211	53.9264	82.0827	69.0576	-1.86649	6.41582e-07	2.57364e-05
Bcl2	6.1561	6.84632	5.09437	6.27278	6.18886	22.5431	19.788	13.7299	19.7996	14.0153	20.1959	1.62093	6.70251e-07	2.67992e-05
5033406O09Rik	5.45127	5.08092	10.586	5.04767	10.2235	1.35432	2.46625	2.40818	1.98132	2.6639	1.92946	-1.97162	6.7801e-07	2.70217e-05
Acta2	4.39747	1.44904	4.60946	3.91528	5.79154	1.06216	0.800369	1.07925	1.19873	0.960273	1.0853	-2.13982	6.85291e-07	2.72238e-05
Aunip	0.556609	1.25768	0.818865	0.528614	0.46916	1.15237	3.47337	2.73211	3.16945	7.83153	4.77114	3.09689	6.99533e-07	2.77002e-05
Kctd6	11.8159	3.33732	26.4386	7.3071	14.8235	2.33252	1.37179	6.87887	1.84768	2.29642	1.62763	-3.06723	7.309e-07	2.88495e-05
Hsp90b1	286.532	295.059	357.936	874.113	556.457	132.471	233.696	378.696	109.389	153.343	122.173	-2.21608	7.5575e-07	2.9735e-05
Arl14ep	3.33735	4.71307	2.70039	3.03744	2.69581	4.92299	4.85937	5.73349	8.08665	9.09986	7.21205	1.53222	7.59891e-07	2.98027e-05
Slc9a9	18.6238	26.0721	12.389	16.1491	10.4652	3.8837	9.30575	15.7392	2.79589	2.71443	3.50941	-2.10996	7.796e-07	3.04786e-05
Asb2	159.598	164.278	240.466	139.093	125.295	67.1365	194.704	182.08	32.697	49.729	22.8292	-2.26173	8.14959e-07	3.17602e-05
Adcy3	3.53696	3.17988	4.00153	2.31823	1.51163	0.556939	1.98954	1.58451	0.488869	0.493936	0.518176	-2.37497	8.24699e-07	3.20384e-05
Dpp4	2.05677	4.4995	2.8388	5.25622	3.71943	7.80415	8.30757	4.62564	23.3509	10.2761	14.8245	2.03592	8.78669e-07	3.40277e-05
Ppp1r15a	134.228	93.567	379.164	334.183	301.535	79.3755	122.585	52.2327	46.4372	116.823	75.7867	-2.08568	8.88269e-07	3.42916e-05
Wdr93	0	0	0	0	0	0.213495	0.1287	0.303701	0.749608	0.817967	0.476727	6.70951	9.12075e-07	3.51006e-05
Tspan3	80.1336	71.7488	104.537	55.6538	86.2678	34.1966	53.0668	60.365	22.7852	25.558	27.8394	-1.69346	9.21766e-07	3.53541e-05
Il23a	0.346771	0	3.82619	7.40993	1.46145	0	0	0.102128	0.189057	0.343829	0	-4.48722	9.24403e-07	3.53541e-05
Slc17a6	0	0	0	0	0	0.18068	0.0680737	0.0321276	0.33702	0.293585	0.661914	6.96986	9.73587e-07	3.71199e-05
Rxra	8.83724	13.6611	9.66518	16.7037	8.24821	4.83732	5.00353	9.75043	2.77328	3.78579	2.85234	-1.8767	1.02281e-06	3.88764e-05
Tenm4	0.500924	0.545719	0.315833	0.696605	0.226191	0.0518542	0.178622	0.242366	0.0130047	0.0709534	0.041353	-3.23597	1.08839e-06	4.11373e-05
Ctsb	2451.25	1830.89	4304.2	2373.96	2488.27	748.778	2137.76	1567.44	697.023	752.99	555.842	-2.19214	1.08898e-06	4.11373e-05
Cxcr1	1.04818	0.118421	3.33083	2.38911	1.767	0	0	0	0.304778	0.178164	0.121143	-3.57725	1.1235e-06	4.23118e-05
Cxcr4	4.93604	5.06297	3.55443	7.15504	3.17515	3.33472	3.64761	6.35043	17.0436	20.3126	14.0744	1.89301	1.12789e-06	4.23475e-05
Mdm1	4.63634	13.4752	2.11226	4.19011	1.57578	26.2265	21.3723	7.88437	22.0154	10.1685	14.5413	2.56957	1.15925e-06	4.33927e-05
Ctsl	79.2376	50.9812	98.8094	55.1	106.975	37.1196	57.7849	72.2237	25.334	16.5881	27.0274	-1.91984	1.20809e-06	4.50836e-05
Ushbp1	0.464755	0.375049	0.468846	0.252218	0.559626	0.0274915	0.207156	0.117321	0.048263	0	0.0191836	-4.11394	1.25039e-06	4.65214e-05
Slc52a3	0.340753	1.01056	0.977546	0.970846	0.789849	2.71609	2.92377	1.40497	3.25108	4.29568	4.7259	2.16131	1.29221e-06	4.79323e-05
Best1	3.39526	4.60305	5.3946	4.29933	5.1513	1.07783	1.62435	2.19986	0.822696	1.37864	1.60233	-1.95016	1.34787e-06	4.98467e-05
Cyb561	0.251027	1.18168	0.369304	0.556271	0.141059	3.94982	2.3497	1.42931	2.52427	2.58379	2.46606	2.82879	1.42792e-06	5.26493e-05
Cd200	3.41349	1.87152	1.24068	1.43021	0.676987	4.15711	3.88429	1.47839	5.2546	5.03413	5.59861	2.24782	1.44489e-06	5.31159e-05
Manf	102.114	57.1397	105.693	143.54	193.929	33.8346	44.725	65.9353	34.9015	34.889	50.6453	-1.87933	1.47164e-06	5.39382e-05
Gpr183	12.4944	5.88159	8.41299	9.50799	15.8646	2.48727	0.999587	1.41528	1.07708	1.15716	3.70265	-2.50274	1.49164e-06	5.45092e-05
Npc2	440.273	234.056	678.555	354.124	888.514	130.648	258.603	161.937	152.855	156.935	139.63	-2.09586	1.51269e-06	5.51148e-05
Lgals3bp	358.881	270.691	1496.72	583.913	1321.48	176.863	493.409	318.234	268.423	218.176	264.071	-2.18017	1.63195e-06	5.92844e-05
Rqcd1	4.25665	6.52075	5.09471	5.687	5.22981	10.9636	7.83369	15.4685	13.8717	23.5042	14.4879	1.69554	1.65806e-06	6.00458e-05
Rps19-ps3	4.97812	1.24981	5.85892	9.45549	4.19601	1.60322	2.7613	1.95481	0.804157	0.470084	0.799091	-3.17465	1.66266e-06	6.00458e-05
Snx31	6.64488	4.69201	2.08378	1.57767	2.28458	1.26711	2.29152	3.65647	0.19067	0.544914	0.353676	-2.41251	1.68971e-06	6.08443e-05
Il15	57.5783	29.0034	81.5781	39.1833	70.789	13.1355	17.5074	20.5217	17.5284	23.1164	14.1993	-1.80386	1.70538e-06	6.12298e-05
Rasl2-9	5.83823	2.90219	7.21478	4.65746	5.51151	0.483486	3.20601	3.02617	0.67903	0.860035	0.742228	-2.90227	1.74745e-06	6.25578e-05
Cd68	1653.2	1172.54	1649.76	904.272	1970.5	479.935	968.077	670.25	398.269	441.355	303.287	-1.98505	1.80956e-06	6.43833e-05
Cnn3	3.52917	3.18973	1.66144	1.78756	2.67723	3.50717	5.65253	10.0473	4.78881	18.0627	10.7749	2.45089	1.81193e-06	6.43833e-05
Gm1821	45.0816	24.898	96.4514	44.7242	77.8341	17.5566	43.0869	18.6569	11.3906	24.9252	9.49088	-2.25598	1.81413e-06	6.43833e-05
H2-K2	121.731	105.76	282.925	246.597	179.86	36.2562	101.839	22.1186	54.8527	55.6098	26.4308	-2.37335	1.87537e-06	6.63654e-05
Hist1h2ak	3.07727	4.22161	15.5218	8.35	7.78141	1.09217	1.64596	1.55363	1.59781	1.49445	2.79443	-2.40424	1.88551e-06	6.6533e-05
Sfxn2	17.6063	8.86813	12.1739	7.45469	12.9852	4.37413	3.93692	6.26549	3.25293	3.65764	3.13705	-1.69798	1.99671e-06	7.02558e-05
Srrm2	34.4405	27.8901	63.4617	61.2533	35.011	22.3497	20.6539	24.8533	22.0082	12.1784	13.1257	-1.75541	2.0281e-06	7.11568e-05
Hist1h2ac	7.74147	15.3057	11.5314	9.19014	10.1956	1.60275	4.52893	3.13492	2.11029	1.09654	2.3766	-2.45772	2.07318e-06	7.25318e-05
Cp	0.752214	1.27475	1.52715	1.57164	1.29977	9.90469	10.0686	19.2956	9.10423	3.12184	5.72698	2.0271	2.115e-06	7.37855e-05
Ppat	1.94008	3.18814	1.66061	3.015	2.08125	6.9378	7.0438	6.3024	9.06	4.84651	8.4084	1.72418	2.15148e-06	7.48458e-05
Lmo4	14.6048	47.4214	8.32373	27.1944	10.0808	58.95	69.0345	57.0338	89.1537	81.1188	55.5227	2.30883	2.19221e-06	7.60481e-05
Aif1	2000.84	710.552	1815.11	940.899	1434.31	334.628	677.893	639.709	210.534	397.994	292.949	-2.21658	2.21328e-06	7.65632e-05
Sdcbp2	1.17984	0.476054	0.446334	0.160072	1.84688	6.28116	5.99516	1.09206	6.61617	8.21269	9.15559	3.2493	2.24476e-06	7.72674e-05
Igll1	0	0	0	0	0	3.02795	1.85912	27.4392	0.492199	0.690538	48.1273	9.89888	2.24618e-06	7.72674e-05
Rdh13	1.30183	2.59548	1.08153	1.67271	1.67822	3.36111	1.81589	3.7438	4.00798	9.58868	5.77496	2.12606	2.33057e-06	7.99469e-05
Hsp90ab1	948.633	917.186	1258.32	784.971	1144.45	496.905	750.387	568.452	339.974	273.345	353.937	-1.72056	2.39824e-06	8.18189e-05
Hspa5	373.713	325.74	902.331	899.568	669.705	166.454	299.137	357.165	133.309	318.22	153.888	-2.02936	2.39843e-06	8.18189e-05
Nek2	0.221111	0.999223	1.23611	1.39994	0.869739	2.74666	3.40347	3.16915	3.37534	6.20123	4.38693	1.99582	2.42825e-06	8.26076e-05
Crot	11.5167	13.1063	5.93626	7.82392	3.11769	12.4613	13.2194	10.4477	19.4629	16.1224	15.4722	1.59939	2.46234e-06	8.33069e-05
Smim3	16.1359	8.31067	42.3105	64.4523	61.7035	10.4151	6.07111	3.77378	8.45215	18.7215	15.4608	-1.98067	2.49972e-06	8.43399e-05
Rab3il1	139.144	118.245	159.67	60.9608	114.886	24.9806	64.0128	59.8238	21.6691	36.3108	19.9259	-2.10621	2.54276e-06	8.55578e-05
C6	55.9841	105.744	42.1694	95.073	41.7356	13.2906	56.0519	85.8347	10.9126	10.5262	7.83632	-2.61138	2.55703e-06	8.56012e-05
Clec4n	1659.26	601.912	1183.3	847.488	975.348	282.279	689.608	924.272	137.647	292.529	137.532	-2.40455	2.55796e-06	8.56012e-05
Pon3	37.1145	18.3541	37.0748	29.6032	48.0942	6.56283	13.2698	20.772	4.8006	9.31684	12.0213	-2.13197	2.59371e-06	8.65626e-05
B3galnt1	9.9782	10.4511	13.4869	9.96991	6.65834	3.57216	8.04273	12.2445	2.04001	2.88562	2.49266	-2.01572	2.6929e-06	8.96297e-05
Tlr13	12.8558	24.7043	9.0679	15.2755	14.3491	31.6717	35.496	33.4704	54.8762	30.5323	42.0131	1.7192	2.7158e-06	9.00938e-05
Slc45a3	24.4013	62.8869	32.8157	46.2196	18.4596	10.7755	32.4364	46.3036	4.4713	7.31476	6.1911	-2.43744	2.72147e-06	9.00938e-05
Npnt	0	0.110921	0.173326	0.0466208	0	1.32123	0.918995	0.115659	1.24896	1.43239	1.00705	4.01738	2.81786e-06	9.30348e-05
1110008F13Rik	160.229	122.456	372.602	170.286	338.017	185.378	117.071	126.631	117.127	47.4257	40.7847	-2.1015	2.90255e-06	9.55746e-05
Zbtb10	0.253095	0.14297	0.781924	1.50228	0.399996	0.327495	0.177679	0.149078	0.172481	0.044812	0.127975	-2.94968	2.92958e-06	9.62073e-05
Rcn3	33.5689	27.1156	47.2383	20.7917	19.2733	5.90911	9.91731	10.4117	8.19293	7.9937	9.13702	-1.78428	2.95218e-06	9.66918e-05
AV051173	3.77614	1.49316	5.99976	7.53106	5.72917	0.469074	0.47128	1.77938	1.23523	0.962769	0.545533	-2.79366	2.96262e-06	9.67763e-05
Rab24	24.7634	15.2732	97.6948	27.9575	31.9482	30.8658	14.2703	17.935	16.0724	4.72454	5.95038	-2.56	3.02415e-06	9.85249e-05
Cxcl2	192.334	58.5022	1037.27	3586.06	688.445	30.3603	89.3369	61.1297	141.631	179.546	336.704	-3.01315	3.09163e-06	0.000100361
Id2	1471.95	674.523	2626.71	1440.85	3154.98	333.202	558.911	809.616	562.602	342.051	657.328	-2.20912	3.0968e-06	0.000100361
Mybpc1	1.65729	1.73862	1.14941	1.01182	0.399118	0.14705	2.21612	2.78907	0.0645386	0.0335353	0.0513056	-4.01464	3.15686e-06	0.000102039
Col14a1	6.54125	6.19284	1.45156	0.937044	1.5093	0.348023	1.36823	2.45382	0.239077	0.155285	0.263968	-2.55788	3.30637e-06	0.000106592
Actb	21543.2	17186.3	31730.3	22906.1	27487.1	8092.71	19310.4	12341.9	9077.86	6434.58	4401.15	-2.04404	3.35146e-06	0.000107763
Lrp12	0.637781	1.27733	1.2283	2.36775	1.1729	0.74424	0.976885	1.53681	0.295029	0.328504	0.368557	-2.24388	3.38008e-06	0.0001084
Fyb	342.955	250.734	330.406	348.5	439.274	133.396	252.942	184.592	142.989	78.2669	96.8443	-1.81363	3.50618e-06	0.000112152
Dchs1	0.420335	0.32492	0.214807	0.189092	0.149177	0.0641228	0.0828312	0.325771	0.0241224	0	0.0127843	-3.83005	3.57311e-06	0.000113997
Chchd10	6.00535	6.33832	4.46394	7.50436	6.39392	9.16126	8.38252	8.56392	16.4852	13.6101	33.6075	1.79491	3.67134e-06	0.000116828
Mt3	0	0	0	0	0	1.81352	1.09323	0.257976	2.38781	1.86111	4.93535	6.79498	3.69075e-06	0.000117143
Pilra	436.573	247.437	509.692	239.085	505.046	167.576	269.932	154.826	117.246	124.915	84.5507	-1.94024	3.70646e-06	0.00011734
Slc16a9	10.7796	16.2879	15.8197	14.8224	8.02694	3.75154	6.72675	14.7634	3.31706	2.79148	3.13375	-2.06337	3.78188e-06	0.000119249
Abca1	4.01905	3.56762	4.15578	4.01321	4.04578	1.16967	1.07485	2.98956	1.07679	0.513977	1.43995	-2.00999	3.78613e-06	0.000119249
Large	0.556928	0.772202	0.580982	0.721251	0.853507	0.440248	0.505507	1.04377	0.147216	0.114743	0.117031	-2.48882	3.81779e-06	0.000119939
Rab27a	5.75211	6.38253	3.02226	10.6655	4.67524	7.7691	5.98242	6.85688	19.1396	47.5082	16.4815	2.18005	3.92979e-06	0.000123143
Fgf1	2.17005	2.48571	2.28796	1.43118	1.62588	0.524153	1.27893	1.84629	0.482	0.375683	0.261253	-2.25456	4.13804e-06	0.000129073
Nkg7	79.4132	35.8548	111.287	113.679	163.433	391.23	410.914	77.1632	609.506	753.731	665.668	2.38482	4.13999e-06	0.000129073
Clic5	0.0401416	0	0	0	0.0338349	0.0997282	0.100197	0.0945767	0.248028	0.39801	0.266763	4.41598	4.15549e-06	0.000129187
Hist1h2bc	215.538	63.8009	165.265	79.7975	129.072	20.4211	24.1266	31.5598	19.3637	33.8072	37.1199	-2.04943	4.16461e-06	0.000129187
Rrm1	3.00655	9.82385	6.14036	7.78219	3.82613	15.9398	19.9756	22.1538	18.0199	22.9632	23.949	1.87215	4.24685e-06	0.000131407
Hpn	12.7177	11.4413	11.6417	10.2887	7.54345	4.04702	7.7157	11.3058	2.4396	3.13578	3.02816	-1.77089	4.35696e-06	0.000134476
Mir6236	47.8925	80.0793	965.555	149.187	59.7448	33.3157	13.1499	33.8515	28.5476	0	3.87462	-5.17887	4.3692e-06	0.000134517
Xdh	10.418	16.0972	14.3349	15.0351	17.8638	32.5225	33.4296	17.6272	62.7564	42.23	42.9979	1.64708	4.55618e-06	0.000139761
Fam213b	423.535	159.726	354.248	137.119	234.538	83.3984	127.184	173.445	30.5477	79.3371	42.3239	-2.25282	4.56224e-06	0.000139761
Cd8a	6.32364	4.25255	7.37606	5.50513	6.78958	26.5271	22.3612	7.09476	24.8719	21.881	26.8632	1.90263	4.62002e-06	0.00014118
Gm6225	3.32656	0.704673	4.40453	1.31635	3.15441	0.344356	0.864937	0.489852	0.453402	0.314127	0.120146	-3.30679	4.65848e-06	0.000142003
Arc	0.308115	0.957276	1.08789	1.31678	0.19478	0.191371	0.0480678	0.0907429	0.027997	0.087286	0.0445129	-3.86759	4.74953e-06	0.0001439
Ppp2r1b	2.12593	6.02905	1.95315	3.54356	1.27995	7.4734	8.50126	6.74662	7.64808	10.3735	7.57169	1.92001	4.75577e-06	0.0001439
Cc2d2a	0.043243	0.0488548	0.0763412	0	0	0.358111	0.377785	0.356594	0.314343	0.318508	0.462297	3.69901	4.77926e-06	0.000144255
Tns3	4.62886	3.50416	5.58684	5.29321	3.92816	1.31689	1.82743	4.80382	1.03005	1.47188	1.29196	-1.96124	4.79093e-06	0.000144255
Serpine1	0.311888	0.176181	0.963562	0.592402	1.38016	0.193714	0.0973126	0.597051	0.141699	0.110443	0.0450579	-3.26947	4.8905e-06	0.000146894
Cmtm8	7.3081	4.87884	2.15029	3.99607	3.35996	0.73359	1.79653	1.43487	0.804912	0.313684	0.511899	-2.53797	4.92333e-06	0.000147333
Rab20	90.7277	75.7702	193.3	129.247	138.918	37.5675	89.4048	112.648	35.8228	56.2122	41.4907	-1.78815	4.92904e-06	0.000147333
Snx24	13.0211	11.316	14.4776	12.1284	11.8196	4.56213	5.93782	15.8555	2.82138	4.29171	2.42377	-2.00633	4.99795e-06	0.000149031
H2-M2	4.31785	0.609773	1.63344	1.02517	1.29981	0.063853	0.19246	0	0	0.0873717	0.0891133	-4.21348	5.18635e-06	0.000153778
Cyth3	2.58331	13.2577	3.59025	7.51675	3.19668	28.039	29.1197	17.7091	36.7982	17.4704	20.8996	2.3942	5.19462e-06	0.000153778
Ppp1r9a	0.691072	1.43603	0.392149	1.57047	0.499284	0.0817576	0.338836	0.75596	0.0627945	0.118863	0.0499191	-3.37423	5.35388e-06	0.000158113
Pag1	2.54103	2.80628	3.22585	3.2538	2.93597	11.231	7.4651	5.80189	11.2177	5.70219	12.8609	1.66072	5.3832e-06	0.000158598
Lamp1	880.26	112.981	1100.7	119.771	916.872	213.825	93.6064	160.335	68.8907	70.4954	73.5499	-3.32722	5.43977e-06	0.000159883
Dnajb14	14.6394	9.70781	17.4169	8.58367	17.2752	5.58733	6.5139	5.62364	5.08952	3.49808	5.40688	-1.62986	5.48335e-06	0.00016078
Dyrk3	2.6156	4.04711	9.63668	6.04811	8.24351	0.423797	0.567719	1.00476	1.57067	2.83503	2.43152	-1.79987	5.55829e-06	0.00016259
Srsf5	253.264	175.197	312.929	420.55	394.825	105.87	172.063	132.928	134.64	128.549	120.182	-1.55729	5.60613e-06	0.000163214
Slc22a23	1.65858	1.68218	2.06295	2.04055	1.30268	0.45264	0.611586	1.17676	0.520624	0.256287	0.555465	-2.0176	5.66357e-06	0.000164497
Ear10	1.00056	0.847801	1.32479	3.80093	5.48184	0.621449	1.56093	0.589347	0.363663	0.141724	0.289098	-3.6206	5.83096e-06	0.000168223
Ivd	37.0489	28.5271	28.6781	15.1568	24.3099	7.8356	11.0973	14.5707	7.458	8.97777	6.85107	-1.54862	5.83282e-06	0.000168223
Ccl24	53.5938	67.1168	4.16946	8.97191	9.03474	10.3059	34.9176	32.1029	24.8278	24.9098	43.7786	2.07519	5.86463e-06	0.000168745
Nuak1	0.845229	1.03449	1.20202	1.51625	0.633276	0.330539	0.322326	1.16167	0.204805	0.199538	0.0678383	-2.81029	5.90426e-06	0.000169489
H2-Eb1	1251.15	879.576	1002.07	691.586	1820.82	76.1716	195.142	266.606	193.402	107.707	343.595	-2.44656	5.94032e-06	0.000170128
Pla2g15	86.3296	177.473	127.257	123.185	68.5115	31.7785	99.9483	107.747	28.6409	25.2804	19.3568	-2.12172	5.95762e-06	0.000170228
Nrgn	0	0	0	0	0	0.980956	0.113719	0.644043	1.45718	1.96178	0.526547	6.8366	6.08016e-06	0.000173327
Dst	1.09957	1.49516	1.49056	2.4242	1.17839	0.692706	1.03904	3.30775	0.373961	0.224724	0.431175	-2.30445	6.09664e-06	0.000173395
Cela1	199.839	85.447	120.169	55.0345	114.57	40.756	74.1844	63.4977	22.6883	25.1074	31.9483	-1.86092	6.16721e-06	0.000174998
Kdelc2	2.2632	2.88564	3.93837	2.3336	1.68961	1.60649	1.12983	3.96111	0.58756	0.567868	0.523137	-2.23813	6.30359e-06	0.000178457
Dusp2	198.204	9.37821	473.959	28.3528	420.913	46.1305	22.901	16.9844	11.5919	14.3983	23.143	-4.23099	6.46317e-06	0.000182555
Cd86	199.716	127.548	196.769	115.548	114.051	58.2945	132.909	143.82	33.7646	42.1702	42.6622	-1.84577	6.52346e-06	0.000183836
Frmd4b	16.5396	22.9737	16.5434	23.5394	12.6378	4.26821	11.6368	27.2394	3.45704	3.57055	3.92602	-2.26562	6.56005e-06	0.000184445
Akr1a1	1741.24	807.383	1953.42	779.432	2132.05	550.835	896.378	651.455	388.966	428.459	388.899	-2.01178	6.6072e-06	0.000185348
Gadd45a	30.8014	13.3757	65.0824	49.5461	41.3773	19.2106	7.20781	7.82402	10.6354	18.3786	10.6796	-1.97266	6.66136e-06	0.00018605
Mthfd1l	0.489538	1.5363	0.432116	0.981491	0.871101	2.99549	2.85118	2.11455	3.12362	2.49627	3.17467	1.94203	6.66245e-06	0.00018605
Ifi27l2a	2983.95	514.933	12206	9009.74	8584.59	551.261	1482.38	668.493	1941.17	1733.51	1531.59	-2.517	6.68351e-06	0.000186216
Wscd2	0.0618292	0	0	0.176159	0	0.384023	0.27008	0.0364186	0.786537	0.823234	0.964696	3.85381	6.78652e-06	0.000188449
Syngr3	0	0.203836	0	0	0	0.298828	0.375292	0.070848	0.306023	0.851863	1.25113	6.73605	6.79427e-06	0.000188449
Lgi2	0	0	0	0	0	0.0154869	0	0.0440607	0.108753	0.222507	0.410657	6.72135	6.88004e-06	0.000190399
Cebpd	32.9466	13.3105	56.8756	19.8035	23.8158	15.7576	3.96876	6.20262	9.36006	3.3376	3.0125	-2.67845	6.99752e-06	0.000193216
Glis3	0.689896	1.04514	1.27331	1.07214	0.290754	0.181787	0.391374	0.628015	0.125375	0.0533021	0.181215	-2.85212	7.02864e-06	0.000193641
Vapa	194.041	156.356	200.143	144.51	235.601	130.585	119.028	156.784	88.9266	52.0446	38.2472	-1.69535	7.25679e-06	0.000199151
Tmem65	8.34149	10.2276	7.13473	9.64146	6.43143	6.74725	6.13336	14.0924	2.30323	2.72943	2.42885	-1.63361	7.26098e-06	0.000199151
Nos1ap	1.7909	1.33683	2.08895	1.70083	0.970413	0.476714	0.359216	0.904178	0.139483	0.289911	0.462015	-2.38096	7.27785e-06	0.000199171
Oxct1	51.9038	38.6853	47.9062	28.9205	39.2431	22.7246	26.3927	40.617	13.3063	11.1573	15.1142	-1.55214	7.56775e-06	0.000206645
Por	97.4414	86.5418	158.689	65.7968	85.3548	31.1196	37.9963	35.5354	29.3835	41.5516	25.5141	-1.68347	7.64219e-06	0.000208216
Ubb	128.74	65.8864	253.919	116.742	188.939	30.3963	103.487	24.9991	31.2519	51.5224	25.5253	-2.36896	7.74771e-06	0.000210625
Vsig4	8.22734	9.85273	1.45246	5.46948	2.21912	0.136267	0.821448	1.06613	0.239225	0.51276	0.475437	-2.84089	7.83971e-06	0.000212657
Cpeb3	0.39165	0.402251	0.69142	1.18348	0.780279	0.176913	0.266617	0.440408	0.194113	0.100864	0.257187	-2.25171	8.07206e-06	0.000217999
Api5	8.6291	20.6008	7.61691	13.6386	7.1672	26.1327	24.2904	26.0071	34.7058	27.9427	27.7899	1.67061	8.14648e-06	0.000219527
Chac1	5.55309	0.932581	4.76924	6.12901	5.69268	0.12429	0.468278	0.618815	0.490945	1.14796	0.7372	-2.77892	8.19738e-06	0.000220417
Dnajb9	30.4488	37.8974	56.0964	94.0716	45.2599	25.582	33.7441	35.5723	20.6645	27.2019	19.5669	-1.53405	8.40696e-06	0.000225559
Reep5	279.146	178.361	255.018	185.157	251.88	93.2565	126.788	114.454	86.0861	70.3926	81.8307	-1.53807	8.45407e-06	0.00022633
Copg2	2.28825	2.85035	1.76089	3.06472	1.78038	2.67241	4.50344	7.67223	7.78376	7.89522	6.96761	1.77919	8.53542e-06	0.000228012
Ddit3	40.3089	24.7566	95.9962	63.9739	108.313	22.2915	20.5956	18.0062	20.5503	38.779	33.6895	-1.52677	8.58795e-06	0.000228908
Scnn1a	0.0673616	1.78843	0.0594602	0.959606	0	2.1756	1.26106	1.19032	4.92115	8.53006	3.89266	4.09742	8.60611e-06	0.000228908
Def8	0.631103	3.33815	1.41801	3.86861	1.98273	8.26722	7.26783	3.61594	13.7629	10.2883	10.6094	2.25441	8.64382e-06	0.000229156
Tmprss4	1.35121	1.05685	1.55971	1.18454	0.963706	0.172152	0.972911	0.795892	0.113334	0.206116	0.15016	-2.91166	8.65266e-06	0.000229156
Cbx3	1.04551	2.36237	1.49966	1.6135	0.991403	2.3269	3.01744	2.77121	4.27501	7.77477	4.38024	2.00209	8.68444e-06	0.000229504
Eef1a1	1916	1250.69	2626.23	1627.5	1996.55	1025.74	2224.9	964.324	726.263	313.313	492.485	-2.02846	8.83108e-06	0.00023288
Tmsb4x	87262.3	20405.8	79326.2	48899.9	69187.2	18174.9	37567.9	20162.7	16198.5	9933.19	13819	-2.30493	9.10445e-06	0.000239575
Ttk	0	0.683246	0.667282	0.43076	0.573468	1.7529	2.16997	2.67163	2.1706	3.12666	2.33713	2.17872	9.28763e-06	0.000243875
Gm4956	5.33659	2.3189	2.53648	3.50875	2.59509	18.2726	19.0844	8.34199	11.4887	10.2919	10.8529	1.91586	9.53574e-06	0.000249857
Scamp5	4.29829	5.61237	7.58822	6.29047	3.97935	2.18826	4.79285	7.05578	1.33176	2.1359	0.956902	-2.00742	9.76377e-06	0.000255288
Mcm6	6.11719	13.9567	13.9549	13.2789	7.23196	29.54	38.1231	45.2031	29.8854	42.1307	38.4485	1.68089	9.80456e-06	0.000255812
Fads3	1.08121	0.977215	0.763506	1.71138	1.57965	0.328309	0.0899598	0.849136	0.0785953	0.265456	0.145787	-2.9908	9.85872e-06	0.000256681
Ifitm7	1.63443	1.53878	5.77087	5.43281	5.05138	0.676768	1.3599	0.160452	1.58414	0.694529	0.550957	-2.52778	9.92103e-06	0.000257758
Cd1d1	87.195	52.5775	61.8445	31.691	48.171	16.5171	37.2585	35.771	12.3608	15.6829	15.5153	-1.70112	1.02942e-05	0.000266891
Odc1	2.86791	4.49431	37.4826	15.2877	9.59135	3.90729	1.9051	3.54199	2.89174	5.34645	6.01436	-2.12624	1.0322e-05	0.00026705
Zfp622	14.6271	6.50566	47.9353	13.4923	20.1233	17.6826	3.14747	8.12051	5.16361	5.69166	2.81754	-2.57548	1.08054e-05	0.000278971
Scrg1	0.673231	0.19015	1.48566	1.59843	1.98611	1.81197	0.420112	0	7.95253	9.63136	22.1755	2.95431	1.10971e-05	0.000285902
P2rx4	116.856	66.6017	125.78	62.612	122.901	32.1012	52.0787	69.1388	17.2109	41.1827	22.2742	-1.94774	1.12042e-05	0.000288058
Hpgds	79.1629	40.6821	64.7057	35.6908	61.7272	17.3361	30.5849	59.2535	10.8806	16.8803	13.3564	-1.97875	1.19002e-05	0.000305314
Cenpw	2.64929	1.93671	2.75121	3.40406	3.9407	6.0657	3.50094	8.26139	9.40257	9.27111	18.6867	1.88462	1.19745e-05	0.000306583
Gstp2	5.32676	6.37204	5.25511	5.65402	6.60276	2.20565	6.06146	3.87582	1.7083	0.266298	1.08642	-2.52415	1.20193e-05	0.000307091
Rgl1	14.2567	18.4557	26.2611	18.8991	11.3492	8.5269	11.2442	27.6416	4.42607	5.97402	4.47686	-1.92425	1.22774e-05	0.00031239
Cox15	1.47331	4.66061	1.56059	2.33201	2.06973	3.49762	4.934	5.38041	5.90824	6.97014	6.68338	1.71378	1.23606e-05	0.000313857
Cd302	806.033	322.212	527.066	291.411	490.202	261.914	379.47	330.837	161.199	100.771	108.73	-1.81988	1.27098e-05	0.000322059
Tcn2	207.78	137.288	172.676	89.1131	212.957	67.5009	109.038	74.4734	48.1238	52.4435	48.0601	-1.67543	1.28862e-05	0.00032586
Coq3	5.54115	3.47792	1.47512	2.08828	2.59477	6.51906	4.99462	4.97349	6.07395	5.88035	5.8705	1.5287	1.2954e-05	0.000326902
Dusp1	2275.87	1380.12	3516.8	3458.91	2800.7	481.557	1082.58	741.912	671.338	1105.74	1021.38	-1.80465	1.3067e-05	0.00032908
Stxbp3b	6.08382	16.1259	5.78329	7.11118	4.33907	8.91381	15.9159	11.9909	23.5581	16.9697	18.7278	1.78198	1.33544e-05	0.00033512
Ak8	4.35242	4.49335	2.38462	2.13803	3.54211	0.559304	1.40483	0.618815	0.818242	0.382655	0.0867294	-2.66096	1.33613e-05	0.00033512
Ly6e	2259.74	2212.28	5044.59	3949.85	5743.41	1412.67	3466.89	1588.05	1852.2	1097.62	885.162	-1.94224	1.35775e-05	0.000339851
Eml2	1.52875	2.24528	0.449809	1.0647	0.944949	0.590806	2.16234	3.3017	4.14878	4.44628	4.47602	2.40392	1.37173e-05	0.000342655
Myo9a	7.51721	16.8632	8.91095	16.7078	7.34798	4.77489	8.03104	22.3707	2.6893	2.16858	1.93888	-2.27756	1.39633e-05	0.000347389
Unc93b1	640.862	583.817	846.102	461.781	706.446	181.658	332.817	216.149	185.572	267.303	171.408	-1.68999	1.40758e-05	0.00034872
Lrrc9	0	0	0	0	0	0.297518	0.0840705	0.0529031	0.163222	0.241717	0.389266	6.55524	1.41017e-05	0.00034872
Smn1	1.1748	6.92069	1.92585	4.62224	1.69753	9.10351	8.06412	12.6533	10.6138	21.8703	10.5227	2.38675	1.4288e-05	0.00035262
G530011O06Rik	1.78208	1.0626	9.00132	4.13711	6.676	0.368952	1.23562	1.16631	1.3674	2.21572	0.886789	-2.14299	1.43574e-05	0.000353622
Tmem37	56.3012	30.7568	23.9283	11.6621	24.9973	7.0993	8.09656	11.7365	4.04213	3.21617	8.63584	-1.9268	1.45927e-05	0.0003587
Slc38a6	4.53902	5.5779	4.28776	5.14263	4.36287	3.03353	3.77661	7.12953	1.30244	1.15051	1.81768	-1.68584	1.46611e-05	0.000359665
Nup107	2.51482	7.01684	3.63246	4.48718	2.56935	9.43488	10.5096	8.70812	11.8548	10.3841	10.1727	1.6016	1.46963e-05	0.00035981
Mxd4	7.99427	5.75771	14.4659	6.07376	5.72755	10.1788	3.36731	3.88474	1.96128	1.64191	2.07886	-2.20256	1.50137e-05	0.000366845
Lrrc8c	6.82988	17.3615	5.22001	7.1983	5.82705	25.6248	30.042	15.8464	23.3103	19.4664	15.1856	1.66724	1.51643e-05	0.000369069
Ly86	1037.77	525.477	806.933	421.748	1119.75	182.217	330.212	349.414	220.506	207.822	215.856	-1.86614	1.52013e-05	0.000369238
Nrxn2	0.21228	0.219843	0.15615	0.134402	0.0894645	0.058599	0	0.104198	0	0.0100228	0	-4.45556	1.52378e-05	0.000369398
Ninj1	996.02	483.975	948.641	538.1	736.019	193.066	349.413	332.878	125.438	294.664	176.702	-1.89686	1.53641e-05	0.000371727
Utp14b	0.473511	1.10336	0.731445	2.07984	0.498898	0.318607	0.0369353	0.697269	0.0860514	0.100606	0.102611	-3.45608	1.55524e-05	0.000375193
B2m	42104.9	22787.6	69421.7	54427.8	66401.2	15434.1	39826.6	16328.7	21327.7	7271.45	13488	-2.17645	1.55707e-05	0.000375193
1700048O20Rik	0.127506	0	0	0	0.107474	0.527962	1.27307	1.27676	0.370748	1.08364	2.17363	4.74276	1.55988e-05	0.000375193
Paip1	0.949118	2.08814	0.661411	1.89765	1.01053	2.79237	1.43392	4.79605	4.70245	9.60878	3.49289	2.32007	1.6077e-05	0.000385942
Cd200r1	35.8867	24.9879	39.7065	22.6028	35.8151	9.13243	18.4285	29.4317	8.06155	11.0488	10.441	-1.7302	1.62286e-05	0.000388823
Irs2	2.87785	3.35084	6.94688	11.3786	3.36629	1.70232	2.56549	1.79889	2.22005	1.49743	2.49455	-1.80098	1.62658e-05	0.000388959
Lacc1	3.5067	8.08863	3.78323	5.64307	4.43365	19.8442	12.0355	14.2291	15.5424	16.4465	10.3855	1.61229	1.63935e-05	0.000391252
Gjb2	1.07818	1.55031	0.605633	1.58247	0.165234	4.82967	5.81062	2.30934	4.70251	5.99768	2.46389	2.495	1.67202e-05	0.000398278
4933400F21Rik	1.43558	0.921523	1.43999	1.30141	1.26504	0.270195	0.447918	1.53743	0.118586	0.110914	0.320522	-2.82556	1.68173e-05	0.000399818
Gm5820	2.5858	1.2781	3.23352	1.53484	1.9071	0.490737	0.739567	1.20578	0.548238	0.42731	0.435828	-2.2338	1.7051e-05	0.000404592
Tmem141	138.252	57.1531	76.0993	32.2413	63.8191	28.9465	49.0595	44.3343	18.4274	18.4122	15.1653	-1.72702	1.72949e-05	0.00040959
Wisp2	4.248	2.09968	0.820249	0.252146	1.23083	0.109935	0.662712	1.40746	0	0	0.0767127	-4.46779	1.76937e-05	0.000418231
Slc46a1	5.25216	5.1246	4.95218	2.94746	4.82945	1.18623	3.42645	3.23425	1.4751	0.811574	0.310407	-2.30166	1.77559e-05	0.000418896
Gm8909	9.37662	5.78717	43.5296	28.1993	23.7104	3.88256	15.9284	1.84101	8.26764	2.21359	1.65566	-2.97712	1.79646e-05	0.00042301
Irak3	4.99992	12.5977	6.79528	11.0043	7.02397	32.3691	31.5473	32.3021	28.7302	23.787	20.2023	1.55117	1.816e-05	0.000426794
Smug1	1.30507	1.84305	0.518395	0.557746	0.495015	1.97242	1.09944	0.768714	2.2057	1.84857	2.16823	1.97825	1.839e-05	0.000431378
Tjp2	0.736654	0.499351	0.173399	0.326482	0.289762	1.48446	1.28713	0.954588	1.01743	1.02952	1.1068	1.98964	1.85423e-05	0.000434123
Slc39a12	0.440267	0.397922	0.233175	0.836248	0.371097	0.145841	0	0.0518652	0.064008	0	0.0254419	-3.85436	1.87384e-05	0.000437881
Tspan13	502.753	363.183	365.689	301.748	404.865	141.962	262.27	319.516	110.227	140.03	94.9898	-1.63495	1.89147e-05	0.000441164
Acp5	669.42	341.575	731.832	255.491	598.906	250.077	534.928	341.052	146.748	101.574	158.368	-1.96359	1.94839e-05	0.000453581
Clec1b	159.303	69.7378	117.862	73.0632	111.188	38.61	68.367	97.6284	26.498	35.7722	27.8149	-1.74521	2.00524e-05	0.000465934
Slc37a2	12.9608	14.3127	24.944	12.4098	12.4915	3.981	9.14852	8.79179	6.1587	5.50749	4.4048	-1.63301	2.04274e-05	0.000473344
Nfkbiz	47.272	39.7804	106.248	256.845	77.2832	55.5264	66.6189	43.8062	42.3134	44.4439	39.1677	-1.80597	2.04481e-05	0.000473344
Ace	7.75483	21.1729	5.54697	10.0314	7.85128	40.3778	27.8115	15.7771	39.8327	30.087	19.8311	1.93744	2.11722e-05	0.000489184
Il18	432.958	161.202	389.223	196.54	319.186	136.053	311.977	325.486	78.9127	89.5855	71.8591	-1.91254	2.13902e-05	0.000493297
Inpp1	9.96185	8.62855	10.2003	10.2177	9.40436	17.6545	17.4889	12.7525	24.3797	45.718	17.3852	1.55245	2.183e-05	0.000502499
E230013L22Rik	6.22086	5.80899	8.96516	10.2485	8.88186	1.8399	4.6742	8.07622	1.33817	3.27286	2.31099	-2.01134	2.24453e-05	0.000515388
Rnaset2b	49.8942	22.0746	33.5702	17.0099	40.4869	13.1952	26.2	13.0845	10.3566	7.47912	8.73715	-1.77748	2.24737e-05	0.000515388
Aifm2	2.10688	2.30352	1.13985	1.16182	1.94773	2.81417	3.39289	1.44116	3.60653	5.468	4.85042	1.70596	2.25509e-05	0.000516198
Hepacam2	0.948425	0.714337	1.11623	1.80145	2.75355	0.0872696	0.06576	0.744855	0.191509	0.208973	0.304484	-2.96778	2.26779e-05	0.000518022
Stab2	6.37389	11.8817	6.00984	8.28203	4.73756	3.0591	9.25662	10.8023	1.62166	1.99443	1.73283	-1.82886	2.27147e-05	0.000518022
Pdk1	1.7269	3.49127	1.76502	2.24427	1.18745	5.3441	5.89859	6.0763	4.82308	3.86222	6.51281	1.55062	2.373e-05	0.000540175
Grasp	0	0.462628	0.516365	1.55557	0.394461	1.11423	0.146017	0.41348	0.0850473	0	0	-4.65864	2.41761e-05	0.000547295
Areg	0	0.219103	0.51356	0.552543	0.326932	4.57724	3.87264	1.25655	3.03098	2.36242	4.87505	2.85887	2.43834e-05	0.00054904
Casp2	4.07296	8.4487	2.59327	6.468	3.77074	9.89774	10.8748	8.96697	13.566	12.5408	11.614	1.55739	2.43869e-05	0.00054904
Fam105a	140.78	78.3097	134.707	46.5357	197.381	63.2217	30.8648	53.6527	31.5996	38.2497	20.3493	-2.06954	2.47426e-05	0.00055603
Ctsh	849.898	346.499	795.572	461.9	1076.02	236.975	475.001	247.481	217.194	236.326	161.67	-1.92338	2.53589e-05	0.000568843
Snupn	43.4984	23.5769	25.3383	18.3975	32.9534	8.75044	17.4733	21.4722	6.01675	9.42909	8.65025	-1.66788	2.54457e-05	0.000569751
Egr2	1.82783	2.37928	5.33132	14.2646	3.1483	1.0201	1.58693	1.8724	0.750998	2.49898	1.28588	-2.31512	2.5726e-05	0.000574984
Ccr10	0.136598	0.69446	1.20575	5.83774	3.56924	0.113122	0.17048	0	0.24824	0.270878	0.710427	-3.07002	2.65103e-05	0.000591438
Trim47	9.66141	10.9758	16.4877	7.54429	2.44305	9.06777	4.5552	11.7609	1.79479	1.33808	2.29527	-2.28133	2.66969e-05	0.000594526
Cd300lg	5.00242	3.65405	2.20782	2.37541	5.23426	0.571405	1.0226	0.152406	0.501568	1.00177	0.299045	-2.43268	2.75323e-05	0.000612023
Serpina11	7.91239	5.45292	4.60962	7.66473	9.60376	5.56966	2.27126	5.49945	2.41571	1.83803	2.05757	-1.79255	2.83725e-05	0.000628383
Lefty1	9.73922	5.25522	3.20777	1.79466	1.71533	0.842655	0.90709	1.88366	0.422666	0.329436	0.630005	-2.25629	2.84214e-05	0.000628383
Rad54l	0.383015	1.0818	1.01426	0.945754	1.35593	1.93485	3.34615	3.02309	3.0348	4.92611	3.45282	1.77643	2.8715e-05	0.000632603
Dpep2	18.9015	15.852	11.3618	5.28614	18.9619	72.1192	61.797	16.9391	66.8451	39.5847	49.5877	2.12892	2.91457e-05	0.000639802
Tnfrsf17	1.45093	2.45883	6.14754	21.2205	19.323	0.120157	0.362166	1.02555	0.738299	0.328827	3.6892	-3.2726	2.92319e-05	0.000640553
Oaf	3.15753	1.11478	4.52913	1.03081	2.74463	0.531146	0.738891	0.523083	0.28691	0.559062	0.627226	-2.47168	2.9469e-05	0.000643783
Ppp1r12b	1.75247	1.52796	1.68142	2.06232	1.99093	0.52057	0.879621	2.31132	0.664648	0.312984	0.352246	-2.11102	2.94839e-05	0.000643783
Erp29	391.455	273.705	412.804	234.762	381.244	179.436	251.02	177.313	148.755	90.4884	117.159	-1.52954	2.96459e-05	0.000646175
Hilpda	41.3313	20.2185	53.9725	41.6805	59.9784	16.0554	22.3351	36.141	13.9382	17.5631	21.1142	-1.56331	2.98716e-05	0.000649945
AA414768	0.282362	1.59502	0.124621	0.402241	0	0.292293	2.20251	0.665267	3.43802	2.11975	1.87645	3.79427	3.02977e-05	0.000656896
Kcnk13	12.039	12.4037	9.08961	4.24262	6.9565	2.47681	4.29967	9.67793	1.59617	1.71599	2.16587	-1.88593	3.03535e-05	0.000656948
Nr6a1	0.0373543	0.0844038	0.230809	0.31928	0.377827	0.0309345	0.0466199	0.132015	0.0271537	0.0423285	0.0539652	-2.82019	3.11713e-05	0.000672262
Marveld1	1.91445	3.67693	2.43344	3.2727	1.48458	0.665881	0.860158	1.53361	0.695829	0.650816	0.486778	-1.96262	3.12248e-05	0.000672262
Gp6	0.204541	0	0	0	0	0.0846939	0.127638	0.361436	0.594741	1.79628	0.709193	6.33851	3.19463e-05	0.000686419
Blvrb	1476.59	667.391	1459.07	716.186	1012.76	276.669	562.816	342.667	274.434	235.505	391.372	-1.82251	3.20176e-05	0.000686419
Set	8.58636	10.044	8.18284	8.08235	8.83855	13.1202	6.73318	17.9028	20.2438	41.1146	18.1349	1.66245	3.20496e-05	0.000686419
Rad54b	0.0334181	0.226529	0.0884946	0.0317373	0.112671	0.373609	0.417074	0.590518	0.449408	0.747895	0.357262	2.68684	3.26608e-05	0.000698296
Atp5g3	1019.98	229.992	1077.88	501.032	1092.64	330.57	456.756	316.881	268.166	119.398	223.243	-2.12893	3.30022e-05	0.000701016
Btbd19	10.4156	5.00627	17.0168	9.89179	13.5539	2.95086	4.16203	5.11251	3.42039	4.45186	5.80774	-1.56211	3.30158e-05	0.000701016
Zfp90	10.2954	16.3852	13.7502	13.4336	10.4135	5.11562	9.05029	13.5522	3.4166	4.768	4.63023	-1.54954	3.32514e-05	0.000704803
Tmcc3	2.20066	5.26633	3.7791	7.59993	3.47376	1.98813	2.62169	5.53845	1.27977	1.28086	1.43356	-1.89116	3.37459e-05	0.000712831
Epas1	0.0880534	0.0248701	0.0777249	0.0418124	0	0.182301	0.0824211	0.0259326	0.48006	0.286864	0.763257	3.60652	3.41232e-05	0.000719568
Rpl4	1677.09	971.422	2111.51	1168	2024.8	788.91	1506.58	671.313	594.62	346.34	563.859	-1.81758	3.42103e-05	0.000720171
Hfe	198.756	158.407	163.214	73.1107	162.803	114.776	162.188	98.6149	55.8643	36.1231	34.0985	-1.6626	3.47785e-05	0.000730883
F2r	1.71576	1.9788	0.631043	2.03683	0.602582	1.89451	1.47218	1.97912	2.78027	4.05048	5.12272	1.88093	3.54083e-05	0.000741587
Sult2b1	1.03711	0.703018	1.09855	1.18194	1.049	2.66249	2.45928	0.855228	4.14643	5.81729	4.85448	2.14482	3.57101e-05	0.000746638
Ptk2	2.03008	3.76032	1.37522	2.82471	1.79072	1.13382	1.82657	5.03331	0.257391	0.575102	0.395591	-2.26857	3.58671e-05	0.00074865
Tuba1a	54.5017	27.1899	51.2462	36.4293	69.5326	20.1145	23.6594	11.864	16.2027	19.048	19.2137	-1.52894	3.61575e-05	0.000752087
Exo1	0.171181	0.386792	0.264428	0.243858	0.252502	1.06321	0.90798	1.46202	0.746613	1.01837	1.27361	1.98911	3.61644e-05	0.000752087
Prelid2	1.95274	1.47077	2.87281	0.927265	1.64595	4.85142	3.24949	3.25891	5.67797	8.3901	8.74541	2.04861	3.6215e-05	0.000752087
Slc13a2	2.1509	2.06552	1.61381	0.714952	2.08492	0.534372	1.47643	1.26692	0.312707	0.243732	0.310737	-2.3335	3.70489e-05	0.000766818
Laptm4b	23.2277	21.9619	16.6657	10.8528	22.8241	7.61201	12.4793	15.2912	6.18505	4.32815	7.10614	-1.51538	3.7362e-05	0.000772001
Snora28	48.6841	20.9008	48.1303	83.224	78.7879	14.5142	26.7344	47.0285	13.448	19.3084	18.0053	-2.03606	3.76241e-05	0.00077494
Dtx3l	6.13978	13.5134	11.1603	17.6225	9.7753	22.5793	21.9097	22.7702	46.3836	42.8264	25.756	1.57637	3.76301e-05	0.00077494
Rragd	0.933747	0.817565	1.19512	1.0198	0.826399	0.483294	0.262206	0.907492	0.271504	0.224843	0.269794	-1.97808	3.8218e-05	0.000784825
2010005H15Rik	0	0	0.787847	0	0.376157	0.184787	0	0.262862	2.10863	14.1595	4.51305	4.04393	3.89961e-05	0.000799063
Hsp90aa1	67.2995	62.6293	105.893	71.5311	133.453	33.1387	56.8036	49.5753	35.3088	13.9125	43.5251	-1.74505	3.91831e-05	0.000801562
Lrp5	1.32121	0.823541	4.0215	0.649014	1.45925	0.377291	0.369588	0.536703	0.14903	0.567882	0.315928	-2.55015	3.97377e-05	0.000811558
Ccdc148	8.8038	5.70449	5.82834	4.30346	3.05556	1.79588	3.75677	6.10072	0.588205	1.63212	1.12224	-1.96921	3.99138e-05	0.000813806
Hexb	213.367	118.152	207.009	88.3373	218.42	97.004	112.769	103.675	63.7038	47.4097	56.932	-1.61238	4.02545e-05	0.000818042
Chst14	3.50003	5.48491	7.17557	5.03961	5.42445	3.13226	4.93184	5.71924	2.33907	2.14297	1.01129	-1.6845	4.04985e-05	0.000821645
Lsm14b	1.02287	0.630331	0.246241	0.353244	0.0783785	0.80857	0.290133	1.04066	1.21671	1.21176	1.7464	2.61717	4.18362e-05	0.00084739
Pisd-ps1	8.25039	6.33832	6.77284	11.9099	3.54663	2.04974	4.01578	3.01298	1.91916	2.47749	2.28849	-1.72683	4.43642e-05	0.000895648
Cyp2s1	0.0899012	0.355488	0.714203	0.683037	0.303107	0.0372253	0	0.0529536	0.0326756	0	0.103903	-3.46292	4.44634e-05	0.000896181
Ear2	253.073	170.843	242.851	212.841	817.745	113.102	234.318	107.389	148.439	34.4015	54.7703	-2.42245	4.48332e-05	0.000900686
Uba5	18.4424	11.0828	23.8991	10.9002	28.8573	17.2632	6.06032	18.2012	7.02398	6.47511	4.39334	-1.83137	4.4961e-05	0.000901783
Colgalt2	0.406661	0.0656335	0.15384	0.331036	0.0489672	0.0721652	0	0.27375	0	0	0	-5.60086	4.5601e-05	0.00091165
A4galt	4.33344	6.30335	2.96448	4.52704	2.73946	0.762596	5.13792	2.42486	0.630015	0.920717	0.281721	-2.46569	4.63615e-05	0.000923855
Bambi-ps1	1.74541	2.19103	1.02712	1.28927	2.77892	1.92726	3.0255	1.37078	5.14561	7.52677	6.83627	1.92043	4.71517e-05	0.000938082
D030056L22Rik	4.91199	5.71265	16.8332	5.62537	8.76763	8.25524	4.05688	4.42498	3.78067	2.98767	2.08714	-1.81956	4.76988e-05	0.000947437
Tnfsf13	13.7533	6.26282	9.29088	4.66486	8.75356	2.2082	4.55393	4.46381	2.85646	1.86858	1.82473	-1.79696	4.80063e-05	0.00095201
Cyp2ab1	3.70462	9.73344	1.67306	1.06367	1.81546	5.10133	13.8706	5.83583	9.33145	6.07724	3.80864	2.0687	4.88187e-05	0.000961593
B930059L03Rik	1.26295	0.713425	0.955552	0.514043	3.64982	0.149414	0.337762	0.53136	0.131153	0.153335	0.208522	-3.29002	4.888e-05	0.000961593
Rpl21	54.9721	42.3841	49.6446	42.8028	39.8078	19.135	50.7824	27.1451	17.5346	8.91945	17.4608	-1.59065	4.90893e-05	0.00096417
Podxl	0.132625	0	0	0	0	0	0.0275871	0	0.224953	0.100191	0.395977	6.4335	4.92214e-05	0.000965226
Sntb1	1.5322	0.989167	1.44908	1.8709	1.19923	0.045317	0.546361	0.128928	0.278448	0.186025	0.316222	-2.50256	4.95426e-05	0.00096998
Zfand5	17.4849	5.64141	50.8643	13.5753	36.6025	19.7513	5.63468	10.4117	7.39879	7.4209	7.53195	-2.1763	4.98719e-05	0.000974877
BC055324	0.241508	0.636648	0.284239	0.229361	0.0678548	0.800006	0.803768	1.94412	0.848527	1.39114	1.51191	2.67628	5.01269e-05	0.000978308
Itgad	52.2502	86.1622	42.7632	66.163	35.1728	21.1675	69.4022	94.71	15.3828	11.3835	11.3356	-1.91891	5.06527e-05	0.000987007
Ptpn5	0	0	0.24094	0.129615	0	0.141279	0.212915	0.120583	0.669665	0.96658	0.867545	2.73565	5.08747e-05	0.000988115
Pla2g6	1.70793	1.82237	1.56343	3.48436	1.91946	0.81197	0.907893	1.78845	0.597774	0.73472	0.676256	-1.78147	5.10393e-05	0.000988115
Spry4	0.564693	0.927964	0.951596	0.926323	0.692326	0.0637696	0.224243	0.937371	0.13061	0.0872575	0.0889968	-3.03615	5.10704e-05	0.000988115
Sytl2	0.0869487	0.0982323	0.191874	0.206439	0.0366441	0.414031	0.461193	0.332894	0.90067	0.50495	0.753681	2.30718	5.11188e-05	0.000988115
Itga2	1.56417	1.42004	0.345174	2.06909	0.565039	0.254443	0.1743	0.0658091	0.182737	0.158255	0.0645638	-2.84901	5.1191e-05	0.000988115
Smagp	47.8349	40.4864	45.3516	31.6627	32.3099	28.8101	30.8551	25.2348	20.0789	5.29271	9.72608	-1.64168	5.136e-05	0.000989826
Aspa	21.1562	12.5571	17.4567	28.5367	25.1979	8.63316	13.2976	24.2907	9.52824	7.60026	6.02422	-1.62048	5.21602e-05	0.00100368
Erlin1	3.22688	8.37723	2.30294	4.36867	2.43056	12.0254	9.68266	7.68367	10.331	10.1334	7.20104	1.60552	5.29091e-05	0.00101518
Ptplad2	173.593	75.1223	81.2452	97.482	102.205	30.0315	57.3657	42.3882	38.9061	32.689	20.793	-1.60454	5.29227e-05	0.00101518
H2-Ke6	70.8848	36.3139	91.2661	32.0349	65.929	40.282	22.727	27.3551	27.5407	15.0261	8.89876	-1.88008	5.32534e-05	0.00101835
Lyz2	43820.9	20135.1	27494.9	13076.6	49300.3	6460.86	11024.1	2534.09	4275.81	8719	2849.61	-2.50389	5.34839e-05	0.00102117
0610040J01Rik	14.7427	10.1786	4.22657	2.99171	9.13399	2.60875	3.06659	4.4532	1.78613	1.67772	1.3835	-1.7561	5.41572e-05	0.00103006
Sema4a	9.29134	13.1986	15.1968	19.4648	8.46502	24.4131	21.1883	8.32989	39.6057	63.0167	40.8022	1.73413	5.41731e-05	0.00103006
Rpl36al	496.329	290.668	477.134	628.489	564.332	191.36	356.08	243.489	245.995	88.0558	191.342	-1.6685	5.47278e-05	0.00103848
Arl6ip5	21.293	100.201	18.64	52.1429	24.7708	37.3073	117.719	87.3795	131.438	189.189	128.487	2.233	5.58542e-05	0.00105822
Bspry	0.270374	0.0763654	0	0	0.113948	1.28746	0.33744	0.557395	0.687893	1.14892	0.781211	4.1876	5.61297e-05	0.00106181
Gm5483	9.12856	0	7.55418	11.9205	8.17528	4.48857	3.20425	1.00817	45.8282	46.8719	75.8304	2.60551	5.62554e-05	0.00106255
Mir7094-2	0	0	38.1318	7.45933	132.407	0	0	25.4451	1.42738	0	1.13471	-5.79444	5.74492e-05	0.00108178
Hdac2	10.3471	13.616	38.5055	11.725	13.9741	13.5348	13.7941	22.093	8.07708	6.49533	3.83899	-1.80269	5.77328e-05	0.00108381
Kcnj16	11.2345	16.196	3.977	8.16878	2.41667	3.00431	7.70432	11.3735	0.765616	0.861958	1.74137	-2.10319	5.79572e-05	0.00108637
Gm826	1.07398	1.09202	1.1376	1.63194	1.26735	0.355761	1.60845	1.51823	0.15614	0.243398	0	-3.21352	5.8262e-05	0.00109042
Abhd14b	13.5787	7.21924	6.06349	5.9169	7.54049	4.36573	7.57626	7.05719	2.26445	2.48906	1.89246	-1.55179	5.91213e-05	0.00110482
Tmem221	3.98077	5.10278	6.62222	2.90812	6.71071	1.01435	2.19747	1.89384	1.83639	1.4747	1.5041	-1.7556	6.02023e-05	0.00112332
D630039A03Rik	0	0	0.0718203	0	0	0.101071	0.507732	0.143776	0.473164	0.645392	0.493692	4.21377	6.03901e-05	0.00112342
Sat1	3214.02	1337.71	3823.6	2598.16	4897.05	1174.02	1868.14	996.409	1209.59	1258.05	884.967	-1.75537	6.18081e-05	0.00114634
Pecr	10.8722	7.70489	9.77142	15.582	16.662	6.95741	11.5954	11.9929	4.23903	3.304	6.6826	-1.55877	6.21791e-05	0.00115148
Ndfip1	716.602	352.624	612.279	340.405	649.91	178.892	356.464	247.908	154.357	197.766	156.294	-1.65628	6.24572e-05	0.00115461
Rpl3l	2.80689	2.42009	1.95604	2.24482	2.73946	10.7049	7.4672	1.74033	15.5714	5.31505	12.5067	2.25959	6.25961e-05	0.00115461
Palld	0.65935	2.568	0.367585	1.12055	0.351006	2.62958	2.96677	3.7815	2.37126	2.05466	2.91782	2.00364	6.2629e-05	0.00115461
Mpp6	56.4157	53.5534	43.9947	32.2275	30.5693	24.8529	31.1019	64.0864	13.2203	14.8404	8.57926	-1.54299	6.2999e-05	0.00115969
Clec12a	548.569	234.76	380.32	211.695	533.801	138.184	193.494	195.195	127.578	117.882	102.369	-1.69454	6.33556e-05	0.00116324
Ift27	3.02091	9.05743	3.28192	8.16554	4.11325	16.3575	9.42559	14.0981	20.2705	22.1848	12.5557	1.82467	6.34751e-05	0.00116324
E330020D12Rik	1.91705	1.36542	1.91291	5.14528	4.0748	0.552203	0.4161	1.17828	0.363535	0.236123	1.34865	-2.49757	6.47008e-05	0.00118218
Map2	0	0	0	0	0	0.0176753	0.0799126	0.0502867	0.27927	0.0725565	0.234342	6.17715	6.49544e-05	0.00118506
Mcm2	2.51638	8.09448	4.19562	8.36437	3.24047	10.6511	14.7868	18.2393	13.465	31.3661	14.8041	1.91776	6.50792e-05	0.00118558
Mt1	248.239	117.633	403.704	422.787	334.561	90.7269	106.074	159.021	125.146	82.1468	183.27	-1.57153	6.63843e-05	0.00120436
H2-Bl	0.809729	0.571756	4.64586	3.07601	3.41256	0.251462	1.76851	0.715419	0.95649	0.573471	0.584902	-2.38949	6.66839e-05	0.00120766
Arhgap32	0.408038	0.606566	0.549741	0.632262	0.380134	0.115601	0.361836	0.657779	0.156111	0.0243354	0.0744614	-2.6194	6.67906e-05	0.00120782
Ttc28	0.176387	0.373645	0.233546	0.230334	0.130091	0.0730363	0.123828	0.220778	0.0480823	0.0249844	0.0191118	-2.66302	6.70791e-05	0.00121088
Max	4.23078	21.4428	3.73451	16.9649	3.16985	7.00734	21.4875	32.2577	40.408	68.4499	47.9464	2.717	6.71565e-05	0.00121088
Axl	93.4367	187.797	107.187	168.979	78.6397	30.7057	82.4565	135.133	24.426	40.4924	21.2791	-2.0411	6.81274e-05	0.00122124
Ap3s2	1.13675	2.93546	1.14675	2.12059	0.923932	4.74053	3.44544	4.28044	3.55615	4.78443	4.25809	1.59203	6.92177e-05	0.00123858
Cfb	22.2164	15.7477	85.8619	31.282	69.2645	85.0651	101.166	81.3953	149.056	288.902	152.424	1.66292	6.95565e-05	0.00124025
Oas1g	15.1469	9.58561	270.721	82.9576	278.574	9.95008	29.4931	10.1964	53.7285	64.9775	34.6171	-2.04386	6.95912e-05	0.00124025
Kpna2	2.77485	2.35121	1.93908	1.31764	2.5338	5.26615	5.41116	5.24383	3.99218	7.53334	5.37845	1.53746	6.99549e-05	0.00124493
Clptm1l	25.961	13.4336	84.4037	21.3617	41.259	26.4638	11.1918	20.0775	9.83198	13.3897	16.5482	-1.88555	7.06535e-05	0.00125463
Gpx1	8518.05	4199.22	8549.31	6898.92	9529.54	3417	6708.19	2216.15	3087.06	1864.08	2003.92	-1.84451	7.07036e-05	0.00125463
Ctsa	479.385	278.837	493.765	209.462	632.587	191.529	325.465	165.126	148.422	126.398	113.39	-1.78283	7.10357e-05	0.00125871
Slc26a1	0.0653623	0.0369223	0.288477	0.434524	0.661119	0.0541289	0.0815752	0	0.0712699	0.037033	0.0755424	-2.84809	7.15019e-05	0.00126515
Lmo1	0.453427	1.10992	3.20193	0.861244	2.42053	0.625833	0	0	0.219737	0.214086	0.218353	-3.26163	7.20088e-05	0.00127229
Mical3	0.932198	1.45824	0.970544	1.45282	0.785741	0.43548	0.641376	1.23896	0.199816	0.325025	0.379848	-1.81249	7.22414e-05	0.00127457
Rrn3	3.01251	4.92022	2.42792	3.73174	2.92562	5.42343	4.6997	8.13924	7.30748	14.7678	5.80916	1.61852	7.3669e-05	0.0012979
Znf512b	1.09657	1.51143	1.00666	1.29136	1.14612	2.03417	1.12223	1.80852	2.216	3.44198	4.0809	1.50042	7.42733e-05	0.00130424
Clmp	1.85029	0.681657	3.12449	2.75045	3.72947	0.966014	1.25503	2.74834	0.614031	0.797651	1.09248	-1.92888	7.43587e-05	0.00130424
Snora64	32.223	12.5141	28.4433	26.7771	28.858	23.3495	15.081	18.98	5.85591	8.55795	5.81902	-2.02781	7.44209e-05	0.00130424
Cnih3	0	0	0	0	0	0.250448	0.269599	0.203581	0.251244	0.293738	0.374491	5.83293	7.44727e-05	0.00130424
Setd6	8.04731	3.98756	11.2159	4.42465	7.61601	6.0797	3.08351	4.57371	3.28408	1.71979	1.38694	-1.86914	7.4558e-05	0.00130424
Cdkn2b	2.5373	1.14663	2.68762	2.57034	2.5664	0.700412	1.79445	1.09598	0.553327	0.718794	0.586497	-2.04961	7.69682e-05	0.00133879
Fam89a	0.179187	0.303661	0.474506	0	0.453105	4.89692	2.34816	2.53307	6.25224	1.01524	1.9674	3.23328	7.72335e-05	0.00134151
Rn45s	11815.4	10390.4	15719.8	16833.3	8587.74	3925.43	10166.5	5064.59	3318.17	163.716	2160.73	-2.86614	7.82637e-05	0.00135749
Tuba1b	130.185	99.3599	207.06	102.864	255.194	92.6328	148.828	102.983	70.0165	55.5982	73.4437	-1.50545	7.87064e-05	0.00136325
Chil1	95.4243	75.3394	119.943	97.6471	171.33	354.281	393.062	117.426	303.121	794.858	371.128	1.91725	7.92208e-05	0.00136877
Gm5431	0.634483	1.47844	3.15033	2.78689	2.4066	1.44496	3.31593	2.00876	8.38843	9.41403	6.37056	1.53345	7.92474e-05	0.00136877
Ear6	148.593	47.8579	200.397	260.553	1386.37	31.7916	15.6952	11.501	139.771	82.9712	25.9134	-2.89326	8.07133e-05	0.00139019
Gm14446	4.26616	2.97034	10.0712	5.55917	6.52281	6.53188	13.5586	3.38943	25.4945	31.535	17.8018	1.75472	8.1211e-05	0.00139391
Rpl3	61.2883	46.3569	82.9827	51.9577	85.6611	39.5718	86.106	42.3206	28.5685	14.6648	30.9648	-1.57226	8.12692e-05	0.00139391
Plxna1	1.61838	5.58843	2.28107	5.55298	1.73815	1.70773	1.8895	5.28905	0.673605	0.702497	0.761752	-2.1584	8.1689e-05	0.00139916
Gm4980	1.55174	2.19139	3.08187	1.25264	0.784766	0.931661	1.40406	1.5995	0.422996	0.483551	0.269012	-2.11014	8.18025e-05	0.00139916
Gm996	0.955805	0.73884	0.444047	2.19767	0.636031	0.187469	0.470877	1.42229	0.219409	0.0855064	0.0290703	-3.28352	8.20621e-05	0.00140166
Ppp1r8	2.53863	11.4723	2.03714	7.01367	2.52884	9.55606	12.0252	11.8945	13.5888	14.7103	17.104	1.97466	8.25489e-05	0.00140802
Prg2	1874.93	495.093	4346.98	3225.32	26076.6	445.457	130.546	115.604	897	1956.92	221.796	-3.45154	8.33522e-05	0.00141975
Dpysl2	7.33689	14.7761	8.2596	13.4813	15.5949	13.2306	9.02407	21.9523	33.5073	70.3968	26.3298	1.80221	8.47605e-05	0.00144175
Tmem14c	807.383	399.314	895.544	482.819	675.737	299.466	545.683	321.611	287.245	145.985	217.192	-1.65913	8.59432e-05	0.00145974
Lpcat1	5.28518	11.6933	19.9568	13.8033	7.30097	7.11239	6.68777	12.7117	4.32215	3.86787	4.58126	-1.68212	8.60551e-05	0.00145974
H2-K1	6478.71	4602.14	18733.9	10930.6	13326.3	4512.29	10311.6	2772.03	5187.68	3294.08	2910.22	-1.91601	8.7201e-05	0.00147714
Nr1h3	260.629	175.141	258.253	124.64	169.541	134.227	279.707	321.347	47.2381	80.9483	42.0333	-1.69821	8.85728e-05	0.00149626
Hes1	63.6577	25.4101	69.9517	49.3519	97.3208	26.8966	7.70157	10.4261	21.0713	7.8207	23.789	-2.03985	9.15712e-05	0.00153847
Nlrp3	4.21921	2.08545	6.82788	15.4158	4.93935	0.824992	1.57242	2.17455	2.47067	2.85534	2.53976	-1.78581	9.30772e-05	0.00156164
Rnf187	118.362	20.4565	138.697	30.6991	76.1052	65.263	6.59743	27.3431	9.23121	11.9802	13.2373	-2.83223	9.33193e-05	0.00156357
Ppp1r16b	0.436017	0.431026	0.962182	1.93241	1.34755	1.32397	0.657539	1.0915	2.60164	6.02157	4.23088	1.60151	9.45655e-05	0.0015823
4933433H22Rik	0	0.372009	0	0.37526	0.222036	0.654449	0.821908	0.930965	1.67551	1.30594	1.06557	2.72662	9.61486e-05	0.00160661
Vcam1	702.802	1528.98	700.304	1210.24	512.835	244.895	1128.89	1096.28	214.812	171.948	179.703	-2.09694	9.64574e-05	0.00160958
Lypla1	10.826	26.8018	7.56182	15.1988	4.20551	28.2217	37.4794	31.2183	31.5814	31.0958	24.5891	1.69607	9.67767e-05	0.00161273
Plekhm2	7.92468	14.6212	9.41071	12.7781	5.38216	3.32858	8.04038	9.20126	2.81815	2.64876	3.32753	-1.64606	9.71964e-05	0.00161753
Csnk2a1	1.68148	9.43512	1.48424	5.42949	1.748	3.0867	7.4499	14.7573	15.1973	22.7852	11.7574	2.52273	9.79021e-05	0.00162708
Tceanc	0.582236	0.855133	0.462546	0.884725	0.392609	0.699149	0.799324	1.09744	1.60831	2.01229	1.93464	1.68302	0.00010063	0.00166791
Gpld1	0.202302	0.371402	0.401787	0.480318	0.127889	0.356009	0.347163	0.387269	1.01102	1.26082	1.43209	1.8832	0.000102312	0.001687
Oas1a	71.6378	46.5303	451.346	149.345	475.489	49.6106	82.8654	39.6232	108.732	130.145	74.6816	-1.7791	0.00010239	0.001687
Rab34	7.17592	9.50749	4.49152	4.089	3.95903	0.810361	4.80361	2.84345	0.426791	0.665302	1.54562	-2.22775	0.000104417	0.00171682
4930502E09Rik	0.312094	0.528893	1.10194	3.26037	1.31531	0.77537	0.779016	1.28681	0.453736	0	0.180351	-3.11942	0.000106656	0.00174896
Irgm1	64.198	73.9728	143.383	90.1916	164.576	122.541	204.452	115.609	371.626	505.838	262.613	1.51759	0.000108233	0.00177039
Gfra2	17.4341	44.4319	18.6101	30.4192	11.1637	9.09361	22.9393	38.6084	4.10161	7.15952	2.49916	-2.12723	0.000108251	0.00177039
Hist1h2bg	8.12521	16.0644	17.9303	7.71655	14.9814	4.20549	8.55616	11.6657	2.76862	1.43862	4.84208	-2.15647	0.000110026	0.00179704
Pycr1	0	0.182711	0.571014	1.91987	2.45367	0.0669646	0.0504596	0.190517	0.17634	0.297795	0.350459	-2.55154	0.000110446	0.00179974
Il1b	1826.66	194.72	6093.48	4376.16	2377.15	724.662	1255.4	255.652	638.826	592.3	842.395	-2.63123	0.000110684	0.00180062
Galnt12	3.61528	3.54386	5.81926	2.82755	3.40579	2.68575	3.38403	5.69946	1.08213	1.53626	1.29037	-1.61673	0.000111453	0.00181052
Pdia6	285.086	149.829	279.541	147.01	390.026	75.7582	89.5383	148.001	52.2723	118.237	67.3777	-1.77915	0.000111586	0.00181052
Ccrl2	59.615	23.496	396.747	531.639	306.704	72.0151	141.155	59.6142	104.035	164.669	103.108	-1.73185	0.000112487	0.00182034
Ctss	6525.59	3358.25	7885.03	3703.56	11005.1	2023.81	4495.29	1746.63	2628.79	1498.97	1737.71	-1.94561	0.000113005	0.00182393
Rhobtb1	1.223	2.15892	3.19364	4.54916	2.01876	0.675207	1.30377	2.46126	0.96311	0.996083	0.824529	-1.80481	0.000114725	0.00184513
Ocln	0	0	0	0	0	0.0611325	0.18426	0.130443	0.214643	0.292772	0.255949	5.7916	0.0001149	0.00184513
Ldlrad3	4.09793	8.51054	2.39377	2.57547	2.18421	8.2845	10.0032	3.76263	11.1051	4.67776	7.27839	1.68681	0.000114904	0.00184513
Ppm1n	36.262	16.6483	30.2232	13.446	11.2031	23.1506	30.9224	45.1008	4.62082	7.77614	2.25411	-1.90251	0.000114918	0.00184513
Gins2	5.44812	2.43641	5.41019	3.66499	6.69691	12.5014	13.3157	16.0452	9.24083	19.5497	18.89	1.59087	0.000116135	0.00186224
Bub1	0	0.429667	0.911193	0.567577	0.457946	1.79972	1.79688	2.72014	1.56001	2.72426	2.60588	1.82839	0.000116643	0.00186796
Foxred2	0.337235	0.299357	0.212627	0.274521	0.568505	0.379019	0.270569	0.368899	0.963064	1.05089	2.58911	2.1079	0.000117533	0.00187831
Gatad1	2.49786	5.22594	2.44984	6.06236	2.02744	8.00612	3.52155	8.66424	10.5246	25.0287	7.88549	2.04583	0.000121133	0.00192983
Calm2	1714.91	589.011	964.014	974.437	1632.01	355.206	529.39	345.723	293.411	494.437	302.116	-1.71178	0.000121506	0.00193327
Rnf215	5.9638	5.98147	15.7928	6.70415	4.82165	6.19876	3.11395	4.08631	3.05235	3.1721	2.14516	-1.70475	0.000122407	0.00194509
Map4k1	5.24013	13.6164	4.39419	9.28961	6.40444	18.2622	17.4398	7.56202	20.9504	22.5393	18.4464	1.62495	0.000124921	0.00198227
Upb1	0.0774592	0.656335	0.546987	1.32414	1.56695	0.288661	0.193346	0.27375	0.16892	0.153604	0.290951	-2.45292	0.000125069	0.00198227
Gpr84	1.3673	0.944006	2.27973	1.73137	4.48188	16.4185	7.39462	6.44292	6.29482	15.6228	9.92047	1.89781	0.000126542	0.00200304
Clec4a2	135.92	69.1982	122.044	85.7994	131.648	34.4619	62.1657	81.7574	34.0803	41.6945	43.5145	-1.50875	0.000128404	0.0020273
Nr4a2	0.985609	0.318147	3.60428	2.27324	1.66152	8.3954	5.40359	2.1563	8.2393	8.81517	9.35703	1.8076	0.000130405	0.00205626
Coro2b	0.326359	0.368711	0.172846	1.17779	0.385119	0.162162	0.285118	0.115339	0.0237237	0.0184909	0.132016	-3.18878	0.000133946	0.00210402
Ankrd36	0	0	0.046313	0	0	0	0.0654818	0	0.247908	0.193226	0.742829	4.40127	0.000134446	0.00210469
Tap2	30.6604	57.1977	38.4242	52.3052	18.9837	50.0376	83.7947	48.1032	94.1038	187.817	83.0935	1.73453	0.000134673	0.00210469
Crip1	5534.96	2502.79	2588.96	2799.5	5175	1019.11	1400.66	1015.01	1138.65	1153.3	1287.32	-1.56133	0.00013774	0.00214446
Id3	14.0934	14.5256	16.587	11.2712	49.6007	8.08796	5.24589	3.64091	5.57172	7.28458	8.35851	-1.86652	0.000138406	0.00215211
Unc13a	0.444028	0.518373	0.522592	0.506035	0.324365	0.232887	0.314029	0.523083	0.107591	0.159333	0.0855308	-1.91519	0.00014152	0.00219486
Mmp14	0.247967	0.315165	1.64161	0.529866	0.731533	8.95844	2.24369	8.03317	2.97417	4.30261	4.15553	1.97109	0.00014169	0.00219486
Marf1	1.66899	2.7598	1.71429	3.40065	1.04869	1.87219	1.74213	6.16652	8.8786	20.9669	3.17397	2.42212	0.000142955	0.00220765
Clec4b1	130.739	52.6307	85.4252	47.382	76.7592	27.5031	34.8843	77.185	21.6291	23.6697	22.1442	-1.63509	0.000142974	0.00220765
BC030307	0	0	0.20671	0.889605	0.31582	0.0581797	0.0292266	0.193111	0.017023	0.0796088	0.0541304	-3.11106	0.000143054	0.00220765
F7	0.25405	0.0717546	0.560625	0	1.07068	0.631164	0.554865	0.748201	1.70824	2.87879	4.51437	2.43773	0.000143519	0.00221206
Rplp0	1482.74	786.786	1611.02	1043.7	1734.63	771.572	1289.3	534.347	569.209	299.059	507.816	-1.67346	0.000143916	0.00221511
Lysmd2	5.49806	1.99657	3.81318	2.05132	3.80671	1.78874	2.32812	1.50357	0.713689	0.278133	1.07797	-2.21105	0.000144077	0.00221511
Neurl1a	0.0534068	0.120675	0.0942846	0.253604	0.180064	0.199027	0.166636	0.346035	0	0.0302593	0	-3.6458	0.000145163	0.00222903
Oplah	1.89929	3.41982	2.8815	2.31108	2.55143	0.909319	3.00005	2.55208	0.302014	1.14336	0.46303	-2.00502	0.000147057	0.0022553
Camk1	287.884	120.667	168.395	109.861	181.437	54.635	30.0436	57.2006	22.2169	65.2158	6.97917	-2.28301	0.00014828	0.00227123
Dmpk	2.94028	16.2863	3.10005	8.22207	2.34065	1.96149	3.77154	5.82106	0.712452	1.31884	0.471976	-2.43637	0.000148785	0.00227613
Catip	1.12152	0.760237	0.692976	1.17162	1.51251	0.185754	0.559883	0.462418	0.28534	0.0635431	0.259239	-2.45874	0.000151474	0.0023144
Rps9	2734.39	1306.24	2625.78	2076.09	2337.57	879.356	1847.3	879.736	998.474	407.443	756.849	-1.70261	0.000159209	0.00242927
Ptchd1	0.399436	0.246149	0.32053	0.344861	0.122429	0.105251	0.0679793	0.0427774	0.0395944	0	0.062952	-2.86653	0.00015952	0.00242927
Igfbp4	7.86957	10.0505	15.2017	8.01535	4.42213	1.55843	1.13874	1.54511	2.77738	3.9741	1.81246	-1.68673	0.000161154	0.0024441
Pomgnt2	0.364895	1.08215	0.402617	0.433179	0.307567	0.0755458	0.113852	0.429861	0	0.0516856	0.0263579	-3.52815	0.000161668	0.00244888
Bub1b	0.834888	1.81391	1.41722	3.35457	1.78636	4.5207	7.89499	9.11657	5.67216	6.85895	6.32765	1.52726	0.000162063	0.00245185
Msrb1	17.3888	38.0096	22.2451	64.1423	21.8791	58.123	37.2709	31.4693	115.686	116.584	107.039	1.64925	0.000166701	0.00250969
Nudt3	7.65755	11.4135	2.606	8.76194	4.1993	10.4673	5.9875	16.1398	15.0227	18.1124	15.5145	1.64622	0.000168788	0.00253801
H2-D1	3615.36	2121.09	7732.84	4463.48	5513.75	2019.63	3681.4	1140.23	1907.18	1945.57	1577.27	-1.70554	0.000171919	0.00258194
Emilin1	1.4965	4.34204	3.78276	3.42389	2.58011	8.75966	7.8953	3.84641	11.3481	9.53875	7.7438	1.54789	0.000175351	0.00262707
Cryz	6.39127	3.98199	5.14379	3.12417	3.96113	2.99669	7.33144	7.197	1.16149	1.78396	1.00481	-1.62435	0.000175861	0.0026315
Cdkn1a	56.5931	21.1163	77.0264	69.2443	198.026	27.6984	21.3048	19.2236	28.4775	42.556	35.2451	-1.69561	0.000176419	0.00263665
Mcam	0	0.138076	0	0.077379	0.068676	0.404844	0	0.239957	0.769955	0.276979	1.81271	4.16161	0.000176796	0.00263908
Mnda	31.2155	17.9308	146.257	67.0464	184.845	9.43497	29.9174	13.7317	50.7441	38.2453	29.0749	-1.75391	0.000177727	0.00264977
Trappc10	0.746997	1.45052	0.989063	1.2415	0.905103	1.31456	1.77717	2.96997	2.23991	2.89651	4.37066	1.60144	0.000178166	0.0026531
Lphn3	1.37843	2.38178	0.679945	1.57863	0.888488	0.453255	0.936072	2.10145	0.191561	0.172278	0.33971	-2.14162	0.000178968	0.00266182
C2	6.41658	17.2674	9.83319	13.1187	9.31459	3.21043	9.06483	10.2361	3.78979	3.55977	2.80673	-1.66621	0.000180217	0.0026736
Apoc1	44.6593	54.0588	15.7683	40.3935	24.0198	1.76114	12.209	11.5242	8.03866	4.81964	6.88199	-2.01892	0.000180628	0.0026736
Vmn2r26	1.46811	0.518321	0.404968	1.21998	0.696067	0.341942	0.114517	0.378325	0.1334	0.155963	0.0530238	-2.70004	0.000181122	0.00267769
Siglech	5.59896	7.12966	2.01039	7.66061	3.59948	2.82918	2.9017	2.34766	1.17271	0.645206	1.89194	-1.82995	0.000184386	0.00271617
Bco2	6.3592	6.79957	8.52014	6.03936	6.89157	1.88082	5.66898	4.41457	1.48585	3.44215	2.00146	-1.62255	0.000185024	0.00272231
Slc1a3	10.8124	13.0383	8.50561	11.0134	11.6163	2.83006	7.76099	18.1821	3.33937	3.26936	2.24999	-1.81266	0.000188382	0.00276841
Mcf2l	0	0	0	0	0.0360325	0.0354018	0.0533524	0	0.217525	0.230096	0.197627	3.82603	0.000191105	0.0027984
Tanc2	0.238433	0.415286	0.368313	0.735932	0.385197	0.197455	0.322373	0.807539	0.0938827	0.129462	0.126302	-2.06982	0.00019427	0.00283909
Mcm10	0.269755	0.457143	0.416698	0.960704	0.738965	1.1449	2.14625	2.74087	1.98542	2.59825	2.35775	1.71407	0.000195326	0.00285005
Cystm1	81.9758	41.6092	49.2888	33.473	55.7446	10.6586	30.1492	22.8597	13.2422	17.6135	17.7358	-1.50924	0.00019679	0.00286801
Btnl5-ps	0	0	0.0802437	0.0863349	0	0	0.113456	0	0.759947	0.540815	0.525328	3.35303	0.000198267	0.00288272
Lst1	4331.99	1964.58	2947.88	2444.9	3412.67	1130.23	1687.77	897.139	1393.75	515.563	884.746	-1.65609	0.000198658	0.00288279
Ccr7	35.3148	11.9963	66.452	32.6322	41.9346	6.96557	1.71236	4.28672	2.08144	3.48124	18.3392	-2.5584	0.00019874	0.00288279
Mybpc3	0.39745	0.256588	0.701659	1.94122	0.813588	0.258612	0.354311	0.367881	0.309552	0.273442	0.328109	-1.90441	0.000201816	0.00292396
1500009L16Rik	0	0.222956	0.348395	0.374841	0.332682	4.49431	1.97038	1.04617	2.22355	2.23625	2.56593	2.69436	0.000203066	0.00293861
Plagl1	0.0447883	0.0253003	0	0	0	0.111272	0.0279489	0.395718	0.113951	0.101505	0.401171	6.1979	0.000205167	0.00296554
Ccl6	7392.02	1833.25	3250.96	5927.99	4440.95	1079.9	1877.82	623.981	1475.07	1194.75	807.982	-1.96946	0.000210371	0.00302489
Cd274	7.12463	17.4888	19.0383	36.4765	12.5565	42.8835	51.0879	39.2568	63.3963	83.5042	57.2844	1.58524	0.000210502	0.00302489
Ldlrad4	4.20606	3.04741	2.09848	2.7788	2.54333	1.36299	1.82587	0.538577	0.465269	0.802992	0.951095	-1.72243	0.00021215	0.00304502
Dmwd	2.99214	2.11277	1.73326	2.30884	1.26102	0.387172	0.350094	0.330456	0.407822	0.370844	0.756473	-1.76487	0.000212624	0.00304827
Igtp	48.3376	47.6361	87.6999	52.7647	121.641	71.8613	101.612	61.6774	200.2	414.304	164.906	1.57197	0.000215167	0.00306979
Tspan9	2.75802	4.26748	1.90527	2.61931	1.61719	0.794442	2.58161	3.03716	0.457633	0.577498	0.7276	-1.78716	0.000215461	0.00306979
Gas2	0.914875	0.401956	0.089729	0.482701	0.599775	1.59947	1.77614	0.359253	1.62566	1.92941	2.90775	2.4435	0.000215492	0.00306979
Tslp	7.24747	4.2937	2.02843	2.1824	1.93694	1.75665	2.97829	2.29063	0.963721	0.200306	0.153224	-2.25234	0.00021562	0.00306979
Trpm1	0.0344742	0	0.0304304	0.0654806	0.029058	0.570987	0.645381	0.0406119	0.350841	0.6934	0.328709	3.40989	0.000216368	0.00307195
Col4a2	0.146128	0.103182	0.0322468	0.0346946	0.153962	1.33115	0.250765	0.451879	1.20829	0.175935	0.707214	3.17575	0.000216381	0.00307195
Sytl1	14.9335	8.09001	5.18629	8.13746	6.70635	2.23011	1.9096	1.00939	1.91306	3.29425	1.3086	-1.61333	0.00021673	0.00307195
Lamc1	0.0927438	0.104779	0.109153	0.0880793	0	0.128008	0.231497	0.309558	0.325851	0.28025	0.544875	2.53547	0.00021829	0.00308993
Enc1	0.149039	0.617395	0.306967	0.283087	0.167498	0.411416	0.248011	0.760821	1.35425	1.1822	0.832551	2.14326	0.000218976	0.003092
Rbm15	0.936759	2.64581	1.84458	2.12146	1.27548	2.0886	1.93354	2.71641	4.9238	7.63463	3.39372	1.60691	0.000224781	0.00315642
Fam20c	2.27701	2.5725	1.24753	2.01335	1.38981	5.75456	4.4587	1.84993	4.25217	4.33743	5.12718	1.56166	0.000228094	0.00319929
Cxcl3	0.694394	0.784508	1.02157	8.5731	2.73139	0	0.288879	0.681686	0.588899	0.262287	0.601909	-3.04871	0.000231003	0.00322539
Dcakd	1.23727	10.2508	1.57753	5.48352	1.27463	15.5402	9.17923	10.2838	13.5409	17.058	9.57287	2.27267	0.000231512	0.00322885
Slc25a31	1.89845	1.38782	0.591446	0.106057	0.282386	0.508645	0.557495	0.657779	0.0405889	0.031636	0	-3.48145	0.000232837	0.00324093
Raly	4.86101	43.2844	6.88789	16.0364	4.31295	9.90505	37.598	77.5333	61.977	70.2309	41.5074	2.67339	0.000232905	0.00324093
Ndnl2	23.2074	16.363	25.7186	10.9396	26.1293	21.0426	9.61939	12.3725	10.8362	4.79885	4.16033	-1.66911	0.000238676	0.00331374
Prkce	0.339092	0.638494	0.332574	0.608292	0.444604	1.80969	1.03449	1.39812	1.164	1.27014	1.5785	1.53604	0.000240027	0.00332875
Pvt1	3.67695	2.55305	5.95035	2.98276	6.32766	1.49079	1.72088	4.33159	0.835267	1.12845	2.30188	-1.83271	0.000241148	0.00333735
Cgnl1	0.456081	0.7545	0	0.185633	0.0823771	0.0404676	0.0203289	0.0191886	0	0	0.00941277	-4.06054	0.00024237	0.00334992
4930506M07Rik	1.15477	2.57664	0.815454	2.74173	1.31402	4.9489	4.79202	9.62459	5.35136	4.98882	4.8547	1.64474	0.000242981	0.00335461
Npm3	1.36995	4.79796	1.69296	2.08167	0	0.794153	4.10342	11.6197	9.36094	8.22757	14.7248	3.0956	0.000244135	0.00336677
Mllt6	0.907395	2.43473	1.40168	2.15439	0.874097	4.60262	3.27608	6.94816	4.48767	2.86434	7.09759	1.70739	0.000245894	0.00338723
Mir1938	2.35631	13.3105	10.3996	20.1402	3.97222	0	0	5.55165	1.71285	0	0	-4.13535	0.000246277	0.00338871
Yrdc	8.33958	1.88437	37.7437	4.17607	8.69083	7.53416	3.21708	1.69693	2.09422	2.31957	3.46108	-2.67891	0.000246598	0.00338935
Gm12657	2.65025	0.680495	2.33938	2.74577	3.24926	0.598573	2.2552	1.13531	0.700554	0.273014	0.556912	-2.42979	0.000249032	0.00341517
Enpep	0	0	0	0	0	0.139117	0.104828	1.48422	0.0814094	0.0475893	1.42378	7.19497	0.000249624	0.00341558
Tuba4a	110.283	73.0298	259.99	130.04	424.607	66.519	93.0921	25.9572	80.0449	59.8093	95.1726	-1.79332	0.000249894	0.00341558
Dlat	1.92709	5.80581	2.26806	4.43678	1.329	7.42335	7.6526	8.32404	7.55608	9.52891	7.13728	1.59578	0.000250413	0.00341889
Bex6	3.11618	1.21866	12.6953	5.4636	23.6394	1.58808	1.34624	0.705958	2.52659	4.82135	3.39374	-1.95479	0.000251005	0.00342317
Ifitm10	0.802459	1.03022	2.25378	0.831381	1.59873	0.302066	0.364184	0.343756	0.159089	0.392659	0.611267	-1.98327	0.000257522	0.0035043
Brip1	0.203921	0.518366	0.330003	0.419608	0.171883	0.999176	0.890761	2.14203	1.02529	1.08798	1.09003	1.80072	0.000261823	0.00355496
Dapk3	2.71286	0.291897	10.7189	0.368059	2.06887	0.267455	0.322455	0.532642	0.375626	0.146386	0.559889	-3.5769	0.000269115	0.00363793
Tmem44	0.444482	0.125541	0.63756	0.211063	0.187325	0.0230058	0.138684	0.229083	0.020194	0.0629587	0	-3.45962	0.000270403	0.00365133
Ccl22	0.390333	0.073498	1.14849	0.494268	3.18041	0	0	0.306552	0.0945805	0	0.225563	-3.81686	0.000271323	0.00365736
Dlg2	0.939939	1.89154	0.803758	2.28745	0.767508	0.462174	1.13643	2.37028	0.309603	0.22467	0.347966	-2.11958	0.000271727	0.00365736
Cdh17	0.0680621	0.0384474	0	0.193917	0.0573689	0.0845472	0.212362	0.841888	0.420545	0.674847	2.18289	3.67301	0.00027174	0.00365736
Lipa	159.572	187.449	254.547	243.59	125.477	90.0799	202.915	207.79	91.062	72.706	53.9665	-1.51806	0.000272381	0.00366182
Plscr3	0.074756	2.06921	0.527898	1.41992	0.441078	2.35251	2.47242	2.64197	2.9888	6.20505	2.93757	2.34796	0.00027315	0.00366261
Ccr5	1.04689	3.7757	1.70602	3.21215	3.80117	1.70059	1.70859	2.37169	7.81497	9.99227	7.65521	1.54416	0.000277413	0.00370135
Rpl6	207.732	115.961	248.925	149.306	245.007	118.018	248.673	97.8201	93.1107	33.643	75.5444	-1.66906	0.000286887	0.00380713
Klrb1f	8.82927	3.351	6.57585	5.50279	16.861	2.1707	1.11915	0.650076	2.25639	3.36105	1.91333	-1.93928	0.000287596	0.00381243
1700025N23Rik	3.91848	2.36106	2.3059	6.20233	1.98171	0.432671	0.326029	2.00032	0.284843	0.888053	0.377398	-2.69349	0.000288243	0.0038169
Snora70	54.7979	22.7	88.6786	69.3892	92.3773	16.6394	37.6147	41.9602	21.9086	31.5649	30.083	-1.57706	0.000291329	0.00385362
Tgfb1	1.62504	4.34503	3.44262	4.83571	2.83078	1.97378	2.56896	2.80773	1.65379	1.10486	0.876465	-1.61146	0.000292261	0.0038618
Bag1	23.9299	23.6806	120.879	28.2006	27.3845	50.4834	11.3359	32.1	16.2524	12.6675	14.4846	-2.02299	0.000293669	0.00387277
Rps23	44.1543	13.1906	47.9693	47.9817	33.9965	15.2944	38.6806	29.5088	18.5173	5.5326	12.6351	-1.82588	0.00029372	0.00387277
Rpl19	135.232	81.1857	168.46	101.187	128.542	55.7528	149.231	62.7578	59.7903	22.4718	47.1926	-1.62144	0.000294602	0.00387307
Apod	0.113612	0	0.601712	0.755285	1.5322	0.0470431	0	0.0669196	0.247761	0.128741	0.131307	-2.49195	0.000294734	0.00387307
Tmprss6	0	0.0416995	0.0651603	0	0	0.366795	0.322455	0	0.268304	0.46007	0.661203	4.14434	0.000294803	0.00387307
Bmp2	0.594694	0.559891	0.408284	1.38058	0.222783	0.164163	0.371103	0.856256	0.0720494	0.131033	0	-3.21984	0.000295001	0.00387307
Galnt3	7.54736	7.00932	7.50893	9.719	5.66074	3.31051	4.51016	14.8059	2.25498	2.91723	1.68173	-1.73688	0.000296322	0.00388627
Cpne1	3.81562	14.1424	2.65899	10.4261	3.78038	16.908	14.8292	9.9362	21.508	17.1431	20.5021	1.81182	0.000298165	0.00390628
Adam22	1.6146	1.78138	1.11345	1.60527	1.63737	0.637218	0.897349	2.65992	0.651031	0.242994	0.298863	-1.87232	0.000301118	0.00393608
Rnf144b	4.31706	4.53702	5.22859	8.81962	4.48504	1.82913	2.44335	4.61258	1.73329	3.21388	1.33438	-1.55686	0.000301398	0.00393608
Hspa8	312.345	271.777	512.862	194.212	464.338	116.58	339.784	177.447	127.528	151.271	95.3932	-1.64638	0.0003095	0.00403332
Sorbs3	0.272958	0.385476	1.38541	0.907304	0.690221	0.197791	0.340664	0.643111	0.173617	0.289974	0.25632	-2.01864	0.000312173	0.00406105
Atp6v0d1	21.1296	44.8622	16.593	41.2408	20.7578	74.8801	53.196	77.0777	63.6097	122.234	50.7356	1.59057	0.000312491	0.00406105
Adora2a	1.08586	6.18498	0.479244	3.60936	1.0678	4.68354	10.8981	4.47714	7.79467	13.0735	6.11802	2.3912	0.000312997	0.00406105
Actr2	34.1662	56.848	35.9408	71.1778	41.1946	65.3906	48.0513	99.6392	134.381	276.378	77.8616	1.72015	0.000313276	0.00406105
Tacc1	3.53991	10.5964	3.28492	7.84437	4.23337	8.2559	7.96746	8.44724	16.3852	16.9537	10.6215	1.51732	0.000314242	0.0040666
Ogg1	1.06897	1.63901	0.539188	0.725146	0.51487	1.45434	1.33412	1.97888	2.22016	2.50915	1.80906	1.86805	0.000314967	0.0040666
4933412E12Rik	0.546708	2.1618	1.0858	2.46625	0.345611	2.09396	1.96166	1.36859	4.52058	8.71183	3.75165	2.13274	0.000315645	0.00406824
Atp1a1	4.83737	42.3188	7.24769	21.4592	4.56022	25.6437	58.2676	55.599	59.7555	61.2344	47.5585	2.34142	0.000315813	0.00406824
Sirpb1a	173.472	135.806	215.589	121.699	284.375	115.861	247.413	139.693	105.315	59.1123	50.3435	-1.53369	0.000316967	0.00407324
Ift81	1.278	0.406082	0.775562	0.455146	0.471281	0.165369	0.199375	0.282287	0.0580628	0.0905112	0.138473	-2.48432	0.000319278	0.00409574
Tg	0.446906	0.220895	0.320518	0.397902	0.517952	0.832723	0.575189	0.345498	1.04566	1.06031	1.67059	1.60543	0.000323539	0.00413747
Mocs1	3.65388	11.4277	6.29324	8.12514	3.60565	6.97437	11.9011	7.55898	13.9931	17.5716	19.7759	1.51177	0.000328655	0.00418984
Cxx1c	13.6131	14.6807	7.42828	7.99214	10.8485	3.0746	7.41374	6.41473	1.07953	2.24376	4.43395	-1.74364	0.0003368	0.00428038
Lin9	0.596534	1.97972	0.394921	1.34551	0.439961	2.00692	2.23351	2.15214	2.5747	2.36589	2.39151	1.75912	0.000338203	0.00428936
Cpne8	1.01483	0.788238	0.55987	1.56616	0.641543	0.34142	0.435379	0.523036	0.115266	0.323428	0.219917	-2.02208	0.000340852	0.00431408
Ccnj	0.123464	0.732303	0.5994	0.762154	0.728466	0.843522	1.23271	1.74535	2.24372	2.83307	1.74799	1.7028	0.000343821	0.00434272
Tgfb1i1	0.241425	0.0681889	0	0	0	0.0499833	0.112991	0.0711021	0.329057	0.20518	0.0697567	5.72055	0.000349763	0.00440423
Hsd17b2	0	0.831905	0	0	0	4.49725	2.18261	1.08431	1.27126	0.15645	0.797842	5.99282	0.000350827	0.00441142
Kifc1	0.304433	1.26111	0.358298	0.578243	0.513207	0.210093	2.08971	3.52657	1.25403	5.34706	4.42742	2.91449	0.000351477	0.00441227
Ctsw	21.3018	6.57193	28.6386	19.1411	28.7282	11.8736	9.61175	2.41292	4.46676	7.00942	9.42172	-1.86944	0.000353799	0.00443689
Myzap	0.206422	0.524723	0.819941	0.784161	1.13094	0	0.128812	0.243174	0	0	0.238572	-3.37447	0.000355148	0.00444562
Hspa1a	4.8002	21.8828	15.8335	4.23886	3.19425	0.209222	1.41889	0.644849	0.520345	2.19485	0.973303	-2.64775	0.000355806	0.00444562
Zc3h12c	0.115261	0.173624	0.101741	0.218927	0.129536	0.668161	0.359626	0.316824	0.600462	0.565971	0.577253	1.94825	0.000355939	0.00444562
Anxa11	0.787076	2.5565	1.12897	3.45714	0.912201	1.62952	2.27159	3.59293	7.15179	14.8833	3.24067	2.20449	0.000360576	0.0044763
Yars2	8.16617	5.70329	14.1544	4.51226	12.3897	8.66856	4.16936	6.12186	4.91083	2.39752	2.70271	-1.63798	0.000361103	0.00447833
Ier2	274.8	315.446	608.67	1181.24	429.846	297.446	226.162	105.416	172.017	350.645	123.73	-1.7798	0.000363649	0.00450537
Sirpb1b	98.7571	58.0109	112.894	66.7152	126.654	35.153	102.908	40.4499	44.596	32.4836	26.3956	-1.56576	0.000364736	0.0045143
Dtl	0.446588	0.599145	0.788407	1.0073	0.423478	1.13262	0.975385	2.46609	2.00868	2.68842	2.19361	1.63913	0.000367409	0.00453826
Hic2	0.22303	0.461951	0.557795	1.6239	0.469974	0.354007	0.301548	0.547371	0.202657	0.105304	0.300727	-2.10473	0.000368176	0.00454317
Btbd3	0.461027	0.494813	0.406949	0.21892	0.349736	0.534511	0.230153	0.624575	0.0670262	0.0522418	0.0799247	-2.25071	0.000376012	0.00462134
L1cam	1.55958	3.19673	1.49465	1.73506	0.97653	8.39508	7.5911	3.88448	7.32044	2.12071	4.1071	1.6864	0.00038104	0.00466916
Zfp54	1.39372	1.25967	0.656125	1.0589	0.783167	1.76976	2.43519	1.36821	2.12756	1.97413	3.54373	1.61404	0.000386897	0.00473621
Lgmn	330.424	692.862	827.508	747.644	525.141	257.537	632.797	592.873	203.348	304.078	217.484	-1.53466	0.000388618	0.00475256
Maged2	2.87355	4.74945	3.38198	2.32472	3.40886	1.76274	4.64894	3.19709	0.696282	1.23615	1.04553	-1.60176	0.000390877	0.00477545
H2-Ab1	2392.06	1495.62	1694.79	1169.17	2764.57	130.935	272.633	390.663	277.818	665.45	721.858	-1.75708	0.000391825	0.00478228
Hnrnpa0	3.95945	3.67803	2.17467	4.26168	4.15318	6.99512	2.85513	13.0084	9.78591	19.8411	7.24553	1.79909	0.000395132	0.00481311
Zkscan4	2.01476	1.78846	1.355	0.364463	1.05128	0.158905	0.778302	1.18673	0.209225	0.0543583	0.166325	-2.66752	0.000398501	0.00483978
Cryba4	9.61165	7.07479	7.71292	4.97904	14.4846	2.53265	3.45333	3.7743	3.28173	3.46549	1.26235	-1.76476	0.000399411	0.00484605
Rbm22	3.85351	10.1157	4.20185	10.2256	3.43915	12.3426	10.8918	12.2168	16.2305	23.9845	12.6079	1.56705	0.000401745	0.00486958
Tstd1	1.28293	4.34825	2.26488	0	0.360456	1.06244	1.86801	2.5189	4.50751	7.14767	4.69535	2.59016	0.000406111	0.0049141
1700066M21Rik	1.01869	2.34604	0.622523	2.00933	0.792595	5.64574	6.16127	4.33867	4.32913	2.44187	3.73582	1.62311	0.00040774	0.0049277
H2-Q1	15.7165	10.2591	68.9538	40.4661	39.3493	7.27899	28.9138	3.63436	19.7181	4.81511	3.53195	-2.40699	0.000410275	0.00495347
Thbd	1.45764	9.98823	0.391593	2.64828	1.38889	6.77041	7.19773	3.6583	11.1718	4.47048	5.96958	2.28684	0.000414159	0.00499058
Tnfrsf25	1.36203	0.559558	1.53015	0.35278	0.939306	0.512703	0.231801	0.51053	0	0.0701545	0.286211	-2.86183	0.000415654	0.00500101
Rnu12	7.85437	5.32419	19.4126	7.45933	11.9167	0	0	4.62638	0.570951	0.445013	3.17719	-3.09828	0.000416196	0.00500101
Rcan1	2.60571	8.67389	5.83231	3.71199	6.11835	18.265	17.4798	8.60594	21.4445	11.1517	13.8746	1.56569	0.000416278	0.00500101
Rhob	7.08903	28.5097	22.0413	103.198	9.63179	15.3339	9.44168	26.2376	7.22983	11.2103	6.42	-2.43807	0.000419449	0.00502971
Rarres1	1.00197	0.754669	0	0.47579	0.422277	0.89892	1.45893	2.65582	1.39602	1.60848	2.0748	2.46963	0.000421134	0.005045
Sema6a	0.41015	1.02329	0.15085	0.584282	0.0864278	0.0990676	0.191957	0.46304	0.0621139	0	0.0197512	-3.28545	0.000423733	0.00506836
Mgat5	3.41604	5.70327	3.81944	6.92103	3.71116	1.9174	3.83704	5.76807	2.29006	1.2688	1.16249	-1.61448	0.000423907	0.00506836
D17H6S53E	1.55166	2.44172	1.27182	3.0525	1.77498	3.0289	2.07487	4.37395	6.60649	9.23099	3.45857	1.66379	0.000430897	0.00512705
Dtx1	1.01483	1.79145	1.51165	2.95161	1.5504	0.157579	0.197899	0.186799	0.230532	0.521079	0.897993	-1.84354	0.000432457	0.00514065
Als2cr12	5.53546	3.21142	2.77322	2.13124	1.89153	0.433633	2.42731	1.85055	0.43501	0.76288	0.129681	-2.32834	0.000438372	0.00519092
Cdv3	2.58821	5.61426	3.06139	6.39091	3.05421	4.37253	4.36079	11.1289	8.14659	27.1437	9.64702	1.8462	0.000438978	0.00519309
Plod2	0	0.0358676	0	0.0603018	0	0.157748	0.0396225	0.1496	0.300015	0.269814	0.275192	3.63594	0.000441217	0.00521343
Tll2	0.559527	0.118526	0.185211	0.19927	0.294763	0.086881	0.174579	0.329573	0.0508416	0	0	-3.58686	0.000441967	0.00521343
Gm11992	0	0	0	0.0932417	0	0.0813062	0	0	0.428213	0.75096	0.312045	3.82841	0.000445804	0.00524363
Xkr5	0.117375	0.165759	0.0518037	0.27868	0	0.364511	0.695827	0.103705	0.874558	0.881159	0.525668	2.79345	0.000446109	0.00524363
Acvr1b	0.287618	0.690504	0.12694	0.34144	0.24243	0.297734	0.493571	0.847063	1.28059	1.20182	0.747932	2.16953	0.000446656	0.00524363
H2-Q4	119.195	89.9738	354.038	171.486	212.014	56.3747	175.742	22.1385	95.8644	40.6171	29.5417	-2.15144	0.000452475	0.00530184
Zfyve28	0.47363	0.501651	0.156778	0.618487	0.898241	0.0245144	0.0369445	0.104617	0.12911	0.100631	0.0855308	-2.3813	0.000459373	0.00536734
Gzmm	1.67828	1.04284	5.03684	3.18775	2.12191	1.04239	0.418915	0.494271	0.731989	1.09352	1.11531	-1.79437	0.000464296	0.00541459
Ppp1r3d	0.361619	1.30735	1.53217	2.67877	0.670572	1.43746	2.16632	1.065	4.12704	7.41689	4.86901	1.75478	0.000465711	0.00542082
Chp2	2.01222	1.25034	1.06571	0	1.01765	0	0.376702	1.18524	0.0731364	0	0	-4.38278	0.000466654	0.00542667
Gm7030	1.04841	0.296117	3.70174	2.48921	3.09294	0.217058	0.654235	0.308768	1.04791	0.222754	0	-2.88213	0.000477151	0.00552785
Zap70	4.32986	2.34805	6.11516	4.35882	3.50361	12.8369	12.4289	3.21347	10.6699	16.7555	15.1128	1.60523	0.000478996	0.00554095
Gng3	0.277376	0.156686	0	0.131713	0.116899	0.229706	0.432723	0.16338	1.10897	0.628624	0.641154	3.12555	0.000486568	0.00561583
C920025E04Rik	18.0973	12.9078	39.6943	27.7772	37.1337	9.61293	35.0202	6.24507	15.5472	7.19824	4.59518	-1.93714	0.000491259	0.00565407
Gsdma	0	0.195312	0	0	0	0.465288	0.377577	0.0509139	0.72259	0.146923	0.149852	5.95137	0.000495786	0.00569552
Tgfbr3	0.967287	1.37695	0.546448	0.698164	0.521803	2.61141	2.43858	1.25345	2.7985	0.789186	2.13527	1.69189	0.000507964	0.00581373
Mkx	0.515282	0.332658	0.45484	1.25837	0.37228	0.487685	0.0459354	0.173435	0.0802649	0.166828	0.0212691	-2.87767	0.000512373	0.00585875
Plxnb3	0.782567	1.19357	0.690773	0.520246	0.296828	1.97662	3.49163	1.47503	2.61678	0.920029	1.49234	1.73283	0.000519387	0.00592543
Cenpi	0.957331	0.360522	0.450686	0.424285	0.806925	0.977788	1.39393	2.4811	1.34542	2.15154	2.34195	1.78304	0.000519648	0.00592543
AW011738	7.81145	9.40704	22.7313	27.0656	13.5302	1.84827	4.17817	3.69099	4.55513	12.5722	3.42273	-1.62128	0.000521031	0.0059357
Mcoln2	2.7399	3.99414	3.97884	4.02905	2.83092	0.622148	1.70976	3.01947	0.32124	0.676033	1.63439	-2.02537	0.000526599	0.00599359
Unc119b	0.905527	4.20177	1.19896	3.31708	1.19941	3.7495	3.71332	2.47638	5.73616	5.86347	7.12035	1.71537	0.000533169	0.00605718
Eps8	1.71854	5.04267	2.2333	2.62951	3.09827	9.44838	8.04307	4.0209	10.0634	4.81436	7.82067	1.50939	0.000535635	0.00607398
BC051226	0.280513	2.37687	0.495218	1.33202	0.472884	0	2.6257	1.15659	8.56427	4.68853	5.83565	3.03778	0.000553373	0.00626359
Zfp128	0.307372	0.937602	0.16279	0.116765	0.259081	0.356364	0.498698	0.615563	0.647962	0.731433	0.959159	2.08236	0.000557572	0.00628225
Rasgef1c	0.105005	0	0.0926879	0	0	0.434792	0.458679	0.06185	0.725139	0.446203	0.364078	3.76736	0.000568403	0.00638675
Ust	0.605028	0.652475	0.825364	0.940252	0.834501	0.409947	0.48052	1.13392	0.0799652	0.373961	0.174815	-2.00583	0.000573249	0.00642947
Ddit4	0.419521	7.74141	0.864061	5.84351	0.825091	1.21597	6.7193	18.0388	26.0232	18.8569	23.1117	3.1751	0.000579111	0.00648152
Cmtm4	0.518071	0.86074	0.457302	0.607783	0.282556	0.201898	0.19017	0.75391	0.143993	0.0690657	0.088053	-2.15206	0.000584193	0.00652252
Klc3	0.348567	0.0656335	0	0	0	0.336771	0.0725046	0	0.422301	0.460812	0.201428	5.63638	0.00059081	0.00658446
Hn1l	2.62214	9.0405	4.23007	4.80878	2.89609	9.21012	9.14058	14.7526	8.4131	17.3668	8.8826	1.5393	0.000593134	0.00660438
Slc35c1	0.868953	13.2941	1.40621	5.50166	1.40383	10.6143	8.31445	6.61114	15.7126	14.7905	10.9635	2.32016	0.000605073	0.00671975
Hs3st2	9.2384	26.7382	11.8198	20.4064	3.93723	10.7883	22.0235	38.6415	1.84867	4.85202	1.82953	-2.07798	0.000605132	0.00671975
Rnf150	0.656896	0.632196	0.386562	0.323482	0.451156	0.120889	0.197368	0.487239	0.097271	0.0206769	0.140594	-2.15537	0.000616581	0.00681326
Erbb2	1.79151	1.62453	1.91429	1.11935	0.794762	0.136649	1.00027	0.777542	0.462656	0.200336	0.258817	-2.0542	0.000618116	0.00682087
Zbtb16	1.42835	4.26852	0.854092	4.02576	0.854408	5.74263	6.67053	3.90809	9.44514	3.47204	10.0513	2.00465	0.000622251	0.00686036
Col27a1	0.216062	0.156922	0.272454	0.146568	0.1561	0.0511226	0	0.0363614	0.0448743	0.0174881	0.0445917	-2.38517	0.000623876	0.00686295
Ptgs2	5.65303	1.10423	5.08321	18.8658	4.4977	0.39377	0.923116	0.746859	0.825703	3.44237	1.69443	-2.24944	0.000644605	0.00706884
Bach2os	1.27675	0.320541	1.37743	0.404178	1.31531	0.352441	0.442623	1.08627	0.257805	0.120563	0.122967	-2.60301	0.000647017	0.00708268
Sdr42e1	0.493124	1.5785	0.21764	0.390269	0.346374	2.34815	2.10276	1.54912	1.88193	0.954598	0.973626	1.97605	0.000648617	0.00709389
Wdr95	0	0.214512	0.1676	0.180322	0.400103	0.94344	0.414696	0	1.75978	1.04888	2.93507	2.90021	0.000660226	0.00719529
Gm4832	2.91502	0	5.14619	8.30524	2.86655	0.20117	0.909521	0.572335	0.882914	0	0.842258	-3.19373	0.000663562	0.00721888
Ifi30	1751.5	1222.37	1447.67	1067.35	2681.15	644.681	2007.44	1107.93	664.8	160.858	597.613	-1.86826	0.000665578	0.00723442
Lad1	0.0787537	0.177948	1.11226	0	0.199142	0.0326094	0.0982883	0.278325	0.0286239	0	0.0455097	-3.91334	0.000667549	0.00724306
Fstl3	1.93041	1.22677	6.17692	2.06249	2.64408	1.2989	1.12933	2.06091	1.71022	0.717763	0.488047	-1.90831	0.000689438	0.00744122
Fbrsl1	2.09492	1.80198	1.97527	2.26086	0.963158	1.87288	0.207976	1.82288	0.501846	0.445103	0.357678	-1.98742	0.0006929	0.00747203
Prpf19	0.59531	1.82854	0.952433	0.918724	0.784033	0.924372	1.62526	3.375	2.2719	4.49019	2.13934	1.74396	0.000695872	0.00749455
Pecam1	11.2476	30.5618	11.3736	20.3498	8.10045	48.1057	73.7862	43.9855	54.5422	26.6403	33.9384	1.53184	0.000697693	0.00750129
Gm5069	0.460602	0.0743395	0.232328	0.0624909	0.499162	0.163475	0.164244	0	0.0239159	0.0186406	0.0190122	-3.4711	0.00069805	0.00750129
Rplp1	2309.99	1409.55	2300.35	2144.08	1434.84	815.564	1533.86	916.082	969.153	242.903	718.649	-1.60655	0.000701077	0.0075207
Rras2	3.93581	4.85613	9.78247	3.44277	4.10318	3.81692	2.64994	8.23597	1.24229	1.29103	2.66345	-1.73133	0.000713832	0.00761771
Krt18	7.74216	4.18329	4.01127	5.43466	3.40476	1.5332	1.8905	0.59482	1.10112	2.00256	0.778086	-1.71132	0.000724795	0.00772132
Smtn	0	0.375154	0.410356	0.315361	0.615762	0.989974	0.8703	1.17355	1.1345	2.25768	1.26647	1.78043	0.000725829	0.00772159
Vegfc	1.37796	2.61822	0.774026	0.713812	1.26706	10.1665	6.41001	3.46794	6.78403	2.20022	2.0993	1.98721	0.000730524	0.00776221
Folr2	3.18899	0.700552	2.18939	1.00953	2.98663	1.39382	1.10556	1.04354	0.450751	0.100379	0.614279	-2.38966	0.000735039	0.00779673
2900052N01Rik	8.38609	5.71553	1.20692	1.55824	1.61348	2.18913	4.43677	6.55031	0.331306	0.516456	0.526751	-1.64812	0.000738738	0.00782826
Dok1	6.52717	41.6644	7.8357	20.5803	5.94183	16.5405	51.4026	28.2196	52.1922	44.8588	39.6048	1.99265	0.000740073	0.00782989
Arhgap27os3	0.949081	0.731077	0.761596	1.06523	1.30904	2.64372	3.55349	1.7279	4.32761	1.97983	2.8669	1.53806	0.000741405	0.00783725
B4galt5	2.46617	4.33762	3.36428	3.83258	3.49601	8.40138	3.81239	3.59854	7.47642	19.2603	5.49001	1.59137	0.000742245	0.0078394
1700011I03Rik	2.92407	1.51412	0.430179	0.925667	0.616167	4.33857	5.16994	3.44467	6.81953	0.89739	3.37949	2.46537	0.000743625	0.00784725
Plch2	0	0	0	0	0	0.244617	0.0526645	1.26761	0	0.0478166	1.02416	7.06966	0.000744688	0.00785174
Rpph1	6.52517	1.63821	5.1198	8.9512	6.72222	1.80124	0.452429	2.13525	1.84461	1.02695	1.67588	-2.16728	0.000749103	0.00788479
S1pr5	27.7657	65.032	18.4233	11.929	13.7714	96.6289	99.1263	22.5849	84.8532	36.4394	31.8173	1.79413	0.000767825	0.00806118
Txnl4b	3.36616	5.42279	3.08136	8.88016	3.46781	10.0149	5.91269	8.22467	12.0987	27.5484	8.53734	1.646	0.000769972	0.00807683
Cap1	16.0038	34.0937	13.9012	38.7249	12.6285	33.0629	32.457	51.3448	56.1566	189.814	26.1705	2.06051	0.000781559	0.00817749
Hivep3	0.522406	0.50167	0.484184	0.669777	0.660496	0.237943	0.277094	0.492331	0.113924	0.125794	0.324526	-1.66618	0.000783016	0.00818063
Fxyd5	1609.14	644.756	1417.44	1178.42	2183.88	407.154	615.271	210.451	598.588	484.402	559.049	-1.54144	0.000803674	0.00835916
Unc5c	0.176314	0.0995974	0.133399	0.26313	0.127383	0.0312883	0	0	0.0549285	0.0214063	0	-2.75994	0.000806837	0.00838498
Klhdc8b	0.239381	0.0450744	0.493038	0.530464	0.26903	0.165201	0.199173	0.376001	0.0290019	0.113024	0.0691661	-2.48155	0.000814937	0.00844596
Gpt	1.7132	1.11665	2.09388	1.37672	2.44376	1.85531	1.39802	1.86297	0.910073	0.597333	0.495007	-1.57229	0.000819294	0.00847866
Kcnab1	0.0615225	0	0	0.116856	0.103713	0.152847	0.115174	0.0724759	0.559025	0.697149	0.248866	2.7136	0.000822104	0.00849518
Gm5129	5.86147	1.98664	5.17392	4.08222	11.1986	0.647213	2.19462	2.07151	0.710138	1.8819	1.91941	-2.152	0.00082227	0.00849518
Junb	809.982	891.368	1635.56	3097.89	619.365	291.324	449.908	151.992	216.992	811.98	327.388	-1.9805	0.000823256	0.00849824
Tyrobp	18938.7	6205.6	14228.7	12013.7	12832.5	4005.95	8869.64	3047.03	5718.69	3455.06	3287.69	-1.64878	0.000829333	0.00854664
Ttc8	1.22512	2.76821	2.25294	2.13309	1.03264	0.634104	2.73947	2.10472	0.333962	0.462752	0.560472	-1.97074	0.000833963	0.00858
A330035P11Rik	0.26075	0.147294	0.690493	0.247636	1.17218	0.0359895	0.054238	0.307174	0.126363	0.147736	0.0753403	-2.55244	0.000847552	0.00868353
Spryd3	1.54702	4.80641	1.36556	6.42782	0.570487	5.2447	5.49059	6.37859	7.23939	22.2689	9.0516	2.2093	0.000851348	0.00871517
Utf1	0	0	0	0	0	0.756989	0.380274	0.239295	0.22149	1.03581	0.410843	5.47986	0.000857095	0.00876578
Spata5l1	1.78373	2.72054	4.09371	3.21864	1.65384	2.73277	0.556545	2.83676	1.16697	0.505314	0.36077	-2.14219	0.000859349	0.0087752
Tnip1	4.5596	14.7555	4.77515	14.8991	4.62492	34.0798	33.4202	22.7601	25.1395	32.1828	17.7296	1.6284	0.000869551	0.00886467
Ctsf	10.0218	11.1201	6.52936	3.17258	8.64838	1.87725	6.40272	6.60576	1.56108	1.75752	2.68883	-1.60741	0.000875976	0.00892207
Gdf11	0.32317	0.387928	0.0713155	0.306916	0.204297	0.217448	0.302498	0.452089	0.704757	0.549305	0.723662	1.76049	0.000876805	0.00892207
Rab33a	0.40417	0	0.356761	0	0.340671	1.25516	0.756634	1.30935	1.469	0.801482	2.68593	2.73136	0.00087808	0.00892207
Pfas	1.44287	0.982246	1.07768	1.33516	1.21618	1.44	0.692601	2.85471	2.38008	6.01596	2.75794	1.61951	0.000880089	0.00893512
9030404E10Rik	0.194897	0.66057	0.172036	0	0	1.04911	1.21621	0.573992	1.27508	0.4417	0.788383	3.57725	0.000880994	0.00893694
Gm17745	2.20473	0.622713	0.729796	0	0.464587	1.71171	1.03185	0.486987	2.20367	2.2641	2.70738	2.50876	0.00088307	0.00894327
Hist1h1e	52.1281	132.764	42.2899	70.6824	32.2553	31.1916	38.7341	30.7045	28.146	5.6338	11.4051	-1.68609	0.000887903	0.00898482
Osr2	0	0	0	0.261731	0	0.228228	0.429939	0.0811645	0.500834	0.975906	0.836101	3.10443	0.000892487	0.00901638
Slc22a17	2.15704	2.78511	1.72269	1.65835	0.692628	0.765568	1.02556	0.786525	0.485333	0.436478	0.385821	-1.62258	0.000902918	0.00909443
Fbxo17	1.55651	0.541076	1.26824	0.682256	1.21104	0.347039	0.373575	0.564192	0.261106	0.305268	0.207569	-2.00483	0.000903144	0.00909443
Rassf6	0.471734	0.133238	0.1041	0.112002	0.19881	0.341828	0.809526	0.0694651	0.943012	0.701597	1.36301	2.78111	0.000911676	0.00917156
Stfa2l1	19.3513	1.28604	33.6605	51.3505	16.7908	7.30577	3.90684	4.02294	99.7096	127.377	163.628	1.94122	0.000912315	0.00917156
Cd34	0.539407	0.457056	0.396779	0.683037	0.681992	1.00508	1.85131	0.953164	1.76448	2.01198	1.55855	1.59057	0.000913996	0.00918097
Gm20300	0.616476	0.812558	0.604627	0.650523	0.288679	0.850879	0.769392	1.61385	1.86721	1.86285	1.10832	1.64758	0.000924911	0.00928303
Ptp4a1	1.14135	1.80525	0.654854	1.19234	0.529117	1.93764	1.13956	3.02524	3.04904	1.37416	2.85257	1.61638	0.00092744	0.00930084
Bmf	1.0662	4.01523	0.627426	1.92872	0.984283	3.51083	3.19995	1.55508	6.88315	1.84104	4.48896	1.90003	0.000936598	0.0093774
Spry1	0.283551	0.0533914	0.0834303	0.359053	0.0796675	1.1741	0.943694	0.501052	0.480946	1.44589	1.01045	2.4928	0.000943118	0.00941971
Atad3aos	1.0139	0.57274	0	0.192582	0	0.755686	0.25308	0.358325	0.884434	0.631903	0.878862	3.46417	0.000982799	0.0097685
Fhl2	3.93421	0.476225	1.48831	0.934085	1.30276	3.78168	5.61152	1.82076	4.95369	4.85614	4.74995	1.95551	0.000994858	0.00984862
Rilpl1	1.04771	2.90002	5.17898	4.7761	3.35581	1.30148	1.43836	2.03651	0.913928	2.4635	1.02926	-1.58286	0.000999776	0.00988141
Blvra	397.955	144.026	359.808	154.351	322.531	122.501	201.959	259.908	68.7337	134.36	87.1689	-1.52713	0.00100247	0.00989196
Rom1	0.617644	3.40176	1.77188	2.34632	1.95227	4.02801	5.20322	3.09234	5.2755	5.3804	6.73687	1.51708	0.00100871	0.00992553
Crtap	14.7098	12.5028	19.2944	7.57249	6.14142	8.76627	10.2087	11.9033	4.24716	1.90831	5.48156	-1.50329	0.00100908	0.00992553
Rab5c	9.32221	69.6358	12.4514	46.1306	9.92539	27.3758	81.1357	69.4318	86.356	172.075	67.4092	2.25023	0.00101089	0.00993541
4930412C18Rik	1.42483	0.368897	0.733657	0.789348	0.550447	0.172077	0.259329	0.419626	0.215779	0.151365	0.137229	-2.02439	0.00102875	0.0100583
Stxbp6	2.39717	2.00042	0.769449	1.03482	2.89306	0.315825	0.645953	0.0320905	0.198018	0.447586	0.409282	-2.13899	0.0010291	0.0100583
Myo1g	44.1051	136.003	53.4602	74.7738	50.0281	251.191	300.481	109.203	236.184	139.176	145.635	1.54725	0.00103297	0.0100881
Mylk	0.331917	0.698847	0.479428	2.12059	0.686708	0.137436	0.263612	0.479878	0.307081	0.307731	0.244117	-1.92556	0.00104433	0.0101587
Dysf	1.63355	2.03386	2.05991	2.40624	2.1075	0.289886	0.499284	1.43347	0.95724	0.774429	0.414198	-1.61514	0.00105227	0.0102037
Rdh12	3.79144	0.475941	3.96647	3.60075	6.39154	3.25612	2.71646	1.40611	10.1567	15.594	19.4753	1.69251	0.00109623	0.0105717
Abcg3	68.1109	168.991	55.1171	103.924	35.8731	30.4858	88.6888	89.1576	26.5058	21.4953	15.0796	-1.62735	0.00110649	0.0106615
Gm16861	0.92344	0.434699	1.35854	0.73083	0.259453	0.127456	0.672289	0.634578	0.167817	0.130801	0	-2.89323	0.00110934	0.010673
Vcan	0.0962479	0.208415	0.141597	0.106642	0.175774	0.205908	0.160163	0.160627	0.472262	0.758907	0.208572	1.75126	0.0011233	0.0107877
Gm16793	1.09088	0.616226	2.28695	1.03602	1.26431	0	0.170184	0	0.148685	0.231778	0.590994	-2.19138	0.00112388	0.0107877
Gpr68	0.134454	0.227854	0.652756	0.383076	0.11333	1.92073	1.67805	0.237589	1.90589	1.16173	2.36978	2.23515	0.00116713	0.0111496
Bend5	0.370489	0.279046	0.218021	0.938281	1.04094	0.102272	0.0770646	0.218225	0	0.0349853	0.249779	-2.79795	0.00116883	0.0111496
Copz2	5.83371	7.45043	7.3883	1.92706	9.62056	4.20097	3.00726	6.57354	1.75157	2.44302	0.366429	-2.04902	0.00118013	0.0112487
Gm8369	2.91538	2.71247	6.05507	4.72316	5.78198	8.80521	8.9893	2.4243	12.7778	9.81361	26.6087	1.56855	0.00118468	0.0112833
Clec5a	5.2431	1.1847	8.43946	5.9167	9.72259	3.7801	2.00158	1.81664	11.9272	52.2832	19.0168	1.78859	0.00120009	0.011386
Il17rb	0	0	0.706425	0.325735	1.25276	0.378719	0	0.134683	0.0415539	0.129553	0.165169	-2.66538	0.00120262	0.0114013
Rnd1	1.81831	11.4798	3.49328	9.14217	3.24557	7.75048	11.0129	6.74111	12.168	24.6646	16.7811	1.75732	0.00123883	0.0117086
Sectm1a	0	0	0.128787	0.277127	0.245958	0.120827	0.364184	0.515633	0.742413	2.76928	0.885284	2.71329	0.00125682	0.0118329
Pla2g3	3.68314	1.62385	1.18943	2.47412	2.04442	0.483559	0.224231	0.15874	0.424459	0.865256	0.25956	-1.86244	0.00126263	0.0118516
H3f3a	370.804	167.545	343.78	190.811	378.202	144.734	259.011	86.5209	152.911	53.7827	99.3654	-1.57667	0.00126961	0.011891
Enpp6	0.142261	0	0	0.0450352	0.03997	0.0785409	0.0295913	0.0558629	0.22406	0.147771	0.479551	3.20477	0.00126973	0.011891
Tspyl3	1.53406	3.89956	0.677056	2.54958	0.517216	5.33572	5.79159	4.78902	3.90299	4.21546	3.12488	1.59647	0.00128062	0.0119657
Slc40a1	305.972	692.775	339.863	862.745	209.541	95.2293	439.421	585.182	112.298	165.675	66.028	-2.03734	0.00128909	0.0120266
Tnfsf9	1.34099	2.92181	4.73477	5.63998	14.5325	1.50714	2.62997	1.24122	3.27253	2.7135	2.26942	-1.59489	0.00129958	0.0121153
Zfp532	0.685971	1.04139	0.416286	0.692187	0.252962	0.195277	0.374554	0.833354	0.0311655	0.0364367	0.185815	-2.35924	0.00131146	0.0121892
Prmt1	0.78127	4.23676	0.827553	8.90371	0.921935	2.78209	7.31296	10.7683	11.0745	51.8789	9.84217	2.77498	0.0013199	0.0122491
H2-T23	1206.07	776.697	3026.7	1534.01	2774.83	620.52	1629.94	355.04	1058.28	639.288	660.354	-1.6374	0.0013236	0.012265
A330009N23Rik	0.132675	0.82441	0.351337	1.63803	0.111831	0.439493	0.33117	0.0781483	0.144667	0.0375856	0	-3.41876	0.00132898	0.0122963
Setbp1	0.426053	0.280784	0.0626796	0.0899166	0.119705	0.617453	0.265867	0.209128	0.421546	0.241393	0.376147	1.90665	0.00134167	0.0123709
Epn2	0.577398	1.54187	0.648671	1.09672	0.398196	0.543369	0.622354	1.08213	0.286175	0.104091	0.181998	-1.89862	0.00135318	0.0124454
Rgl3	1.29366	3.28847	1.79444	2.19392	0.311547	0.726973	1.44156	2.01383	0.335854	0.340304	0.347087	-2.04446	0.00139247	0.0127401
Rpl11	6.74365	5.82614	14.3563	10.1718	9.36214	4.92765	9.15901	3.50483	5.91136	1.79803	3.55313	-1.59583	0.00141062	0.0128776
Rgs8	0	0	0.0716719	0	0	0.386639	0.0760024	0.0478261	0.17707	0.391035	0.234606	3.34749	0.00142751	0.0130115
G630090E17Rik	0.661142	0.37347	0.933745	0.251156	0.668724	0.273758	0.247541	0.467311	0.240299	0.037459	0.0382057	-2.56049	0.00143041	0.0130196
Zfp551	0.706388	1.08308	0.712606	0.862535	0.51035	0.208924	0.377831	0.0594395	0.293422	0.0857627	0.0291574	-2.35837	0.00146694	0.0133324
Hsf3	0.175125	0.049463	0	0.582111	0.295223	0	0	0.361033	0	0	0.0253001	-4.35981	0.00147875	0.0134298
Atcay	0	0	0.0565656	0	0	0.185742	0.0799778	0	0.279497	0.326771	0.185158	3.5363	0.00148471	0.013474
Gm10371	1.50296	1.79234	0.589629	0.634387	1.40759	0	0.104209	0	0.0606964	0.236541	0.193005	-2.32035	0.00148948	0.0135073
Prr11	0.123141	0.208683	0.217394	0.701688	0.415179	0.994285	0.99896	1.41439	1.47698	1.6047	0.889503	1.57514	0.00149223	0.0135223
Rpl41	1899.74	667.006	1646.33	1797.72	1192.99	481.318	1073.81	433.375	691.627	218.096	604.403	-1.61472	0.0014941	0.0135293
Armc2	0.387471	0.383035	0.299269	0.505977	0.081649	0.24066	0.423135	0.798799	0	0.0823252	0.0559774	-2.53096	0.00151382	0.0136676
Ncr1	9.34149	0.636865	5.11805	8.25982	7.33083	1.06704	0.301516	0.284603	0.468313	2.41822	0.698044	-2.51236	0.00151725	0.0136797
H2-Q2	7.07536	7.63021	47.8816	34.6157	24.9393	5.3267	22.076	2.14691	16.2869	3.40137	4.33647	-2.16221	0.00152436	0.0137125
Eid2	0.365887	0.103342	0.484453	0.521227	1.23361	0.606009	0.114161	0.646543	0.0664928	0.155478	0.105718	-2.63273	0.00152918	0.0137458
Ppbp	2.17774	0.49207	1.73006	0.827283	3.30407	4.68901	2.17433	1.79582	4.51168	4.5036	17.1779	2.14392	0.00154622	0.0138604
Ubd	169.242	32.8145	39.2898	26.9873	57.6545	51.0224	165.4	169.305	87.1965	212.723	130.134	1.79419	0.00160044	0.0142615
Tmem263	0.997908	1.16264	0.605587	2.3693	0.841127	1.78194	1.20652	2.13073	2.60691	5.15923	3.00947	1.50535	0.00162555	0.0144296
Rps24	366.507	96.5961	395.541	467.764	206.556	98.1249	256.941	117.061	158.659	32.575	105.508	-1.85017	0.00162751	0.0144296
Rac1	258.893	31.1497	220	29.193	285.706	76.9273	24.1717	43.3073	35.3668	39.8629	36.5767	-2.25811	0.00172283	0.0151439
Scarf1	0.490217	1.47689	2.01934	1.31909	1.2396	1.11641	1.37658	0.962492	2.8508	7.80008	2.85645	1.55929	0.00172973	0.0151721
Mzb1	13.264	13.6631	91.1399	678.997	509.681	6.03066	4.70656	76.1361	16.2589	14.8829	123.315	-3.05004	0.00174141	0.0152528
Srgn	4440.82	1355.6	4080.45	5122.13	4770.06	1548.39	2657.37	772.082	1905.05	1046.97	1740.53	-1.57416	0.00175759	0.0153726
Klf8	0.0937027	0.105863	0.055141	0.0296633	0.0526541	0.155197	0.0584727	0.128783	0.158934	0.176967	0.397088	2.36043	0.00176029	0.0153854
Pex26	0.80597	1.4634	0.254082	0.382717	0.436721	1.40642	0.646642	1.32247	2.30166	0.766514	0.781793	1.82367	0.00176847	0.0154459
BC049715	1.6521	0.583281	2.73433	1.17676	1.04441	0.598573	0.257738	0.973121	0.375297	0.409521	0.358015	-2.07863	0.00179047	0.0156049
Bdh1	0.212089	0.838644	0.124808	0.268563	0.119179	0.409824	0.573511	0.166566	0.308344	1.02141	1.4503	2.43004	0.00180292	0.015669
Pla2g4c	0.743742	0.114581	0.119364	0.0642123	0.0569903	0.0839892	0.21096	0.0398253	0.319471	0.402236	1.09401	2.85543	0.00181301	0.0157345
Irgc1	0.386069	0.726951	0.908757	0.733304	0.650828	1.38545	1.4455	0.530606	2.71288	2.26031	2.0079	1.59453	0.00181572	0.0157469
Nxpe5	6.82841	6.2177	6.56721	2.90372	11.683	1.68802	2.67113	8.22423	2.5189	2.10765	1.82574	-1.71359	0.00183445	0.0158647
Kcng2	1.00447	0.520125	0.812756	0.317982	0	0.138639	0.208937	0.246521	0.0304237	0.0948518	0	-2.99333	0.00184011	0.0159024
Dennd5b	0.0958532	0.0270731	0.232677	1.22894	0.848334	0.0496122	0.0598146	0.409331	0.0435486	0.0271543	0.242336	-2.85714	0.00184254	0.0159122
Garnl3	0.263496	0.818649	0.639617	0.563047	0.222098	0.327316	0.698817	0.698419	0.0957704	0.0933072	0.133234	-2.08907	0.00184946	0.0159609
Lrp11	0.62428	0.940393	0.551053	1.11989	0.3508	0.201051	0.17314	0.939712	0.126056	0.0982514	0.180378	-2.27314	0.00185271	0.0159609
Tnfrsf4	6.12029	1.38291	5.40238	5.23122	4.64286	12.3332	6.23803	5.04696	9.86188	14.5063	19.1574	1.50981	0.00185336	0.0159609
Olfr56	0	0.0689662	0.107768	0	0.102907	0.101106	0	0	0.221872	1.34887	0.670243	3.2534	0.00190383	0.0163157
S100a10	873.647	194.128	308.148	403.837	583.306	124.736	89.5808	43.3456	133.734	131.861	176.491	-1.55073	0.00192984	0.0164585
Tmem255a	0	0	0	0	0	0.11741	0.176943	0.233824	0.0412239	0.0803273	0.262171	5.2092	0.00193694	0.0165075
Tfcp2l1	0	0	0	0.096561	0.0428503	0.0315752	0.0317237	0	0.249445	0.16562	0.271743	2.28676	0.00197598	0.0167822
Tarm1	4.67815	0.139085	5.65077	3.27369	5.18838	3.9761	2.45834	1.88536	9.7545	24.413	18.7814	1.90291	0.00198589	0.0168007
Sfxn4	1.7256	1.36468	1.59935	1.47493	1.01815	0.500163	0.430727	1.16888	0.282235	0.464404	0.598309	-1.57834	0.00201239	0.0169744
4933439C10Rik	1.16387	0.657455	1.21414	1.60776	0.981016	0.700978	0.330129	1.18412	0.538391	0.119896	0.336286	-1.93482	0.00202067	0.0170209
Arpc3	114.808	306.835	70.8695	211.858	66.7915	63.9982	431.979	378.942	446.654	395.4	435.396	1.86998	0.00203582	0.0171213
Bend6	2.05612	1.21955	2.9039	0.976353	1.03985	1.27706	1.15476	2.84607	0.523123	0.582478	0.326749	-1.77034	0.0020552	0.017241
Sema7a	1.36702	1.30057	0.825616	2.32321	0.970314	0.863956	0.53877	0.550927	0.235354	0.692998	0.332617	-1.67664	0.00206024	0.0172598
Arg1	0.319067	0.720947	0.844922	3.48473	2.82386	0.792694	0.0995527	0.939684	0.405889	0.542332	0.737523	-2.05516	0.00207151	0.0173189
Plekho1	4.32509	13.5841	2.9015	7.39361	1.74988	13.1093	9.17646	13.0435	8.86609	14.458	11.1971	1.52596	0.00207559	0.0173412
Atp1b2	0.079632	0.314881	0.0702912	0.680642	0.067121	0	0.44723	0.0469048	1.12878	1.62425	3.17519	2.86065	0.00208008	0.0173551
Susd2	0.0723905	0.0408924	0.191697	0.0687496	0.122034	0.209822	0.180693	0.255837	0.4736	0.41015	0.899401	2.17384	0.00208666	0.0173747
Cd69	35.4901	7.72337	103.739	120.869	193.952	18.851	19.696	18.3342	18.1859	71.6554	48.5824	-1.59582	0.00209516	0.0174101
Kcne3	1.78301	0.929719	0.847463	0.781537	2.65894	0.170374	0.256762	0.0807866	0	0.543963	0.039629	-2.78977	0.00210265	0.0174607
E030024N20Rik	0.703818	0.857931	1.27522	2.77922	1.52994	0.444813	0.832167	2.051	0.430839	0.755564	0.674297	-1.57615	0.00212154	0.0175886
Smco4	0.49869	0.84511	0	0.236804	0	0.103246	0.311194	1.02808	0.362509	1.05956	1.87317	3.63636	0.0021244	0.0175938
Derl3	3.35104	3.48703	10.4307	49.245	19.4746	1.31453	1.32071	11.0119	3.01288	1.89863	10.141	-2.39032	0.00213909	0.0176879
Rasal1	0.0700657	0.158317	0.742165	1.13121	0.177173	0.0870361	0.393504	0.247621	0.152797	0.0793958	0.182201	-2.26603	0.00214076	0.0176879
Mrgpra2b	2.2441	0.211277	6.60291	5.3281	4.72884	1.39382	2.10056	0.771063	9.85571	29.4556	12.752	1.64304	0.0021513	0.0177142
Ucp2	4345.87	2688.28	4572.12	2258.82	3403.23	1593.77	3759.39	1581.83	1711.66	447.865	1263.29	-1.58015	0.00219789	0.0179967
Sp2	0.931655	2.36826	1.0965	2.35946	0.785283	2.21817	2.42239	1.73775	3.13224	8.95158	2.01892	1.73773	0.00222094	0.0181613
Ncstn	6.02489	33.9406	9.17932	22.3388	7.65227	32.6022	34.8156	30.432	38.0667	46.4809	31.2631	1.56462	0.0022526	0.0183349
Rnf146	2.90837	8.4236	1.68036	4.41935	2.31772	1.5546	7.55655	6.82121	7.1497	8.4189	10.5118	1.63255	0.00227539	0.018496
Mcu	1.96906	5.14437	1.23115	5.688	0.96816	2.92159	2.66227	5.21917	7.12695	21.6619	3.91143	2.05475	0.002298	0.0185835
Tsc22d4	10.1674	32.0709	8.90925	26.0783	8.94532	30.3304	24.221	19.2778	36.2262	60.0452	28.0479	1.50141	0.00229878	0.0185835
Il6	2.47815	0.349969	2.91662	6.66829	17.4068	3.84797	2.96398	3.041	2.0266	3.62719	1.13371	-1.98576	0.00230125	0.0185835
Snord100	20.791	9.78712	24.4696	36.1997	35.049	11.4785	19.4611	20.4105	12.5945	6.87153	10.0121	-1.69161	0.00234167	0.0188064
Gm156	0	0.195168	0	0	0.291219	4.29182	4.0964	0	0.87903	2.25117	2.39587	3.92157	0.00234229	0.0188064
Cfh	1.13362	3.44578	0.428849	0.769003	0.637012	1.45289	2.3917	1.08108	2.49178	1.26928	1.59093	1.53901	0.00234259	0.0188064
Ap1s3	0.0819301	0.185125	0.0723198	0.155619	0	0.135699	0.0511263	0.193034	0.416898	0.30173	0.71018	2.61639	0.00235324	0.018855
Prg3	87.1512	25.1062	88.1061	51.6415	583.276	20.3565	5.42294	6.1425	35.1956	78.2876	10.3308	-2.54543	0.0023666	0.0189497
Fzd1	0.0538216	0.243225	0	0.357803	0.181463	0.0668575	0.0335859	0.063404	0	0	0.0466532	-3.20272	0.00238975	0.0190731
Pyroxd2	3.24852	2.2618	1.60045	1.3632	0.827812	0.625633	2.31001	1.37946	0.411876	0.556445	0.196455	-1.68866	0.00240034	0.0191452
0610009L18Rik	7.23262	3.65554	9.74436	4.69974	5.45459	1.73383	3.32561	4.03594	1.52192	3.23515	1.53983	-1.641	0.00240995	0.0191598
Smpd3	0.411942	0.439546	0.363622	1.65183	0.501543	0.132667	0.257062	0.458324	0.182997	0.311198	0.0529002	-2.17661	0.00242406	0.0192595
D430041D05Rik	0	0	0.0205485	0	0.0981086	0.308453	0.101687	0.0822711	0.135377	0.303358	0.255595	2.46838	0.00244403	0.0193807
9330175E14Rik	0.919237	0.43272	0.676176	0.291001	1.4205	0.570941	2.10329	1.0829	3.39675	2.03988	3.32002	1.8416	0.00249521	0.0197231
Bcl2l12	1.75353	7.05765	1.74133	4.37152	3.14083	9.98364	6.83904	8.77936	6.05474	14.1576	6.90325	1.55298	0.00249726	0.0197266
Maff	1.56446	0.13596	3.1868	6.74312	1.72441	0.597962	0.90116	1.70122	0.612358	1.36368	0.834515	-2.03421	0.002522	0.0198601
Akap12	0.113157	0.234377	0.0332947	0.071644	0.0635861	0.499785	0.353064	0.444346	0.178222	0.224394	0.34875	2.12339	0.00252222	0.0198601
Cox4i2	1.29646	5.12646	0.286096	0.923439	1.63916	2.68411	3.64059	4.0091	4.1231	3.39728	3.2777	1.8857	0.00254457	0.0199612
Mylk3	2.31792	4.21451	2.4936	2.88926	1.64848	0.299931	1.22043	0.213328	0.895128	0.656644	0.795308	-1.57781	0.00255063	0.0199943
Kcnip3	0.858521	0.559577	0.582936	0.313593	0.111329	2.46106	1.97811	1.63375	0.792099	1.01026	1.1258	1.53851	0.00256868	0.0201102
Ccr6	1.69926	0.575934	1.49994	1.29104	1.90972	0.281444	0.141384	0.40036	0.0823487	0.320923	0.720104	-2.02368	0.00261057	0.0203734
Ly6d	12.617	10.0166	20.4681	80.3147	63.8085	4.09473	4.04305	6.02567	5.70125	10.7228	33.5979	-1.71456	0.00261567	0.0203983
Bloc1s4	47.0901	17.428	38.6998	12.5084	35.8899	32.9458	9.68252	15.9408	16.3285	3.22004	4.17045	-1.87903	0.00261708	0.0203983
Nlrp1c-ps	2.04482	2.07916	1.50413	1.68304	1.60865	0.197562	0.510405	1.0037	0.297284	0.617895	0.708988	-1.54351	0.00262962	0.0204572
Rab5b	1.03868	8.34001	1.17879	4.50942	0.62535	5.3146	7.7316	4.9818	8.00878	11.4126	5.55207	1.98722	0.00265422	0.0206226
Alox15	98.8791	80.1717	56.6937	120.604	205.358	44.2166	55.0027	45.1331	38.2802	74.9093	12.8889	-1.60157	0.00267131	0.0207161
Dio2	0.073474	0	0	0	0.0309653	0.0912698	0.0229247	0.0865552	0.16023	0.124887	0.0955321	3.28312	0.00269574	0.0208824
Ube2m	0.300742	3.22781	0.929127	3.28458	1.01397	4.85658	2.34587	4.16285	4.48162	8.43452	5.51786	1.82425	0.00272414	0.0210309
Ccr8	0.815332	0.230285	2.51893	0.774325	0.171809	6.41447	3.5615	0.840432	4.37104	4.96598	6.53734	2.18633	0.00272925	0.0210462
Snx20	91.8534	5.8477	87.461	13.4206	60.8022	18.4385	7.17765	7.64611	12.8404	10.4736	12.629	-2.16876	0.00282644	0.021687
Ric3	0.145339	0.225775	0.192436	0.448595	0.275636	0	0.18139	0.235421	0	0.0102933	0.0944862	-3.00926	0.00284157	0.021776
Ceacam10	4.71711	0.253775	4.56035	4.26654	5.86935	2.41826	1.82222	0.529233	8.00094	32.8351	18.5621	2.0116	0.00286141	0.0219007
Glrx5	18.8129	36.7964	148.625	34.3933	26.759	31.9382	18.0497	21.0542	32.9921	20.1855	14.2009	-1.63878	0.00290485	0.0221369
Sla2	4.80541	2.80812	3.21787	2.04581	3.49176	8.30215	7.44503	1.26884	6.38405	10.5151	9.86287	1.60622	0.00293779	0.0222913
H2-Q5	52.8723	35.6148	286.715	148.366	181.794	53.534	143.927	13.8674	101.089	31.3695	36.4913	-1.86857	0.00295168	0.022383
4933404O12Rik	0.0593529	0.335277	0.0523909	0.281839	0.100056	0.245762	0.407414	0.55936	0.711891	0.453981	0.600224	2.01863	0.00296337	0.0224231
Hist1h2ab	5.59915	16.3416	12.3559	11.5213	12.192	1.93203	5.241	2.19867	6.27481	1.32182	3.23561	-1.7422	0.0029641	0.0224231
Zbtb45	0.770756	1.92815	0.38877	1.88226	0.464045	2.23402	1.64904	2.14024	2.44122	5.833	1.5589	1.8558	0.00299903	0.0226028
Slc39a1	3.41786	8.00673	5.59022	7.06473	2.96561	6.95126	6.39847	19.066	16.1128	26.2281	6.09955	1.63337	0.00301277	0.0226695
Tcf7	5.65587	7.11129	7.32762	11.6092	5.92066	3.77729	1.02466	1.61198	0.464188	1.39551	4.8235	-1.88761	0.00302458	0.0227398
S1pr1	5.21204	3.64731	6.93535	5.6887	5.18002	1.83603	0.679614	0.778954	0.819953	1.27818	3.95594	-1.54981	0.00314247	0.023507
Kctd10	3.49872	16.2836	3.62542	8.30688	3.59013	9.82603	13.3845	7.39205	10.7814	23.012	10.6145	1.51788	0.00314763	0.023507
Cd300c	5.46391	5.01554	3.91868	6.16206	4.31763	2.12103	4.04891	0.804587	0.12412	2.03158	1.28271	-2.01606	0.00315091	0.023515
Wash	1.18368	3.65526	1.67174	3.97198	1.13074	3.79029	3.34852	3.95086	4.1588	12.7871	3.8989	1.62558	0.00317034	0.023605
Gm6251	138.115	38.2227	120.86	131.546	108.364	39.2247	118.476	49.9367	67.4147	21.311	37.8364	-1.51176	0.00317774	0.0236319
Dkkl1	1.30471	1.03182	0	0.247818	0.879784	5.4024	3.09385	0.922201	2.65559	0.960992	3.31742	2.53957	0.0032045	0.0237731
Cxcl11	1.17522	0.082983	0.389012	0	0.123822	0.0608276	0.366681	0.259585	1.17465	1.37333	0.84891	2.64336	0.00322695	0.0239041
Sgip1	1.55991	1.61945	1.19086	2.20217	1.2793	0.401512	1.05235	1.78797	0.842789	0.370247	0.414172	-1.52318	0.00322797	0.0239041
Cebpb	22.0419	6.48864	262.113	9.58215	46.3164	40.171	8.42715	13.5317	22.2287	15.3028	22.3354	-2.40882	0.00326471	0.0241428
St6gal1	3.31326	6.35798	2.27948	12.3088	3.12127	1.45262	1.64188	4.41974	1.22195	0.634944	2.84381	-1.90954	0.00326609	0.0241428
Parpbp	0.194844	0.476947	0.229318	0.493451	0.328464	0.618537	0.648464	1.10941	1.08588	1.04875	0.86323	1.50878	0.00334542	0.024611
Rad9b	0.887499	0.501336	1.30566	0.98334	0.872742	0.857466	0.461517	0.522755	0.376333	0.209517	0.341909	-1.75175	0.00335263	0.0246493
Rnf122	2.52438	1.20083	1.46597	0.946349	1.9038	0.770197	0.953455	0.860843	0.193161	0.451663	0.825359	-1.53549	0.00338053	0.0248248
Socs3	3.71958	33.4228	7.86459	30.2317	1.74988	47.4585	55.3287	27.0042	49.3294	73.9565	64.1336	2.23429	0.00339272	0.0248793
Epdr1	0.0987143	0.334574	0.958487	0.468747	0.332821	0.531368	0.8008	0.0581447	1.61455	2.48887	2.11064	1.81184	0.00340197	0.024908
Smap1	14.1697	3.14775	17.6371	2.57045	13.8223	4.35098	2.03669	3.04778	3.26947	1.57859	4.66917	-1.83752	0.00343806	0.0251126
Tram2	1.69519	1.43638	1.79561	3.86383	5.85831	0.491347	0.952053	1.7973	1.10904	1.10453	1.61635	-1.57985	0.00346618	0.0252879
Fmn1	0.300288	0.526741	0.306917	0.390253	0.159859	0.0719862	0.246561	0.344442	0.126376	0.0537275	0.0776312	-1.72989	0.00346829	0.0252884
Bok	0	0	0	0	0	0.18775	0.660215	1.78052	0.109869	0.171269	0.786072	5.26175	0.00349172	0.025399
Ltb	28.8352	85.6976	27.7322	95.2342	9.43176	97.8347	123.271	33.0818	147.431	233.967	123.17	1.93072	0.00354647	0.025691
Arl14	2.35631	0.887365	1.03996	1.49187	1.32407	0.569143	0.612664	1.96621	0.142738	0.16688	0.510619	-2.15863	0.00356459	0.025792
A930011G23Rik	0.140507	0.119056	0.496104	0	0.355297	0	0.17536	0.537951	0.0255345	0	0.0405978	-3.46584	0.00357151	0.0258269
Kcnb1	0.0845086	0.0358033	0.111894	0.160516	0.0890393	0.0437404	0.079103	0.111999	0.0230367	0.0359107	0.0305221	-1.94307	0.00361077	0.0260039
Tmem17	1.71993	0.777254	1.82183	0.653372	2.89943	0.854605	0.321984	1.62092	0.375077	0.292344	0.646039	-2.01105	0.00361742	0.0260366
3000002C10Rik	0.36875	0.833207	0.325496	1.92612	2.64193	0.458063	1.61076	0.977404	0.268052	0.104463	0.586	-2.308	0.0036342	0.026142
Tfap4	0.22303	0.56694	0	0.529532	0.281985	0.415573	0.417528	0.59116	0.972752	1.48478	0.741078	1.97472	0.00368736	0.0264472
Gm20939	0.756744	0.534343	0.166995	0.539012	0.239194	0.626688	1.8889	0.947191	0.893902	0.964701	1.4759	1.82093	0.00372364	0.0266453
Hk1	1.20193	4.33941	1.93738	7.1963	1.27738	3.35395	5.08719	2.67794	9.51585	14.9374	7.97241	1.6413	0.00374936	0.0267827
Rras	7.97061	36.0199	7.25553	16.7953	9.86757	51.6715	42.4331	27.2888	41.735	42.6902	13.89	1.5356	0.0037943	0.027032
Faf1	5.00097	2.22392	8.87569	2.07157	4.30496	5.81571	1.52716	3.19637	2.20439	1.52223	1.50646	-1.5438	0.0038351	0.0273002
Rnase2b	0.620899	1.05221	0.274034	2.35868	7.85024	0.771284	0.581183	0	0.90269	0.263842	0.448502	-2.68128	0.00387835	0.027548
Acot4	2.22963	1.88923	1.69972	0.769996	1.62306	0.881254	1.64431	2.4475	0.552533	0.200974	0.585656	-1.61331	0.00389362	0.0275634
Endou	0.693542	0.342801	1.76005	1.56432	1.89989	0.0717935	0.270492	0.81702	0.157547	0.0736777	0.776512	-2.34702	0.00389438	0.0275634
Msl3l2	0.110108	0.621985	3.20735	0.522851	0.742472	1.1854	0.27484	0.843125	0.400199	0.311925	0.254514	-2.19452	0.00390252	0.0275757
Pianp	0.10074	1.93483	0	0	0	0	0.125728	0.118676	0.14646	0.171232	0.349291	5.16483	0.00392551	0.0277194
Map3k6	1.25075	0.522221	0.720027	1.60101	0.550042	0.225173	0.135739	0	0.0790609	0.184866	0.392814	-2.09229	0.00394681	0.027822
Eid3	0	0.510371	0.159503	2.23094	1.37078	0.149643	0.563801	1.06435	0.328385	0.153571	0.104421	-2.63574	0.00406142	0.0283861
Gpc4	0.506733	2.46172	0.626212	0.577497	0.170848	0.083929	0.569184	0.835733	0.110507	0.0287105	0.0585656	-2.7149	0.00408337	0.0285072
Sept3	0	0.112538	0.131891	0	0	0	0	0.0586731	0.181024	0.211642	0.733927	3.00311	0.00409344	0.0285613
Osm	92.3001	17.8683	126.3	140.581	211.942	15.1442	10.4092	4.7307	12.8891	53.1356	73.9733	-1.77368	0.00409778	0.0285754
Chst1	0.0878565	0.297774	0.465306	3.0872	1.03675	0.145514	0	0.879736	0.223527	0.0995555	0.35539	-2.72471	0.00410326	0.0285974
Eaf2	2.17171	0.490709	6.99696	23.3061	31.4849	0.764353	0.54208	5.69236	1.46027	1.41502	8.43973	-2.44578	0.00412399	0.028677
Sf3a2	0.140759	2.30588	0.372745	4.27775	0.355934	2.85592	2.28376	4.1455	6.65087	20.9348	2.39956	2.58598	0.00423929	0.0292547
Btbd11	0.316549	0.290573	0.314345	0.601256	0.233464	0.262146	0.296301	1.30517	0.100671	0.056047	0.114328	-2.05147	0.00424075	0.0292547
Kcnq1ot1	0.903699	0.550369	0.770275	1.12377	0.818848	0.230363	0.289014	1.18602	0.313063	0.169606	0.462658	-1.5203	0.0042427	0.0292547
Crmp1	0	0	0.302666	0	0	0.340748	0.299556	0.161573	0.249251	0.69938	0.693507	2.39013	0.00425335	0.0293117
Evi5l	0.611235	1.38111	0.674422	0.870739	0.257602	1.13892	1.5257	1.35011	1.77728	1.9913	1.54532	1.56356	0.00427429	0.0294231
Gm16523	0	0.14011	0	0.141335	0	0.246486	0.185734	0.146096	0.468781	0.154584	0.243664	2.59536	0.00429906	0.0295605
Tnfaip6	0	0	1.55896	1.53753	1.11649	0	0	0	0.481439	0.542021	0.1701	-1.80039	0.00433012	0.0297077
Car2	276.451	427.482	632.713	319.769	668.046	21.2037	138.726	15.1173	96.3924	145.483	208.591	-1.8469	0.00433989	0.029736
Carf	0.325626	0.620803	0.359288	0.231936	0.137233	0.303371	0.584195	0.43155	0.414233	0.83022	0.882051	1.54531	0.00435172	0.0297761
Ppp3cc	1.62584	1.31202	4.81795	7.38948	5.6774	1.10599	0.362344	2.05211	0.675349	1.11856	3.65747	-1.70391	0.004379	0.0299098
Arrb2	7.1116	19.1489	7.42828	23.5262	6.19411	11.1898	12.4998	21.1538	22.7031	60.2715	24.144	1.52932	0.00443594	0.0302484
Fasl	0.974689	0.275294	1.93581	1.61992	3.38892	6.20517	6.9186	0.93293	5.26964	9.28453	7.56864	1.66537	0.00449396	0.0305763
Fastkd5	0.0744725	2.06136	0.328685	1.13163	0.376633	1.94271	2.69541	1.84236	1.86768	2.80595	1.93661	1.85212	0.00449791	0.0305771
C1qtnf6	0.194095	0.109642	0.171328	0	0	0.321474	0.12112	0.114326	0.282183	0.522359	0.392568	2.67929	0.00450449	0.0305972
Gtpbp10	0.237611	1.25275	0.139826	0.451321	0.26704	0.983873	0.741374	0.793093	1.18029	0.718005	1.00694	1.75084	0.00458015	0.0310085
Sigmar1	0.716204	16.102	1.39083	5.98561	1.20736	12.0402	7.86593	10.209	11.7661	15.7851	8.48445	2.07234	0.00458532	0.0310265
Hist1h3e	7.0188	12.7441	11.0634	8.5703	10.5644	0.415181	0.938549	2.0671	5.46655	0.994178	2.89713	-1.69898	0.00462742	0.0312084
Kif20a	0.663749	1.94289	1.06526	2.63608	0.254304	2.49853	4.63145	3.80299	2.89496	5.53845	3.74846	1.62945	0.00470764	0.0316283
St8sia6	1.26804	1.22192	1.05346	2.05433	1.44604	0.432398	0.0465461	0.702963	0.460882	0.105654	0.646558	-1.89805	0.00471184	0.031634
Cnnm2	1.0614	1.6788	1.06182	1.14242	0.536787	0.263696	0.838963	1.33373	0.282904	0.380867	0.102226	-1.819	0.00477845	0.031989
Angptl7	0.228546	1.03282	0.706083	1.08526	0.192639	0.567803	0.427854	1.00964	0.166135	0.0323724	0.198106	-2.26376	0.00477952	0.031989
Ccl25	5.36366	1.67165	1.95911	2.81042	4.20918	1.22534	0.807908	1.52518	1.21002	1.2051	0.5344	-1.60307	0.00479812	0.0320786
Lrrc14b	0.0858088	0	1.13615	0.325972	0.723274	0.248715	0	0.101086	0.155941	0.243088	0.0247934	-2.32849	0.00481615	0.0321469
Gfra1	0	0	0	0	0	0.0205405	0.0928669	0.701261	0.0360601	0	0.530327	5.9311	0.00484672	0.0322286
Gpr98	0.499838	0.220372	0.215223	0.254716	0.226068	0.242303	0.228227	0.222606	0.150655	0.0207218	0.0598822	-1.60366	0.00488441	0.0323743
Plxdc2	0.0339184	0.421521	0	0.12885	0	0.407292	0.380986	0.239743	0.283544	0.413176	0.107803	2.643	0.00489165	0.0323941
Slc7a11	3.42197	1.8032	9.69291	31.9894	11.7096	1.67071	1.75293	1.41394	3.56419	12.1972	2.5899	-1.5399	0.00489265	0.0323941
Adamts14	0.181674	0.0256563	0.280636	0.51761	0.153131	0.639416	0.453475	0.160514	0.940947	0.810597	1.20732	1.64247	0.00490421	0.0324425
Cryab	0.76878	1.41139	2.03581	1.2777	1.45799	1.11415	0.959473	0.452827	0.349277	0.490023	0.666387	-1.62761	0.00491276	0.0324448
Fn3k	0.648823	2.26016	2.29087	1.07833	0.820331	0.0671644	0.472361	0.063695	0.353733	0.321659	0.484295	-1.84258	0.00492846	0.032517
Mogat1	3.51688	6.18065	5.69132	5.01	3.4584	0.323607	2.31654	0.690504	1.06521	2.4354	0.733891	-1.72615	0.0049297	0.032517
Naip1	0	0.14897	0	0.0417422	0.0740948	0.163795	0.191993	0.207113	0.319503	0.124514	0.228593	2.42842	0.00496386	0.0326689
Mlycd	9.53745	2.47195	25.7514	3.62311	5.10714	9.94258	1.75047	5.35338	2.77319	3.05152	3.07992	-1.95069	0.00496405	0.0326689
Ankrd55	0	0.148845	0.232588	1.4389	0.999441	0	0.0411069	0.194005	0.0718278	0.0559843	0.304535	-2.57916	0.0049721	0.0326916
Enkur	3.53741	3.10837	1.04083	2.05303	1.98777	0.732366	0.49054	0.463024	0.642856	0.612403	0.511045	-1.50774	0.00499563	0.0327938
Ercc6l	0.0561294	0.348774	0.198182	0.373144	0.425798	0.441587	1.26094	0.925716	0.836434	1.17667	0.956853	1.56546	0.00501624	0.0329068
Hgs	2.91703	17.9426	3.14706	12.6973	3.27831	14.5613	15.9276	12.2182	18.9074	24.0335	14.9838	1.60042	0.00503491	0.0329463
Gm2694	3.84342	0.835036	2.08775	0	3.48878	0.244837	0.368982	0.348284	0	0.586278	0.0854235	-2.91656	0.00507139	0.0330971
Hist1h2an	0	2.67996	3.72245	3.00376	6.6648	0.218272	0	0.62099	1.34116	0.597333	1.37079	-2.00102	0.00515641	0.0335808
Hic1	0.262279	0.681525	0.370422	1.64398	0.132643	0.282363	0.327336	0.525257	0.209722	0.178322	0.0909384	-2.13838	0.00518335	0.0337384
Vpreb1	0	0.173314	1.35411	1.16552	0.258608	2.1597	1.72312	16.626	0.446056	0.347667	36.6121	3.7296	0.0053412	0.0346194
Emcn	0	0	0	0	0	0.200344	0.402572	0.949975	0	0	1.6776	5.80129	0.00536648	0.0347067
Ccnyl1	0.241673	0.318541	0	0.38253	0.203704	0.433633	0.351889	0.23725	0.614871	0.661815	0.744835	1.78473	0.00544226	0.0351081
Irf4	1.48445	1.14601	1.96548	5.02824	3.21148	0.942482	0.277899	1.89446	0.755353	0.799005	1.90151	-1.55626	0.00550823	0.0354594
4931431C16Rik	2.67077	1.02201	3.27007	1.5546	7.9154	0.820494	1.88167	0.507464	1.1586	1.02508	1.86698	-1.65107	0.00557128	0.0357904
Sh3pxd2b	0.12682	0.107458	0.027986	0.0301103	0.0534476	0.210048	0.217631	0.168073	0.126759	0.125744	0.24734	2.0992	0.00558738	0.0358565
Rnf180	0.933809	0.703328	0.604467	0.591229	0.419786	0.438216	1.08774	1.10006	0.203642	0.176359	0.161887	-1.55783	0.00563334	0.0360014
Abi3	8.96265	74.9633	20.5695	33.6082	12.7209	76.8328	83.4967	37.976	76.5635	74.926	51.6258	1.60235	0.00566684	0.0361404
9830166K06Rik	0.0858401	0.678859	0.833482	0.652182	1.30237	0.142175	0.107132	0.202246	0.187197	0.4134	0.223221	-1.73175	0.00567885	0.0361736
Ctsk	0.446553	0.252252	0	0.282729	0.25093	2.58865	0.835978	0.876761	0.973827	0.463848	1.41928	2.36667	0.00568212	0.0361736
H2-Q10	153.888	6.77723	387.602	248.999	135.239	22.9181	40.7278	6.03031	59.6534	69.1991	48.9935	-2.11747	0.00572248	0.0363259
Rasgef1b	6.60648	17.2823	14.3012	24.6487	8.3528	2.99606	10.9936	17.8353	3.74472	6.26078	6.47648	-1.51873	0.00576103	0.0365142
Serpinb2	8.05773	6.43741	7.01096	25.3625	19.7932	8.9131	5.02821	6.30561	4.35117	10.7286	0.96453	-1.69862	0.00578176	0.036574
Clca3a1	0.0604337	0.136553	0.160035	0.286971	0.356573	0.0500474	0.150848	0.0355966	0.636994	0.719052	1.135	1.61887	0.00585436	0.0368596
Ccne2	0.439064	0.744064	0.258375	0.972957	0.493444	0.636309	0.913287	1.59481	1.17027	2.40473	1.35319	1.52151	0.00589813	0.0370855
Epcam	0.457314	0.193748	1.61469	4.23456	6.07108	0.757437	0.214031	0.538734	0.581755	0.323882	2.21326	-1.92323	0.00592583	0.037176
B930003M22Rik	1.92666	0.979512	2.551	1.82976	3.41033	0.717994	0.841598	1.58878	1.33051	0.709547	0.111337	-1.86626	0.00598151	0.03743
1700003F12Rik	2.57169	1.99748	1.41877	3.35823	1.35478	1.46418	0.802397	1.70412	0.350516	0.637468	0.743056	-1.75187	0.00602641	0.0376441
Ank2	0.468327	0.405646	0.220476	0.118606	0.0789497	0.284415	0.214315	0.514927	0.0567396	0.00884484	0.0360846	-2.02362	0.00603032	0.0376441
Lrp2bp	0.482286	0.194598	0.243265	0.588895	0.232294	0	0.0859879	0.284076	0.125209	0.0390362	0	-2.65849	0.00605301	0.0377344
Npm3-ps1	0.238977	1.75493	0.210945	2.49653	0	0.296858	1.34214	2.39295	4.16922	5.07748	5.10964	2.41802	0.00611288	0.0380587
Prss2	0.570535	0.644575	0	0.54184	0.961797	0.11812	1.42411	0.504085	1.03684	0.404068	12.9406	3.20704	0.00626002	0.0386621
Hist2h2ac	13.5941	6.82589	14.6661	9.56325	11.034	1.25086	4.7128	3.55875	4.02594	1.71159	6.40092	-1.53283	0.00626699	0.0386662
Fstl4	0.680359	1.23838	0	0.143587	0.0637187	0.0626034	0	0.0445272	0	0	0	-3.91147	0.00627325	0.0386662
Stxbp4	0.588293	0.576019	0.207715	0.260729	0.495867	0.162396	0.244739	0.20791	0.114038	0.133326	0.0906559	-1.5007	0.00637063	0.0391488
Mreg	1.41776	0.106783	1.9189	0.53858	1.19501	0.313092	0.235923	0.22269	0.137413	0.18743	0.491571	-2.12824	0.0063767	0.0391666
Car5b	0	0.154369	0.0603049	0.0648826	0.345511	0.282886	0.383692	0	1.01808	0.58062	0.710633	2.23531	0.00645509	0.0395298
Fam132b	0.167411	0.378273	0.591096	0.397478	0.141109	0.207959	0.783513	0.0493042	1.46034	0.663963	2.87809	2.13717	0.00652841	0.0398994
Tmed9	18.3503	68.7999	17.918	54.2871	16.8361	18.6259	63.4367	80.5391	67.1094	114.182	82.6281	1.56812	0.00663536	0.0403446
Mir326	29.7639	14.011	13.1363	14.1335	37.6316	5.13513	1.54778	7.30481	9.01502	2.10796	6.44993	-1.88857	0.00668523	0.0405161
Oosp1	0.26991	0.457405	1.4295	3.58868	2.27504	0	0	0.317964	0	0.152926	1.09182	-2.46899	0.0067879	0.0410204
Sh3bp1	6.63403	30.4656	7.69938	20.3012	4.55625	27.4695	27.4453	12.9529	36.2575	34.8725	21.085	1.50328	0.00679615	0.0410267
Palm	1.24437	11.749	1.80453	12.3244	1.87298	21.5303	18.9692	9.26672	22.711	22.9389	14.69	1.91632	0.00687578	0.0413453
Nphp1	0.102582	0.579472	1.35824	0.194845	0.518793	0.254856	0.384082	0.120846	0.0745692	0.0871815	0.266758	-2.20977	0.0069047	0.0414181
Pkhd1l1	0.0184968	0.208972	0.130617	0.140532	0.155908	0.0382948	0.0230849	0	0.0470601	0.0209599	0.0374109	-1.99855	0.00698257	0.0417631
Gm4013	4.53137	2.55971	0.99996	1.6138	1.43229	1.64176	1.7673	2.0018	4.11744	4.01154	4.74614	1.64919	0.00707021	0.0422053
9030619P08Rik	0	0	2.91237	1.3056	2.31752	0	0.171574	0.16195	1.09926	0.389451	0.317772	-1.86675	0.00715772	0.0425422
1810008I18Rik	0.682	0	0	0	0	1.27078	0.638376	0.803423	1.48728	0.289806	0.0985276	4.85134	0.00725058	0.0428871
2310061J03Rik	2.79266	1.18315	3.08136	2.48644	1.61831	2.16816	0.762426	0.61685	0.951585	0.840581	0.605178	-1.57394	0.00728276	0.0430316
Smyd1	0	0	0	0.0665814	0	0.232234	0.174995	0.165179	0.101925	0.297911	0.18231	2.98942	0.00729998	0.0430758
Rasal2	0.281462	0.490233	0.144928	0.378684	0.395403	0.271938	0.219549	0.649332	0.119351	0.106314	0.0948791	-1.5098	0.00749722	0.0439604
Kctd17	0.61813	0.139669	0.109125	0.352225	0	1.17736	0.154291	0.0728181	0.763864	1.19075	0.928723	2.62734	0.00752712	0.0440782
Gabbr1	1.4182	2.84843	1.29821	4.0905	1.46103	0.32624	1.27832	2.75355	0.477278	0.996964	0.622244	-1.69735	0.0075514	0.0441155
Sh3d21	0.708512	2.05832	1.16147	1.05738	0.511884	0	0.631612	1.01351	0.220729	0.229388	0.0584902	-2.38692	0.00768058	0.0445112
Krt80	8.10231	39.7664	2.93111	14.3805	3.80653	21.7794	27.6009	9.70131	32.297	30.6668	8.44316	1.75875	0.00777651	0.0448981
Trim2	0.171701	0.210148	0.126301	0.10871	0.192967	0.0829453	0.0714303	0.0674235	0.0104011	0.0567481	0.0496108	-1.78805	0.00784693	0.0451354
Zfp235	0.477815	1.46523	0.120505	0.259305	0.345211	1.27188	0.383358	0.683503	0.818716	1.21824	0.493066	1.78181	0.00798019	0.0457736
Mt2	3.39037	1.91518	8.60397	14.8918	12.5025	4.38702	3.43797	3.49475	33.1172	6.36305	69.6744	1.59916	0.00810966	0.0463542
Bbs7	1.36046	1.89564	0.160117	1.37817	0.611582	0.187774	0.679165	0.90818	0.0988945	0.0513872	0.314469	-2.14817	0.00811904	0.0463542
Prkcg	0.680796	0.341842	0.133542	1.29311	0.637596	0.0626436	0.141611	0.178223	0.0549873	0.171434	0.262276	-2.01602	0.00819583	0.0466844
Lrrc8a	0.221562	1.7522	0.537825	2.36721	1.12051	1.99538	0.656734	4.11089	3.44262	10.0897	2.17659	1.96485	0.00820119	0.0466933
Adtrp	0.275484	0.0518725	0.405284	0.261629	0.309604	0.456278	0.286515	0.216354	0.734271	2.67944	0.504119	1.98665	0.00825812	0.0469307
Ccr1l1	2.90504	3.82904	1.4246	2.91221	0.81621	0.200481	1.30925	1.80619	0.117319	0.594367	0.559583	-1.96247	0.00828387	0.0470336
Tlr9	2.376	1.07374	4.07474	1.03154	2.51769	0.224874	0.76252	0.319888	0.690866	0.173082	1.35341	-1.77728	0.0084493	0.0477308
Dapl1	19.7387	9.29178	26.4981	12.4973	9.35864	3.23522	2.82274	0.968875	1.49464	1.98043	10.456	-1.78339	0.00859205	0.0482935
Slit3	0.424475	0.745984	0.24979	0.627086	0.119262	0.234349	0.529765	0.416707	0.0342845	0.173694	0.0136274	-2.08455	0.00886199	0.0493826
4933416M07Rik	0.930122	0.175138	0.273673	4.41671	1.04532	0.577702	0.193473	0.0913101	0.394407	0.30741	0.447911	-2.28242	0.0089065	0.0495466
1700047M11Rik	0.343485	0	2.12236	0.32621	1.15808	0.853359	0.214343	0	2.74656	6.71412	4.06907	1.88048	0.00890752	0.0495466
