# Supplementary material for: Interferon gene therapy reprograms the leukemia microenvironment inducing protective immunity to multiple tumor antigens
Source: Nat Commun. 2018 Jul 24;9:2896. doi: 10.1038/s41467-018-05315-0 (PMC6057972; doi:10.1038/s41467-018-05315-0)
Supplement: Supplementary file 6 — Supplementary Data 3 [file 41467_2018_5315_MOESM6_ESM.xlsx]

## Sheet: ALL vs CTRL up
GO enrichment analysis from bulk RNA-seq data. List of Enriched Biological Processes GO terms obtained from DEGs in bulk RNA-seq data. Enriched terms are reported for the following comparisons ALL vs CTRL and IFN_ALL vs ALL.
GO term	Description	P-value	FDR q-value
GO:0007049	cell cycle	1.15E-18	1.56E-14
GO:0022402	cell cycle process	4.07E-15	2.76E-11
GO:1903047	mitotic cell cycle process	3.83E-14	1.73E-10
GO:0051301	cell division	2.45E-12	8.29E-9
GO:0050896	response to stimulus	8.75E-10	2.37E-6
GO:1903046	meiotic cell cycle process	9.8E-10	2.21E-6
GO:0051983	regulation of chromosome segregation	3.37E-9	6.53E-6
GO:0034097	response to cytokine	1.93E-8	3.28E-5
GO:0051276	chromosome organization	2.3E-8	3.46E-5
GO:0007059	chromosome segregation	2.45E-8	3.32E-5
GO:0098813	nuclear chromosome segregation	1.23E-7	1.52E-4
GO:0002376	immune system process	5.74E-7	6.48E-4
GO:0051783	regulation of nuclear division	8.16E-7	8.51E-4
GO:1902099	regulation of metaphase/anaphase transition of cell cycle	9.73E-7	9.41E-4
GO:0030071	regulation of mitotic metaphase/anaphase transition	9.73E-7	8.79E-4
GO:0006955	immune response	1.45E-6	1.23E-3
GO:0000070	mitotic sister chromatid segregation	1.61E-6	1.28E-3
GO:0007088	regulation of mitotic nuclear division	1.62E-6	1.22E-3
GO:0010965	regulation of mitotic sister chromatid separation	1.92E-6	1.37E-3
GO:0045839	negative regulation of mitotic nuclear division	2.06E-6	1.39E-3
GO:0051716	cellular response to stimulus	2.2E-6	1.42E-3
GO:0071174	mitotic spindle checkpoint	2.81E-6	1.73E-3
GO:0033045	regulation of sister chromatid segregation	3.03E-6	1.79E-3
GO:1905818	regulation of chromosome separation	3.06E-6	1.73E-3
GO:0000819	sister chromatid segregation	3.65E-6	1.98E-3
GO:1902100	negative regulation of metaphase/anaphase transition of cell cycle	3.65E-6	1.9E-3
GO:0045841	negative regulation of mitotic metaphase/anaphase transition	3.65E-6	1.83E-3
GO:0070192	chromosome organization involved in meiotic cell cycle	3.69E-6	1.79E-3
GO:0007093	mitotic cell cycle checkpoint	4.17E-6	1.95E-3
GO:2000816	negative regulation of mitotic sister chromatid separation	4.67E-6	2.11E-3
GO:1905819	negative regulation of chromosome separation	4.67E-6	2.04E-3
GO:0006259	DNA metabolic process	4.75E-6	2.01E-3
GO:0071345	cellular response to cytokine stimulus	4.84E-6	1.99E-3
GO:0051784	negative regulation of nuclear division	5.29E-6	2.11E-3
GO:0031577	spindle checkpoint	5.92E-6	2.29E-3
GO:0009987	cellular process	6.2E-6	2.33E-3
GO:0006950	response to stress	7.11E-6	2.6E-3
GO:0065007	biological regulation	7.36E-6	2.62E-3
GO:0033047	regulation of mitotic sister chromatid segregation	8.1E-6	2.82E-3
GO:0033048	negative regulation of mitotic sister chromatid segregation	9.23E-6	3.13E-3
GO:0035456	response to interferon-beta	1.03E-5	3.39E-3
GO:0006260	DNA replication	1.04E-5	3.34E-3
GO:0042832	defense response to protozoan	1.39E-5	4.38E-3
GO:0033046	negative regulation of sister chromatid segregation	1.39E-5	4.28E-3
GO:1901991	negative regulation of mitotic cell cycle phase transition	1.65E-5	4.96E-3
GO:0006974	cellular response to DNA damage stimulus	1.68E-5	4.95E-3
GO:0051985	negative regulation of chromosome segregation	1.69E-5	4.86E-3
GO:0051726	regulation of cell cycle	1.72E-5	4.87E-3
GO:1901990	regulation of mitotic cell cycle phase transition	1.78E-5	4.92E-3
GO:0001562	response to protozoan	2.03E-5	5.5E-3
GO:0010033	response to organic substance	2.07E-5	5.49E-3
GO:0007186	G-protein coupled receptor signaling pathway	2.4E-5	6.25E-3
GO:0010564	regulation of cell cycle process	2.43E-5	6.21E-3
GO:0006281	DNA repair	2.67E-5	6.7E-3
GO:0044406	adhesion of symbiont to host	2.76E-5	6.81E-3
GO:0050789	regulation of biological process	2.8E-5	6.78E-3
GO:0071173	spindle assembly checkpoint	3.28E-5	7.8E-3
GO:0007094	mitotic spindle assembly checkpoint	3.28E-5	7.66E-3
GO:0050794	regulation of cellular process	3.31E-5	7.6E-3
GO:0000075	cell cycle checkpoint	3.36E-5	7.59E-3
GO:0022414	reproductive process	3.37E-5	7.5E-3
GO:0048518	positive regulation of biological process	3.85E-5	8.42E-3
GO:0035458	cellular response to interferon-beta	4.02E-5	8.65E-3
GO:0051988	regulation of attachment of spindle microtubules to kinetochore	4.09E-5	8.66E-3
GO:1901988	negative regulation of cell cycle phase transition	4.85E-5	1.01E-2
GO:1901987	regulation of cell cycle phase transition	5.67E-5	1.16E-2
GO:0008283	cell proliferation	5.76E-5	1.16E-2
GO:0010569	regulation of double-strand break repair via homologous recombination	6.34E-5	1.26E-2
GO:0000278	mitotic cell cycle	7.73E-5	1.52E-2
GO:0006952	defense response	9.8E-5	1.9E-2
GO:0016321	female meiosis chromosome segregation	1.03E-4	1.96E-2
GO:0051239	regulation of multicellular organismal process	1.05E-4	1.98E-2
GO:1904666	regulation of ubiquitin protein ligase activity	1.08E-4	2.01E-2
GO:0000226	microtubule cytoskeleton organization	1.21E-4	2.22E-2
GO:0071310	cellular response to organic substance	1.23E-4	2.23E-2
GO:0042221	response to chemical	1.24E-4	2.21E-2
GO:0042127	regulation of cell proliferation	1.39E-4	2.45E-2
GO:0045930	negative regulation of mitotic cell cycle	1.47E-4	2.56E-2
GO:0032655	regulation of interleukin-12 production	1.6E-4	2.75E-2
GO:0000018	regulation of DNA recombination	1.65E-4	2.8E-2
GO:0051240	positive regulation of multicellular organismal process	1.71E-4	2.86E-2
GO:0010948	negative regulation of cell cycle process	1.82E-4	3.01E-2
GO:0009607	response to biotic stimulus	1.84E-4	3.01E-2
GO:0034341	response to interferon-gamma	1.92E-4	3.1E-2
GO:0008284	positive regulation of cell proliferation	1.95E-4	3.11E-2
GO:0032695	negative regulation of interleukin-12 production	2.33E-4	3.67E-2
GO:1904668	positive regulation of ubiquitin protein ligase activity	2.8E-4	4.36E-2
GO:0050776	regulation of immune response	2.83E-4	4.36E-2
GO:0071346	cellular response to interferon-gamma	2.84E-4	4.32E-2
GO:0043207	response to external biotic stimulus	2.92E-4	4.4E-2
GO:0007062	sister chromatid cohesion	2.92E-4	4.35E-2
GO:0051707	response to other organism	3.06E-4	4.51E-2
GO:0002682	regulation of immune system process	3.1E-4	4.52E-2
GO:0007346	regulation of mitotic cell cycle	3.15E-4	4.55E-2
GO:0008608	attachment of spindle microtubules to kinetochore	3.58E-4	5.11E-2
GO:1902850	microtubule cytoskeleton organization involved in mitosis	3.64E-4	5.14E-2
GO:0071222	cellular response to lipopolysaccharide	3.94E-4	5.5E-2
GO:0007017	microtubule-based process	4.09E-4	5.66E-2
GO:0006544	glycine metabolic process	4.14E-4	5.67E-2
GO:0071216	cellular response to biotic stimulus	4.18E-4	5.67E-2
GO:0045589	regulation of regulatory T cell differentiation	4.37E-4	5.86E-2
GO:1901700	response to oxygen-containing compound	4.37E-4	5.8E-2
GO:0000281	mitotic cytokinesis	4.38E-4	5.77E-2
GO:0007051	spindle organization	4.5E-4	5.86E-2
GO:0007052	mitotic spindle organization	4.69E-4	6.05E-2
GO:0033044	regulation of chromosome organization	5.05E-4	6.46E-2
GO:0006956	complement activation	5.26E-4	6.67E-2
GO:0048523	negative regulation of cellular process	5.52E-4	6.93E-2
GO:0051249	regulation of lymphocyte activation	6.76E-4	8.4E-2
GO:0071219	cellular response to molecule of bacterial origin	6.98E-4	8.6E-2
GO:0070887	cellular response to chemical stimulus	7.23E-4	8.82E-2
GO:0006270	DNA replication initiation	7.44E-4	0.09
GO:1903504	regulation of mitotic spindle checkpoint	7.93E-4	9.51E-2
GO:0090266	regulation of mitotic cell cycle spindle assembly checkpoint	7.93E-4	9.43E-2
GO:0061640	cytoskeleton-dependent cytokinesis	7.97E-4	9.39E-2
GO:0000910	cytokinesis	8.04E-4	9.4E-2
GO:0007165	signal transduction	8.09E-4	9.37E-2
GO:0048522	positive regulation of cellular process	8.45E-4	9.71E-2
GO:0007089	traversing start control point of mitotic cell cycle	9.09E-4	1.04E-1
GO:0051754	meiotic sister chromatid cohesion, centromeric	9.09E-4	1.03E-1
GO:0046655	folic acid metabolic process	9.09E-4	1.02E-1
GO:0061138	morphogenesis of a branching epithelium	9.47E-4	1.05E-1
GO:0098542	defense response to other organism	9.94E-4	1.1E-1

## Sheet: ALL vs CTRL down
GO term	Description	P-value	FDR q-value
GO:0006690	icosanoid metabolic process	4.02E-7	5.45E-3
GO:0042127	regulation of cell proliferation	7.45E-7	5.05E-3
GO:2000026	regulation of multicellular organismal development	1.74E-6	7.84E-3
GO:1901568	fatty acid derivative metabolic process	2.14E-6	7.25E-3
GO:0002376	immune system process	9.22E-6	2.5E-2
GO:0046456	icosanoid biosynthetic process	1.31E-5	2.96E-2
GO:0051239	regulation of multicellular organismal process	1.4E-5	2.72E-2
GO:0050900	leukocyte migration	1.65E-5	2.8E-2
GO:0051241	negative regulation of multicellular organismal process	2.14E-5	3.23E-2
GO:0050793	regulation of developmental process	2.87E-5	3.89E-2
GO:0036336	dendritic cell migration	3.08E-5	3.8E-2
GO:1901570	fatty acid derivative biosynthetic process	3.69E-5	4.17E-2
GO:1903706	regulation of hemopoiesis	3.7E-5	3.86E-2
GO:0002682	regulation of immune system process	3.71E-5	3.6E-2
GO:0045595	regulation of cell differentiation	3.86E-5	3.49E-2
GO:1902105	regulation of leukocyte differentiation	5.35E-5	4.53E-2
GO:0050670	regulation of lymphocyte proliferation	6.05E-5	4.83E-2
GO:0032944	regulation of mononuclear cell proliferation	6.79E-5	5.12E-2
GO:0072676	lymphocyte migration	8.71E-5	6.21E-2
GO:0042129	regulation of T cell proliferation	8.87E-5	6.01E-2
GO:0070663	regulation of leukocyte proliferation	9e-05	5.81E-2
GO:0030595	leukocyte chemotaxis	9.63E-5	5.93E-2
GO:0050866	negative regulation of cell activation	1.01E-4	5.97E-2
GO:0033559	unsaturated fatty acid metabolic process	1.02E-4	5.74E-2
GO:0050921	positive regulation of chemotaxis	1.14E-4	6.18E-2
GO:0019886	antigen processing and presentation of exogenous peptide antigen via MHC class II	1.38E-4	7.18E-2
GO:0002407	dendritic cell chemotaxis	1.55E-4	7.78E-2
GO:0008285	negative regulation of cell proliferation	1.6E-4	7.75E-2
GO:0050920	regulation of chemotaxis	1.65E-4	7.7E-2
GO:0048247	lymphocyte chemotaxis	1.8E-4	8.12E-2
GO:0032103	positive regulation of response to external stimulus	1.98E-4	8.64E-2
GO:0002695	negative regulation of leukocyte activation	2.15E-4	9.12E-2
GO:2000145	regulation of cell motility	2.23E-4	9.18E-2
GO:0002504	antigen processing and presentation of peptide or polysaccharide antigen via MHC class II	2.43E-4	9.68E-2
GO:0002495	antigen processing and presentation of peptide antigen via MHC class II	2.43E-4	9.4E-2
GO:0051270	regulation of cellular component movement	2.51E-4	9.44E-2
GO:0090270	regulation of fibroblast growth factor production	2.67E-4	9.79E-2
GO:0040012	regulation of locomotion	2.86E-4	1.02E-1
GO:0030334	regulation of cell migration	2.9E-4	1.01E-1
GO:0050868	negative regulation of T cell activation	3.34E-4	1.13E-1
GO:0006631	fatty acid metabolic process	3.35E-4	1.11E-1
GO:0006935	chemotaxis	3.35E-4	1.08E-1
GO:0042330	taxis	3.52E-4	1.11E-1
GO:0006959	humoral immune response	3.86E-4	1.19E-1
GO:0032787	monocarboxylic acid metabolic process	3.96E-4	1.19E-1
GO:0032227	negative regulation of synaptic transmission, dopaminergic	4.05E-4	1.19E-1
GO:0002408	myeloid dendritic cell chemotaxis	4.05E-4	1.17E-1
GO:0016998	cell wall macromolecule catabolic process	4.05E-4	1.14E-1
GO:2000458	regulation of astrocyte chemotaxis	4.05E-4	1.12E-1
GO:2000422	regulation of eosinophil chemotaxis	4.05E-4	1.1E-1
GO:2000424	positive regulation of eosinophil chemotaxis	4.05E-4	1.08E-1
GO:0042130	negative regulation of T cell proliferation	4.28E-4	1.12E-1
GO:1903038	negative regulation of leukocyte cell-cell adhesion	4.55E-4	1.16E-1
GO:0003013	circulatory system process	4.59E-4	1.15E-1
GO:0006693	prostaglandin metabolic process	4.93E-4	1.21E-1
GO:0006692	prostanoid metabolic process	4.93E-4	1.19E-1
GO:0006334	nucleosome assembly	5.52E-4	1.31E-1
GO:0034728	nucleosome organization	5.68E-4	1.33E-1
GO:0045597	positive regulation of cell differentiation	6.41E-4	1.47E-1
GO:0002478	antigen processing and presentation of exogenous peptide antigen	7.37E-4	1.67E-1
GO:0051272	positive regulation of cellular component movement	7.64E-4	1.7E-1
GO:0050865	regulation of cell activation	7.7E-4	1.68E-1
GO:0003018	vascular process in circulatory system	8.05E-4	1.73E-1
GO:0019229	regulation of vasoconstriction	8.24E-4	1.74E-1
GO:0097746	regulation of blood vessel diameter	8.33E-4	1.74E-1
GO:0035296	regulation of tube diameter	8.33E-4	1.71E-1
GO:0097529	myeloid leukocyte migration	8.33E-4	1.69E-1
GO:0002579	positive regulation of antigen processing and presentation	8.76E-4	1.75E-1
GO:0010574	regulation of vascular endothelial growth factor production	8.87E-4	1.74E-1
GO:0010633	negative regulation of epithelial cell migration	9.33E-4	1.81E-1

## Sheet: IFN ALL vs ALL up
GO term	Description	P-value	FDR q-value
GO:0006952	defense response	3.06E-23	4.15E-19
GO:0002376	immune system process	1.04E-16	7.05E-13
GO:0006955	immune response	2.13E-13	9.64E-10
GO:0050900	leukocyte migration	3.62E-13	1.22E-9
GO:0035458	cellular response to interferon-beta	1.13E-11	3.07E-8
GO:0051707	response to other organism	2.55E-11	5.76E-8
GO:0043207	response to external biotic stimulus	5.24E-11	1.01E-7
GO:0035456	response to interferon-beta	1.38E-10	2.33E-7
GO:0032101	regulation of response to external stimulus	1.48E-10	2.23E-7
GO:0009607	response to biotic stimulus	1.9E-10	2.58E-7
GO:0007186	G-protein coupled receptor signaling pathway	7.17E-10	8.84E-7
GO:0002685	regulation of leukocyte migration	1.36E-9	1.54E-6
GO:0045087	innate immune response	2.71E-9	2.82E-6
GO:0098542	defense response to other organism	2.91E-9	2.82E-6
GO:0006954	inflammatory response	8.3E-9	7.5E-6
GO:0045765	regulation of angiogenesis	1.18E-8	9.96E-6
GO:0009615	response to virus	2.2E-8	1.75E-5
GO:0097529	myeloid leukocyte migration	2.24E-8	1.69E-5
GO:0050896	response to stimulus	2.84E-8	2.03E-5
GO:0002687	positive regulation of leukocyte migration	3.24E-8	2.2E-5
GO:0030595	leukocyte chemotaxis	3.93E-8	2.54E-5
GO:1901342	regulation of vasculature development	4.39E-8	2.71E-5
GO:0071345	cellular response to cytokine stimulus	4.77E-8	2.81E-5
GO:0006935	chemotaxis	4.84E-8	2.73E-5
GO:0042330	taxis	5.32E-8	2.89E-5
GO:0051704	multi-organism process	5.49E-8	2.86E-5
GO:0002682	regulation of immune system process	6.95E-8	3.49E-5
GO:0097530	granulocyte migration	7.27E-8	3.52E-5
GO:0034097	response to cytokine	9.08E-8	4.24E-5
GO:0009605	response to external stimulus	9.55E-8	4.31E-5
GO:0051607	defense response to virus	1.58E-7	6.9E-5
GO:1990266	neutrophil migration	1.68E-7	7.1E-5
GO:0022610	biological adhesion	7e-07	2.88E-4
GO:0031347	regulation of defense response	8.04E-7	3.21E-4
GO:0032103	positive regulation of response to external stimulus	8.83E-7	3.42E-4
GO:0071621	granulocyte chemotaxis	1.07E-6	4.04E-4
GO:0006950	response to stress	1.16E-6	4.26E-4
GO:0007155	cell adhesion	1.43E-6	5.1E-4
GO:0019221	cytokine-mediated signaling pathway	2.12E-6	7.36E-4
GO:0002252	immune effector process	2.14E-6	7.26E-4
GO:1903036	positive regulation of response to wounding	2.5E-6	8.27E-4
GO:0002688	regulation of leukocyte chemotaxis	2.63E-6	8.48E-4
GO:0030593	neutrophil chemotaxis	3.07E-6	9.67E-4
GO:0060326	cell chemotaxis	3.16E-6	9.73E-4
GO:0002684	positive regulation of immune system process	3.19E-6	9.61E-4
GO:0030334	regulation of cell migration	3.45E-6	1.02E-3
GO:1903901	negative regulation of viral life cycle	4.46E-6	1.28E-3
GO:0090303	positive regulation of wound healing	4.54E-6	1.28E-3
GO:0051240	positive regulation of multicellular organismal process	5.72E-6	1.58E-3
GO:0040011	locomotion	7.09E-6	1.92E-3
GO:0050727	regulation of inflammatory response	7.35E-6	1.95E-3
GO:0040012	regulation of locomotion	7.71E-6	2.01E-3
GO:0050920	regulation of chemotaxis	7.83E-6	0.002
GO:2000145	regulation of cell motility	9.24E-6	2.32E-3
GO:0070098	chemokine-mediated signaling pathway	9.62E-6	2.37E-3
GO:0055072	iron ion homeostasis	9.63E-6	2.33E-3
GO:0045766	positive regulation of angiogenesis	9.66E-6	2.3E-3
GO:0001817	regulation of cytokine production	1.19E-5	2.79E-3
GO:0048584	positive regulation of response to stimulus	1.4E-5	3.21E-3
GO:0055065	metal ion homeostasis	1.47E-5	3.31E-3
GO:0051270	regulation of cellular component movement	1.58E-5	3.51E-3
GO:0071622	regulation of granulocyte chemotaxis	1.59E-5	3.47E-3
GO:0002690	positive regulation of leukocyte chemotaxis	1.69E-5	3.64E-3
GO:0043901	negative regulation of multi-organism process	2.33E-5	4.94E-3
GO:0002691	regulation of cellular extravasation	2.48E-5	5.18E-3
GO:1904018	positive regulation of vasculature development	2.56E-5	5.26E-3
GO:0048525	negative regulation of viral process	2.85E-5	5.76E-3
GO:0043900	regulation of multi-organism process	2.99E-5	5.96E-3
GO:0016477	cell migration	3.15E-5	6.2E-3
GO:0030335	positive regulation of cell migration	3.25E-5	6.29E-3
GO:0051239	regulation of multicellular organismal process	3.51E-5	6.7E-3
GO:2000147	positive regulation of cell motility	4.11E-5	7.74E-3
GO:0061041	regulation of wound healing	4.43E-5	8.23E-3
GO:0055076	transition metal ion homeostasis	4.92E-5	0.009
GO:0051046	regulation of secretion	5.51E-5	9.96E-3
GO:0002693	positive regulation of cellular extravasation	5.92E-5	1.06E-2
GO:0044364	disruption of cells of other organism	5.92E-5	1.04E-2
GO:0031640	killing of cells of other organism	5.92E-5	1.03E-2
GO:0051272	positive regulation of cellular component movement	5.93E-5	1.02E-2
GO:0048870	cell motility	6.4E-5	1.08E-2
GO:0045071	negative regulation of viral genome replication	6.72E-5	1.12E-2
GO:1903034	regulation of response to wounding	6.86E-5	1.13E-2
GO:1903238	positive regulation of leukocyte tethering or rolling	8.77E-5	1.43E-2
GO:0043903	regulation of symbiosis, encompassing mutualism through parasitism	8.88E-5	1.43E-2
GO:1903530	regulation of secretion by cell	1.04E-4	1.66E-2
GO:0006959	humoral immune response	1.05E-4	1.65E-2
GO:0040017	positive regulation of locomotion	1.05E-4	1.63E-2
GO:0055080	cation homeostasis	1.29E-4	1.99E-2
GO:0050801	ion homeostasis	1.38E-4	2.1E-2
GO:0061844	antimicrobial humoral immune response mediated by antimicrobial peptide	1.47E-4	2.21E-2
GO:0050729	positive regulation of inflammatory response	1.65E-4	2.46E-2
GO:0045123	cellular extravasation	1.77E-4	2.61E-2
GO:0070723	response to cholesterol	1.77E-4	2.58E-2
GO:0001819	positive regulation of cytokine production	1.79E-4	2.58E-2
GO:0098771	inorganic ion homeostasis	1.94E-4	2.76E-2
GO:1903236	regulation of leukocyte tethering or rolling	2.15E-4	3.03E-2
GO:0001906	cell killing	2.84E-4	3.96E-2
GO:0050921	positive regulation of chemotaxis	3.14E-4	4.34E-2
GO:0048583	regulation of response to stimulus	3.55E-4	4.86E-2
GO:0036314	response to sterol	3.67E-4	4.97E-2
GO:0007166	cell surface receptor signaling pathway	3.71E-4	4.97E-2
GO:0032879	regulation of localization	3.77E-4	5.01E-2
GO:1902622	regulation of neutrophil migration	3.96E-4	5.21E-2
GO:0031349	positive regulation of defense response	4.02E-4	5.24E-2
GO:0072672	neutrophil extravasation	4.2E-4	5.43E-2
GO:0035634	response to stilbenoid	4.2E-4	5.38E-2
GO:0002523	leukocyte migration involved in inflammatory response	5.02E-4	6.36E-2
GO:0090026	positive regulation of monocyte chemotaxis	5.02E-4	6.3E-2
GO:0035821	modification of morphology or physiology of other organism	5.41E-4	6.72E-2
GO:0007159	leukocyte cell-cell adhesion	5.41E-4	6.67E-2
GO:0048878	chemical homeostasis	5.48E-4	6.69E-2
GO:0019730	antimicrobial humoral response	5.84E-4	7.07E-2
GO:0050707	regulation of cytokine secretion	6.51E-4	7.81E-2
GO:0016525	negative regulation of angiogenesis	6.83E-4	8.12E-2
GO:1904996	positive regulation of leukocyte adhesion to vascular endothelial cell	7.2E-4	8.49E-2
GO:0031622	positive regulation of fever generation	7.2E-4	8.42E-2
GO:0042221	response to chemical	7.79E-4	9.03E-2
GO:0010982	regulation of high-density lipoprotein particle clearance	7.97E-4	9.15E-2
GO:0010983	positive regulation of high-density lipoprotein particle clearance	7.97E-4	9.08E-2
GO:0070488	neutrophil aggregation	7.97E-4	0.09
GO:0090264	regulation of immune complex clearance by monocytes and macrophages	7.97E-4	8.93E-2
GO:0090265	positive regulation of immune complex clearance by monocytes and macrophages	7.97E-4	8.85E-2
GO:0050878	regulation of body fluid levels	8.16E-4	8.99E-2
GO:1903900	regulation of viral life cycle	8.21E-4	8.97E-2
GO:1903531	negative regulation of secretion by cell	8.21E-4	8.91E-2
GO:0022603	regulation of anatomical structure morphogenesis	8.26E-4	8.88E-2
GO:0072376	protein activation cascade	8.48E-4	9.05E-2
GO:0033032	regulation of myeloid cell apoptotic process	8.48E-4	8.98E-2
GO:0002828	regulation of type 2 immune response	8.48E-4	8.91E-2
GO:2000181	negative regulation of blood vessel morphogenesis	8.57E-4	8.94E-2
GO:0002791	regulation of peptide secretion	8.68E-4	8.98E-2
GO:0072678	T cell migration	8.72E-4	8.96E-2
GO:0033033	negative regulation of myeloid cell apoptotic process	8.72E-4	8.89E-2
GO:0002827	positive regulation of T-helper 1 type immune response	8.72E-4	8.82E-2
GO:0090025	regulation of monocyte chemotaxis	8.72E-4	8.76E-2
GO:0042127	regulation of cell proliferation	9.12E-4	9.09E-2

## Sheet: IFN ALL vs ALL down
GO term	Description	P-value	FDR q-value
GO:0097485	neuron projection guidance	1.45E-7	1.97E-3
GO:0007411	axon guidance	1.45E-7	9.85E-4
GO:0071805	potassium ion transmembrane transport	1.94E-7	8.74E-4
GO:0071804	cellular potassium ion transport	2.53E-7	8.58E-4
GO:0098739	import across plasma membrane	3.32E-7	0.0009
GO:0015672	monovalent inorganic cation transport	6.57E-7	1.48E-3
GO:0032501	multicellular organismal process	8.95E-7	1.73E-3
GO:0044057	regulation of system process	2.02E-6	3.41E-3
GO:0007155	cell adhesion	2.94E-6	4.42E-3
GO:0001505	regulation of neurotransmitter levels	3.15E-6	4.27E-3
GO:0022610	biological adhesion	4.23E-6	5.22E-3
GO:0006813	potassium ion transport	5.75E-6	6.49E-3
GO:0003008	system process	6.38E-6	6.65E-3
GO:0006855	drug transmembrane transport	8.51E-6	8.24E-3
GO:0034220	ion transmembrane transport	1.61E-5	1.46E-2
GO:0090184	positive regulation of kidney development	2.86E-5	2.42E-2
GO:0098655	cation transmembrane transport	2.99E-5	2.39E-2
GO:0007165	signal transduction	3.21E-5	2.41E-2
GO:0050731	positive regulation of peptidyl-tyrosine phosphorylation	3.27E-5	2.34E-2
GO:0015849	organic acid transport	3.85E-5	2.61E-2
GO:0046942	carboxylic acid transport	3.85E-5	2.48E-2
GO:0030001	metal ion transport	4.05E-5	2.49E-2
GO:0098657	import into cell	5.21E-5	3.07E-2
GO:0098662	inorganic cation transmembrane transport	5.37E-5	3.03E-2
GO:0046890	regulation of lipid biosynthetic process	6.06E-5	3.29E-2
GO:0006928	movement of cell or subcellular component	7.2E-5	3.75E-2
GO:0051239	regulation of multicellular organismal process	7.61E-5	3.82E-2
GO:0055085	transmembrane transport	7.93E-5	3.84E-2
GO:0006956	complement activation	8.19E-5	3.83E-2
GO:0006812	cation transport	8.61E-5	3.89E-2
GO:0010562	positive regulation of phosphorus metabolic process	8.66E-5	3.78E-2
GO:0045937	positive regulation of phosphate metabolic process	8.66E-5	3.67E-2
GO:0050807	regulation of synapse organization	1.02E-4	4.19E-2
GO:0001508	action potential	1.03E-4	4.1E-2
GO:0090183	regulation of kidney development	1.03E-4	3.98E-2
GO:0045834	positive regulation of lipid metabolic process	1.11E-4	4.19E-2
GO:0046889	positive regulation of lipid biosynthetic process	1.21E-4	4.44E-2
GO:0060429	epithelium development	1.22E-4	4.33E-2
GO:0032148	activation of protein kinase B activity	1.23E-4	4.27E-2
GO:0098660	inorganic ion transmembrane transport	1.53E-4	5.19E-2
GO:0089718	amino acid import across plasma membrane	1.81E-4	5.99E-2
GO:0044745	amino acid transmembrane import	1.81E-4	5.85E-2
GO:0072216	positive regulation of metanephros development	1.81E-4	5.71E-2
GO:0006811	ion transport	1.9E-4	5.84E-2
GO:0014910	regulation of smooth muscle cell migration	1.93E-4	5.82E-2
GO:0042391	regulation of membrane potential	2.11E-4	6.2E-2
GO:0032879	regulation of localization	2.2E-4	6.33E-2
GO:0050730	regulation of peptidyl-tyrosine phosphorylation	2.21E-4	6.25E-2
GO:0072376	protein activation cascade	2.3E-4	6.36E-2
GO:0043269	regulation of ion transport	2.44E-4	6.62E-2
GO:0043277	apoptotic cell clearance	2.97E-4	7.9E-2
GO:0072215	regulation of metanephros development	3.12E-4	8.14E-2
GO:0040011	locomotion	3.23E-4	8.25E-2
GO:0051049	regulation of transport	3.55E-4	8.9E-2
GO:0023052	signaling	3.57E-4	8.79E-2
GO:0042127	regulation of cell proliferation	3.6E-4	8.72E-2
GO:1903522	regulation of blood circulation	4.21E-4	0.1
GO:0007166	cell surface receptor signaling pathway	4.4E-4	1.03E-1
GO:0010512	negative regulation of phosphatidylinositol biosynthetic process	4.51E-4	1.03E-1
GO:0050433	regulation of catecholamine secretion	4.83E-4	1.09E-1
GO:1900272	negative regulation of long-term synaptic potentiation	4.92E-4	1.09E-1
GO:0071071	regulation of phospholipid biosynthetic process	4.92E-4	1.08E-1
GO:0014061	regulation of norepinephrine secretion	4.92E-4	1.06E-1
GO:0007638	mechanosensory behavior	4.92E-4	1.04E-1
GO:0009653	anatomical structure morphogenesis	4.96E-4	1.03E-1
GO:0007600	sensory perception	5.26E-4	1.08E-1
GO:1903825	organic acid transmembrane transport	5.26E-4	1.06E-1
GO:1905039	carboxylic acid transmembrane transport	5.26E-4	1.05E-1
GO:0001934	positive regulation of protein phosphorylation	5.41E-4	1.06E-1
GO:0008284	positive regulation of cell proliferation	5.59E-4	1.08E-1
GO:0006836	neurotransmitter transport	5.81E-4	1.11E-1
GO:0015893	drug transport	5.81E-4	1.09E-1
GO:0007167	enzyme linked receptor protein signaling pathway	5.95E-4	1.1E-1
GO:0051896	regulation of protein kinase B signaling	5.99E-4	1.1E-1
GO:0045940	positive regulation of steroid metabolic process	6.02E-4	1.09E-1
GO:2000026	regulation of multicellular organismal development	6.15E-4	1.1E-1
GO:0050877	nervous system process	6.72E-4	1.18E-1
GO:0050866	negative regulation of cell activation	6.82E-4	1.19E-1
GO:0032502	developmental process	7.22E-4	1.24E-1
GO:1902475	L-alpha-amino acid transmembrane transport	7.26E-4	1.23E-1
GO:0043092	L-amino acid import	7.26E-4	1.22E-1
GO:0003333	amino acid transmembrane transport	7.4E-4	1.22E-1
GO:0048661	positive regulation of smooth muscle cell proliferation	7.55E-4	1.23E-1
GO:0099177	regulation of trans-synaptic signaling	7.89E-4	1.27E-1
GO:0050804	modulation of chemical synaptic transmission	7.89E-4	1.26E-1
GO:0022603	regulation of anatomical structure morphogenesis	8.14E-4	1.28E-1
GO:0006814	sodium ion transport	8.67E-4	1.35E-1
GO:0051240	positive regulation of multicellular organismal process	8.67E-4	1.34E-1
