# Supplementary material for: Interferon gene therapy reprograms the leukemia microenvironment inducing protective immunity to multiple tumor antigens
Source: Nat Commun. 2018 Jul 24;9:2896. doi: 10.1038/s41467-018-05315-0 (PMC6057972; doi:10.1038/s41467-018-05315-0)
Supplement: Supplementary file 7 — Supplementary Data 4 [file 41467_2018_5315_MOESM7_ESM.xlsx]

## Sheet: Foglio1
scRNA-seq cluster specific genes. List of top 50 discriminative genes for each scRNA-seq cluster.
Genes	meanExpr.clusters_1 (TPM)	meanExpr.clusters_other_than_1 (TPM)	%cells_with_posExpr.clusters_1	%cells_with_posExpr.other_than_1	logFC_1_vs_all	meanExpr.clusters_2 (TPM)	meanExpr.clusters_other_than_2 (TPM)	%cells_with_posExpr.clusters_2	%cells_with_posExpr.other_than_2	logFC_2_vs_all	meanExpr.clusters_3 (TPM)	meanExpr.clusters_other_than_3 (TPM)	%cells_with_posExpr.clusters_3	%cells_with_posExpr.other_than_3	logFC_3_vs_all	meanExpr.clusters_4 (TPM)	meanExpr.clusters_other_than_4 (TPM)	%cells_with_posExpr.clusters_4	%cells_with_posExpr.other_than_4	logFC_4_vs_all	meanExpr.clusters_5 (TPM)	meanExpr.clusters_other_than_5 (TPM)	%cells_with_posExpr.clusters_5	%cells_with_posExpr.other_than_5	logFC_5_vs_all	meanExpr.clusters_6 (TPM)	meanExpr.clusters_other_than_6 (TPM)	%cells_with_posExpr.clusters_6	%cells_with_posExpr.other_than_6	logFC_6_vs_all	meanExpr.clusters_7 (TPM)	meanExpr.clusters_other_than_7 (TPM)	%cells_with_posExpr.clusters_7	%cells_with_posExpr.other_than_7	logFC_7_vs_all	meanExpr.clusters_8 (TPM)	meanExpr.clusters_other_than_8 (TPM)	%cells_with_posExpr.clusters_8	%cells_with_posExpr.other_than_8	logFC_8_vs_all	meanExpr.clusters_9 (TPM)	meanExpr.clusters_other_than_9 (TPM)	%cells_with_posExpr.clusters_9	%cells_with_posExpr.other_than_9	logFC_9_vs_all	meanExpr.clusters_10 (TPM)	meanExpr.clusters_other_than_10 (TPM)	%cells_with_posExpr.clusters_10	%cells_with_posExpr.other_than_10
Wnt6	0.846832	0.0509864	0.214063	0.0271456	4.05389	0.0716481	0.361784	0.0375587	0.0989443	-2.33613	0.374563	0.308277	0.180233	0.0850434	0.280981	0.0548834	0.316204	0.0580913	0.0887524	-2.52642	0.0110287	0.403579	0.00506033	0.113912	-5.19352	0	0.319904	0	0.0907705	-5.83745	0.0351677	0.33881	0.0217177	0.0949225	-3.26815	0.00961189	0.315415	0.011236	0.0893545	-5.03629	0.0364839	0.32746	0.0173228	0.0924799	-3.16598	0.0726561	0.311488	0.04	0.0882926
Fabp4	6.92084	0.450076	0.71704	0.113792	3.94271	0.629627	2.97458	0.149713	0.345013	-2.24012	2.7317	2.55349	0.65407	0.299131	0.0973271	0.230861	2.61219	0.157676	0.313894	-3.50016	0.14645	3.31028	0.0408719	0.394329	-4.49847	0.0701046	2.6355	0.0124224	0.319554	-5.23242	0.266461	2.79595	0.0908193	0.333095	-3.39134	1.05646	2.58429	0.140449	0.313258	-1.29053	0.313489	2.69915	0.0724409	0.32525	-3.10602	0.439639	2.569	0.12	0.311299
Cd300e	6.07987	0.402809	0.765523	0.119139	3.91587	0.301265	2.67344	0.096505	0.380054	-3.14959	3.18652	2.22255	0.781977	0.314976	0.519768	0.269299	2.29838	0.182573	0.333176	-3.09334	0.156485	2.90594	0.0490463	0.417232	-4.21491	0.0906721	2.31952	0.015528	0.339461	-4.67702	0.358843	2.44885	0.143139	0.349103	-2.77068	1.06267	2.2731	0.207865	0.331861	-1.09698	0.308019	2.37446	0.080315	0.345376	-2.9465	0.266575	2.26241	0.1	0.330888
Cd36	2.97441	0.197827	0.471506	0.0655333	3.9103	0.234114	1.28986	0.0740741	0.224506	-2.46193	1.24361	1.09821	0.401163	0.191181	0.179386	0.0606563	1.12657	0.0497925	0.201229	-4.21513	0.0697395	1.42445	0.0233554	0.252181	-4.35228	0.0627201	1.13473	0.00931677	0.203638	-4.17727	0.178327	1.19831	0.076999	0.210338	-2.74841	0.186607	1.11815	0.0393258	0.200507	-2.58304	0.186433	1.15996	0.0488189	0.207147	-2.63734	0.219135	1.10693	0.06	0.198496
Eno3	6.68426	0.614827	0.779699	0.16589	3.44252	0.771791	2.98522	0.191967	0.403414	-1.95156	3.17683	2.57393	0.799419	0.351723	0.303613	0.314744	2.645	0.182573	0.370132	-3.07102	0.151764	3.35313	0.0521604	0.463645	-4.46561	0.167485	2.66749	0.0341615	0.376131	-3.99338	1.06421	2.75101	0.286278	0.374184	-1.37018	0.245177	2.63237	0.0730337	0.370854	-3.42447	0.361225	2.73224	0.0992126	0.382584	-2.91911	0.71508	2.60182	0.18	0.366818
Dusp16	2.5641	0.262214	0.501276	0.0930902	3.28964	0.222007	1.18268	0.084507	0.256626	-2.41339	1.56565	0.99433	0.55814	0.215233	0.654969	0.142967	1.0323	0.103734	0.228922	-2.8521	0.151738	1.28046	0.042429	0.283325	-3.07701	0.259527	1.03559	0.0496894	0.231546	-1.99649	0.270929	1.08908	0.122409	0.236847	-2.00713	0.279404	1.02475	0.0842697	0.228507	-1.87485	0.112112	1.06862	0.0362205	0.237974	-3.25273	0.569237	1.01455	0.18	0.226349
Pparg	1.08223	0.112506	0.261979	0.0433233	3.26593	0.107719	0.49766	0.0438185	0.129829	-2.20789	0.688415	0.420048	0.290698	0.10881	0.712724	0.0574218	0.437034	0.0580913	0.115879	-2.92808	0.0241789	0.554477	0.00856364	0.147601	-4.51931	0.0443514	0.440363	0.0124224	0.117725	-3.31164	0.0706119	0.465551	0.0365252	0.122655	-2.72096	0.907636	0.420567	0.191011	0.113314	1.10978	0.0700861	0.450928	0.0267717	0.120067	-2.6857	0.189599	0.429689	0.08	0.114753
Pecam1	1.75344	0.183217	0.369436	0.076227	3.25856	0.0909909	0.825059	0.0448618	0.199124	-3.1807	0.793321	0.691787	0.360465	0.165601	0.197575	0.0860471	0.708887	0.0995851	0.17344	-3.04236	0.0651263	0.891111	0.0245232	0.217644	-3.77429	0.0678699	0.714249	0.0124224	0.176683	-3.39558	0.293153	0.736521	0.143139	0.174755	-1.32907	0.710812	0.694751	0.179775	0.171662	0.0329732	0.315207	0.718693	0.096063	0.176517	-1.18908	0.774187	0.694648	0.24	0.171479
Slc12a2	1.28331	0.136634	0.283527	0.0505895	3.23148	0.119802	0.59447	0.0453834	0.14398	-2.31096	0.60768	0.507185	0.273256	0.121695	0.260798	0.0510751	0.520843	0.0414938	0.12845	-3.35015	0.0317961	0.659372	0.0116777	0.162264	-4.37417	0.0393224	0.524827	0.00931677	0.130108	-3.73842	0.17424	0.545098	0.0799605	0.131321	-1.64544	1.17737	0.499225	0.224719	0.124871	1.2378	0.0906521	0.536546	0.0330709	0.132339	-2.56529	0.152183	0.512043	0.06	0.126822
Smpdl3b	3.40595	0.377206	0.60448	0.137373	3.17463	0.699904	1.50746	0.257694	0.296496	-1.10689	1.78626	1.35054	0.59593	0.279565	0.403399	0.188009	1.39119	0.157676	0.292628	-2.88745	0.135231	1.74706	0.0432075	0.366335	-3.69143	0.0658625	1.40422	0.015528	0.298028	-4.41417	0.162624	1.48852	0.0760118	0.311684	-3.19426	0.151325	1.38468	0.0674157	0.293338	-3.19383	0.28614	1.43161	0.0897638	0.302081	-2.32285	0.157121	1.37	0.06	0.290688
L1cam	1.09703	0.123169	0.279274	0.0551138	3.1549	0.136352	0.506092	0.0641628	0.141959	-1.89207	0.57727	0.436103	0.299419	0.122554	0.404576	0.0769944	0.448873	0.0622407	0.129679	-2.54348	0.0762354	0.554022	0.0249124	0.160325	-2.86141	0.0196308	0.453502	0.00310559	0.132013	-4.52992	0.129412	0.47273	0.065153	0.134686	-1.86905	0.0293068	0.447469	0.0168539	0.130039	-3.93248	0.0922063	0.462309	0.0299213	0.134302	-2.32592	0.456747	0.440516	0.16	0.128029
Ace	4.97837	0.601925	0.722994	0.171648	3.04802	1.19738	2.2073	0.321335	0.357817	-0.882396	2.91304	1.99934	0.764535	0.337788	0.543002	0.276937	2.06828	0.157676	0.355766	-2.9008	0.153875	2.61195	0.0482678	0.44571	-4.0853	0.1405	2.08629	0.0248447	0.361368	-3.89229	0.34847	2.20189	0.137216	0.373471	-2.65964	0.267796	2.05783	0.0730337	0.356009	-2.94192	0.269689	2.13802	0.0724409	0.368741	-2.98691	0.246275	2.03666	0.08	0.352613
Heg1	0.893588	0.110031	0.236745	0.0500411	3.0217	0.156426	0.41042	0.0688576	0.119946	-1.39162	0.587211	0.358142	0.296512	0.104801	0.713348	0.0591286	0.372401	0.06639	0.111909	-2.65493	0.0352303	0.468219	0.0124562	0.141541	-3.7323	0.0243229	0.375885	0.00931677	0.114011	-3.94991	0.0475117	0.398259	0.0306022	0.119188	-3.06735	0.302756	0.366472	0.0786517	0.111435	-0.275549	0.117371	0.380888	0.0472441	0.114864	-1.69829	0.0633188	0.366826	0.04	0.111225
Fcgr4	11.0546	1.38014	0.836688	0.312586	3.00176	0.9019	5.31529	0.265519	0.530323	-2.55911	6.08444	4.4825	0.857558	0.471127	0.44082	0.616198	4.62266	0.414938	0.484972	-2.90726	1.5234	5.47051	0.361619	0.521328	-1.84438	2.27772	4.60261	0.282609	0.48957	-1.01486	0.575165	4.94225	0.202369	0.512439	-3.10312	3.17068	4.55622	0.44382	0.484074	-0.523046	0.400325	4.79109	0.0944882	0.507658	-3.58111	0.920713	4.5502	0.22	0.484635
Cyth3	1.52658	0.192262	0.363198	0.0788319	2.98916	0.349063	0.687046	0.134064	0.179582	-0.976918	0.939773	0.616906	0.415698	0.163501	0.607261	0.0687408	0.639891	0.06639	0.173913	-3.21859	0.0471057	0.807755	0.0171273	0.219583	-4.09994	0.0431742	0.645081	0.0124224	0.176398	-3.90124	0.123113	0.679231	0.0641658	0.182606	-2.46392	0.192912	0.634433	0.0617978	0.173353	-1.71752	0.138872	0.657611	0.0472441	0.179266	-2.24348	0.224043	0.629042	0.1	0.17185
Pou2f2	10.5621	1.46834	0.897647	0.324102	2.84663	2.62935	4.82053	0.607199	0.490341	-0.874485	5.48461	4.3978	0.892442	0.498521	0.318608	0.542108	4.52097	0.236515	0.517297	-3.05998	0.139084	5.76892	0.0373686	0.658507	-5.37427	0.20453	4.56202	0.0310559	0.525764	-4.47929	1.86353	4.69767	0.48766	0.513458	-1.33391	3.1758	4.45337	0.455056	0.51198	-0.487774	1.05579	4.64285	0.207874	0.529943	-2.13669	1.1455	4.44761	0.22	0.512394
Treml4	5.63965	0.805118	0.752197	0.21552	2.80833	1.30625	2.61225	0.339071	0.401505	-0.999865	3.22505	2.35317	0.813953	0.376539	0.454716	0.353965	2.42706	0.236515	0.393951	-2.77753	0.303686	3.02756	0.0813546	0.48667	-3.3175	0.262104	2.44587	0.0434783	0.401086	-3.22214	0.532765	2.57177	0.217177	0.40834	-2.27119	3.29145	2.36566	0.47191	0.389082	0.47648	0.268281	2.51259	0.0834646	0.409582	-3.22736	0.264706	2.39071	0.1	0.391793
Cblb	1.05229	0.160423	0.271619	0.0722512	2.71357	0.247692	0.494915	0.119457	0.14106	-0.998634	0.490175	0.449835	0.255814	0.13334	0.1239	0.0623717	0.459973	0.0456432	0.139319	-2.88258	0.0513938	0.575559	0.0147917	0.175351	-3.4853	0	0.464953	0	0.141442	-6.37689	0.200507	0.477002	0.0918065	0.141925	-1.25034	0.142197	0.456284	0.0337079	0.138965	-1.68204	0.211979	0.466026	0.088189	0.140291	-1.13649	0.19764	0.452295	0.08	0.137499
Smagp	1.13562	0.173709	0.280692	0.0708802	2.70873	0.134488	0.56318	0.057903	0.156783	-2.06612	0.66394	0.481433	0.334302	0.132862	0.463718	0.0690881	0.49676	0.0622407	0.141021	-2.84604	0.0381046	0.627057	0.0155703	0.177775	-4.04056	0.0538548	0.500526	0.0124224	0.143156	-3.2163	0.342984	0.502133	0.15696	0.137439	-0.549931	1.32103	0.47329	0.275281	0.136991	1.48087	0.0576429	0.514016	0.0251969	0.146377	-3.1566	0.39841	0.487647	0.1	0.139449
Bcl2a1a	3.88231	0.601409	0.574142	0.139018	2.6905	0.482688	1.92658	0.140323	0.311096	-1.99688	2.23406	1.65229	0.575581	0.271165	0.435199	0.184662	1.70464	0.120332	0.284499	-3.20651	0.150306	2.14414	0.0377579	0.35652	-3.83442	0.161043	1.71709	0.0248447	0.288694	-3.41445	1.52425	1.68592	0.292201	0.27967	-0.145442	2.71269	1.65336	0.398876	0.278869	0.714323	0.223785	1.76099	0.0598425	0.29462	-2.9762	0.797674	1.67484	0.14	0.281497
Rras	1.52395	0.236305	0.362348	0.107074	2.68909	0.486665	0.692457	0.211268	0.185759	-0.508797	0.589919	0.65817	0.273256	0.187554	-0.157944	0.126737	0.668056	0.107884	0.192155	-2.39813	0.0671805	0.83931	0.0264694	0.241275	-3.64309	0.0406796	0.674872	0.00931677	0.195828	-4.05224	0.228232	0.700181	0.12537	0.196982	-1.61723	0.276485	0.662347	0.106742	0.191675	-1.26039	0.137673	0.688313	0.0566929	0.198606	-2.32182	0	0.659045	0	0.191161
Sh2d1b1	2.10385	0.334494	0.444854	0.13518	2.65298	0.362568	1.02932	0.166927	0.251011	-1.50536	1.20166	0.901661	0.482558	0.228023	0.414376	0.149219	0.928555	0.136929	0.238374	-2.63756	0.065828	1.17438	0.0256909	0.301624	-4.15705	0.0245023	0.938393	0.00621118	0.243166	-5.2592	0.627464	0.940503	0.274432	0.232157	-0.5839	1.07477	0.908462	0.224719	0.236306	0.24253	0.437848	0.940707	0.119685	0.243373	-1.10331	0.269097	0.914179	0.1	0.236747
Naga	2.49008	0.396076	0.480295	0.161366	2.65234	0.557168	1.19086	0.243088	0.270103	-1.09582	1.24661	1.07308	0.473837	0.258471	0.216248	0.271323	1.09698	0.219917	0.266352	-2.01546	0.127216	1.37478	0.043986	0.334222	-3.43384	0.108729	1.10834	0.0248447	0.272693	-3.34959	0.617954	1.12617	0.276407	0.264172	-0.865855	0.335514	1.09102	0.106742	0.26797	-1.70124	0.390609	1.12149	0.102362	0.275476	-1.52161	0.585114	1.08089	0.18	0.265713
Ly6i	10.8518	1.74093	0.803799	0.320537	2.64	3.05429	5.0671	0.502869	0.472709	-0.730322	7.60094	4.61562	0.912791	0.463778	0.719653	1.06583	4.79355	0.431535	0.479112	-2.16912	0.829704	5.91869	0.203581	0.5635	-2.83461	0.811279	4.83011	0.114907	0.489189	-2.57379	0.803745	5.11403	0.252715	0.501325	-2.66965	1.15886	4.76992	0.191011	0.482853	-2.04126	0.682078	4.96166	0.141732	0.499018	-2.86281	2.05904	4.72283	0.24	0.479157
Ear2	9.04243	1.46241	0.821945	0.309021	2.62837	2.47526	4.2469	0.408972	0.490678	-0.778827	4.71612	3.90733	0.840116	0.464255	0.271416	0.916007	4.00177	0.506224	0.47552	-2.12721	0.729416	4.93039	0.212534	0.558289	-2.75689	0.443045	4.04008	0.052795	0.489189	-3.18886	1.14712	4.22078	0.321816	0.492149	-1.8795	3.05297	3.94776	0.494382	0.4759	-0.370824	0.490828	4.14763	0.111811	0.49892	-3.079	0.898859	3.94713	0.22	0.477393
Mdm1	0.826241	0.134523	0.220017	0.0597752	2.61871	0.241203	0.385555	0.111111	0.112197	-0.67669	0.299232	0.361977	0.165698	0.110241	-0.274631	0.110242	0.365671	0.13278	0.111531	-1.72987	0.0864568	0.445135	0.0241339	0.13936	-2.36419	0.0924964	0.368186	0.015528	0.114963	-1.99296	0.0511403	0.39188	0.0375123	0.119698	-2.93788	0	0.366003	0	0.113878	-6.68887	0.117251	0.375114	0.0377953	0.116631	-1.67773	0.192469	0.36076	0.08	0.112153
Lair1	4.65971	0.759213	0.708251	0.237044	2.61766	0.994887	2.25351	0.32916	0.403863	-1.17957	2.72575	2.00772	0.747093	0.378925	0.441098	0.517066	2.06502	0.369295	0.391115	-1.99773	0.218752	2.59459	0.075905	0.488609	-3.56814	0.610167	2.0741	0.0745342	0.400324	-1.76521	0.894901	2.14783	0.339585	0.395901	-1.26308	2.97869	2.01468	0.5	0.3888	0.564126	0.519937	2.12471	0.135433	0.406538	-2.03086	0.828675	2.03612	0.26	0.391236
Dpep2	1.2523	0.204152	0.272753	0.0822594	2.61687	0.467686	0.562601	0.178404	0.137017	-0.266573	0.590546	0.544317	0.267442	0.140307	0.117602	0.0762898	0.556481	0.0871369	0.145652	-2.86677	0.0430421	0.7023	0.0124562	0.18541	-4.02827	0.0469558	0.561085	0.0124224	0.148395	-3.57884	0.185263	0.583022	0.0819348	0.150795	-1.65397	0.0638929	0.553846	0.0337079	0.146199	-3.11576	0.0520114	0.576568	0.023622	0.151875	-3.47059	0.264588	0.547092	0.1	0.144555
Rasgrp1	0.752622	0.127455	0.208392	0.0541541	2.56193	0.118603	0.376999	0.0584246	0.114331	-1.66842	0.398729	0.329006	0.212209	0.100888	0.277295	0.0388585	0.337882	0.0497925	0.105671	-3.12022	0.0216196	0.427607	0.00856364	0.13427	-4.30588	0.0475005	0.339924	0.00621118	0.107439	-2.8392	0.151696	0.349764	0.0750247	0.107463	-1.2052	0.243	0.332698	0.0674157	0.105046	-0.453256	0.415608	0.325962	0.122835	0.103279	0.350519	0.251631	0.331592	0.12	0.104354
Agpat4	3.1612	0.548157	0.587468	0.197285	2.52781	0.844229	1.51948	0.312989	0.326932	-0.847867	1.72247	1.38926	0.636628	0.314212	0.310167	0.111715	1.42919	0.120332	0.329112	-3.67731	0.173579	1.78161	0.0482678	0.410446	-3.35952	0.256627	1.43491	0.0310559	0.33346	-2.48322	0.92178	1.44923	0.354393	0.32137	-0.652791	0.126342	1.42115	0.0449438	0.329137	-3.49166	0.399396	1.46222	0.129134	0.336639	-1.87227	0.405243	1.40447	0.14	0.325318
Hfe	4.60013	0.80201	0.675361	0.233617	2.51998	1.00341	2.26314	0.315076	0.39106	-1.17341	2.37474	2.02898	0.703488	0.366899	0.227016	0.291776	2.07979	0.219917	0.381191	-2.83351	0.150395	2.62823	0.0486571	0.480005	-4.12726	0.302572	2.09326	0.0465839	0.387751	-2.7904	1.93731	2.05057	0.532083	0.361644	-0.081977	2.19273	2.03742	0.398876	0.377243	0.105986	0.280687	2.14965	0.0755906	0.396426	-2.93706	0.430776	2.04744	0.1	0.378888
Tcf7l2	1.33894	0.233443	0.327757	0.0780093	2.51994	0.220949	0.674035	0.0850287	0.175427	-1.60911	0.689595	0.590622	0.351744	0.153097	0.223515	0.0579479	0.605974	0.0414938	0.162098	-3.38643	0.0728924	0.755927	0.0179058	0.203466	-3.37441	0.147115	0.607467	0.0279503	0.163444	-2.04586	0.298054	0.624311	0.134255	0.162011	-1.06669	2.56006	0.560883	0.382022	0.155689	2.19041	0.0443117	0.628022	0.0188976	0.168172	-3.82505	0.08788	0.596117	0.04	0.159967
Adgre4	4.20697	0.747766	0.681316	0.21127	2.49213	1.46282	1.96406	0.403756	0.35602	-0.425088	2.80139	1.84485	0.790698	0.350482	0.602638	0.280182	1.9116	0.20332	0.368147	-2.77034	0.164435	2.40787	0.0513819	0.461949	-3.87217	0.0733883	1.93052	0.0124224	0.375274	-4.7173	0.401627	2.02746	0.16387	0.385196	-2.33575	3.13911	1.85412	0.488764	0.362398	0.759619	0.276022	1.97496	0.0740157	0.382584	-2.83897	0.607588	1.88115	0.18	0.365333
Hes1	4.22449	0.753209	0.543805	0.170003	2.48765	1.06696	2.06068	0.256129	0.299528	-0.949617	2.33899	1.86972	0.581395	0.282333	0.323063	0.496737	1.91625	0.165975	0.294707	-1.94774	0.0990677	2.44052	0.0311405	0.373	-4.62263	0.225899	1.93551	0.0434783	0.299457	-3.09897	1.03821	1.97206	0.263574	0.294759	-0.925601	3.8585	1.85163	0.365169	0.290614	1.05925	0.500284	1.97094	0.100787	0.30375	-1.97806	1.05933	1.88847	0.18	0.292359
Rpl3l	1.59296	0.285761	0.359796	0.0958322	2.47883	0.296731	0.8012	0.121544	0.194856	-1.43301	1.22981	0.694823	0.482558	0.171996	0.823719	0.092905	0.725929	0.0912863	0.183932	-2.966	0.30656	0.837999	0.074348	0.215342	-1.45078	0.422464	0.720705	0.0590062	0.185637	-0.770581	0.0633888	0.778803	0.035538	0.196982	-3.61896	0.155387	0.721137	0.0561798	0.183971	-2.21441	0.0784315	0.751317	0.0314961	0.191243	-3.25992	0.0959309	0.71469	0.04	0.182527
Spn	5.26375	0.976401	0.737737	0.276803	2.43054	1.2173	2.62281	0.372979	0.438679	-1.10743	3.12366	2.3492	0.77907	0.415482	0.411066	0.872107	2.40803	0.485477	0.425709	-1.46527	0.432884	2.97807	0.134293	0.518177	-2.78233	0.125811	2.44277	0.0186335	0.439566	-4.27918	0.525069	2.56476	0.21619	0.448817	-2.28825	0.610398	2.40331	0.129213	0.432021	-1.9772	2.57635	2.36119	0.483465	0.423522	0.125811	1.4605	2.37806	0.36	0.427351
Arhgef10l	1.0292	0.191295	0.27332	0.0877434	2.42765	0.475146	0.462088	0.208138	0.135332	0.0402027	0.659155	0.458007	0.325581	0.142407	0.525248	0.0969457	0.472772	0.0871369	0.149622	-2.2859	0.0321946	0.598956	0.0128455	0.190378	-4.21756	0.0524385	0.477036	0.015528	0.1523	-3.1854	0.0718102	0.50495	0.0434353	0.159054	-2.81388	0.0773562	0.470875	0.0449438	0.149958	-2.60575	0.0695532	0.489017	0.0251969	0.1559	-2.81369	0.0813587	0.46618	0.04	0.148733
Spata13	2.61433	0.48776	0.505812	0.162188	2.4222	0.423633	1.34393	0.169014	0.296833	-1.66557	1.70482	1.16369	0.625	0.262671	0.550912	0.234636	1.20245	0.215768	0.27552	-2.35748	0.41411	1.41961	0.102764	0.327557	-1.77741	0.508636	1.20151	0.0714286	0.280408	-1.24015	0.270047	1.27497	0.141165	0.287928	-2.23918	0.270688	1.19612	0.0898876	0.277271	-2.14366	0.849701	1.20154	0.223622	0.277341	-0.49986	0.120942	1.18582	0.04	0.275276
Rhoq	0.815932	0.152506	0.222569	0.0684124	2.41958	0.278671	0.388135	0.125717	0.117138	-0.477998	0.451349	0.366031	0.255814	0.114155	0.302279	0.0896177	0.375101	0.0871369	0.119376	-2.06542	0.0346586	0.47275	0.013624	0.151357	-3.76979	0.0434652	0.378719	0.00931677	0.122012	-3.12319	0.0896576	0.397568	0.053307	0.125408	-2.1487	0.461243	0.367196	0.123596	0.118576	0.328976	0.184457	0.380231	0.0503937	0.122914	-1.04359	0.164294	0.369692	0.06	0.11893
Bcl2	2.27048	0.432521	0.470371	0.135591	2.39215	0.47698	1.15099	0.169536	0.260894	-1.27088	1.2821	1.02336	0.491279	0.236614	0.325194	0.157141	1.0515	0.13278	0.247259	-2.74233	0.0449521	1.33874	0.0190736	0.314954	-4.89635	0.0632567	1.06128	0.0124224	0.251834	-4.06845	0.310066	1.10611	0.161895	0.253263	-1.83484	0.216269	1.04522	0.0842697	0.247393	-2.27291	1.97436	0.972812	0.354331	0.237876	1.02115	0.113911	1.03585	0.06	0.245567
Hip1	0.970814	0.185016	0.253473	0.0839046	2.39154	0.314066	0.468498	0.157016	0.135332	-0.576976	0.562216	0.437164	0.30814	0.133626	0.36295	0.0779592	0.449412	0.0871369	0.140359	-2.52725	0.0885799	0.550898	0.0280265	0.173776	-2.63673	0.0206489	0.454036	0.00310559	0.143347	-4.45867	0.0835426	0.478073	0.0463968	0.148756	-2.51665	0.524076	0.439752	0.129213	0.13934	0.253084	0.183769	0.457184	0.0614173	0.144021	-1.31488	0.128705	0.44259	0.04	0.139634
AF251705	7.264	1.39432	0.830734	0.36057	2.3812	1.69951	3.65368	0.490871	0.518756	-1.10423	3.71804	3.29401	0.863372	0.502338	0.174699	0.356126	3.37472	0.282158	0.519093	-3.24431	0.643678	4.13678	0.17789	0.618396	-2.6841	2.28931	3.33872	0.295031	0.520526	-0.544378	2.219	3.41991	0.591313	0.505812	-0.624052	3.55726	3.30331	0.578652	0.512731	0.106856	0.382881	3.48981	0.0929134	0.540055	-3.18818	0.545325	3.32031	0.18	0.515365
Bcl2a1d	6.41974	1.25343	0.752481	0.232657	2.35663	0.772611	3.4034	0.198226	0.445979	-2.13916	4.13995	2.89786	0.819767	0.388375	0.514627	0.257771	2.99838	0.174274	0.407278	-3.54002	0.151959	3.80448	0.0385364	0.515269	-4.64594	0.233335	3.02027	0.0372671	0.413277	-3.6942	4.90447	2.73417	0.708786	0.370412	0.842995	1.39435	2.96315	0.269663	0.404303	-1.08754	0.675137	3.07837	0.16063	0.417141	-2.18891	1.12415	2.94576	0.18	0.403119
Tgm2	2.13536	0.424504	0.446272	0.142035	2.33063	0.331236	1.12228	0.122066	0.266846	-1.7605	1.26323	0.972911	0.517442	0.232128	0.376736	0.0767243	1.00276	0.0829876	0.244802	-3.70816	0.171099	1.23463	0.0494356	0.300897	-2.85118	0.20274	1.00604	0.0341615	0.247547	-2.31099	0.967968	0.983604	0.347483	0.23022	-0.0231187	2.27112	0.960583	0.426966	0.238091	1.24142	0.161727	1.03329	0.0503937	0.253092	-2.67561	0.319422	0.985217	0.12	0.24176
Ldlrad3	1.27801	0.255185	0.309895	0.1068	2.32429	0.685195	0.567763	0.267084	0.15274	0.271226	0.740324	0.583584	0.377907	0.166269	0.343217	0.096689	0.599771	0.107884	0.17448	-2.63299	0.0335039	0.761368	0.0128455	0.222855	-4.50619	0.0140018	0.606188	0.00310559	0.178207	-5.43609	0.0927373	0.639777	0.0444225	0.186277	-2.78635	0.110787	0.596557	0.0280899	0.17542	-2.42888	0.0853349	0.619938	0.0346457	0.181622	-2.86092	0.178036	0.590472	0.08	0.173429
Adrbk2	3.83994	0.773399	0.650411	0.236633	2.3118	1.07489	1.92319	0.344288	0.377358	-0.839315	2.01909	1.76483	0.636628	0.362795	0.19418	0.245509	1.8077	0.215768	0.375047	-2.88031	0.0958797	2.295	0.0330868	0.476854	-4.58112	0.213715	1.82073	0.0341615	0.381846	-3.09075	1.9989	1.74957	0.57848	0.350122	0.19221	1.90586	1.77068	0.353933	0.371794	0.106135	0.203601	1.87074	0.0708661	0.390242	-3.19979	0.366555	1.77944	0.1	0.37276
Klf4	6.57307	1.32465	0.749362	0.315465	2.31096	2.64146	3.12012	0.596244	0.426887	-0.240262	4.1722	2.99799	0.825581	0.444784	0.47681	0.61625	3.09043	0.286307	0.460775	-2.32622	0.185157	3.92263	0.0544959	0.582162	-4.405	0.245734	3.12088	0.0341615	0.469854	-3.66678	1.77954	3.16502	0.508391	0.45157	-0.830714	1.26828	3.06487	0.219101	0.460866	-1.27296	0.589817	3.18778	0.135433	0.476929	-2.43421	0.881227	3.04532	0.2	0.458082
Gngt2	30.8446	6.26731	0.995747	0.585276	2.2991	13.3357	14.4809	0.900365	0.680031	-0.118861	19.1291	14.1187	1	0.709841	0.438156	2.93414	14.5364	0.651452	0.720605	-2.30866	1.54281	18.2427	0.334761	0.838706	-3.56369	2.30143	14.6453	0.245342	0.733594	-2.66984	4.98934	15.2374	0.753208	0.715538	-1.6107	8.47599	14.3751	0.730337	0.718876	-0.762115	2.08898	15.0379	0.277165	0.746613	-2.84773	4.31295	14.3243	0.4	0.720546
Tnip3	0.811308	0.166406	0.204707	0.0647107	2.28554	0.244484	0.405051	0.106416	0.111186	-0.728364	0.674945	0.36681	0.270349	0.105087	0.879736	0.0281132	0.384544	0.0290456	0.112193	-3.77383	0.0251179	0.48603	0.00973141	0.141663	-4.27426	0	0.388156	0	0.113725	-6.11645	0.372796	0.376999	0.114511	0.10991	-0.0161764	0.0831473	0.381514	0.0393258	0.111529	-2.19799	0.0624951	0.396188	0.0251969	0.115649	-2.66437	0.131678	0.377743	0.06	0.110575
Plagl2	1.01693	0.208706	0.268217	0.0954209	2.28468	0.345225	0.499463	0.166406	0.148585	-0.532841	0.713133	0.464226	0.34593	0.145366	0.619344	0.191271	0.478537	0.178423	0.151134	-1.32301	0.109688	0.584976	0.0397042	0.186621	-2.41497	0.124357	0.482805	0.015528	0.15592	-1.95696	0.102575	0.510309	0.053307	0.161909	-2.3147	0.180815	0.477011	0.0561798	0.15334	-1.39951	0.158084	0.491717	0.0629921	0.157275	-1.63714	0.215616	0.47333	0.08	0.152075
F13a1	0.0293344	0.731299	0.010207	0.159172	-4.6398	2.52911	0.066178	0.516954	0.0231357	5.25613	0.0834405	0.51626	0.0697674	0.11196	-2.62928	0.527888	0.501922	0.178423	0.109074	0.0727692	0.0337602	0.648428	0.0140132	0.140693	-4.26355	0.0413164	0.516645	0.00621118	0.11382	-3.64438	0.157522	0.538131	0.0444225	0.117455	-1.7724	0.014543	0.510661	0.00561798	0.112374	-5.13397	0.10196	0.52747	0.0267717	0.115845	-2.37109	0.0585146	0.504561	0.04	0.110946
Fn1	0.0672487	0.754351	0.0223986	0.144777	-3.48766	2.58516	0.0880132	0.463224	0.0277403	4.87639	0.137553	0.543295	0.0755814	0.105851	-1.98175	0.574536	0.529391	0.149378	0.103875	0.118062	0.0576626	0.677568	0.0175165	0.132089	-3.55466	0.0358974	0.545563	0.00621118	0.107915	-3.9258	0.117082	0.573085	0.0434353	0.111236	-2.29122	0.0773411	0.537974	0.0168539	0.106361	-2.79823	0.0861041	0.558094	0.015748	0.110446	-2.69635	0.279214	0.531563	0.04	0.10519
Stxbp6	0.0269858	0.203165	0.00793876	0.0784206	-2.91238	0.662338	0.0345196	0.241523	0.0153863	4.26208	0.0371935	0.149305	0.0319767	0.0562184	-2.00514	0.064542	0.147591	0.0746888	0.0550095	-1.19329	0.00980971	0.188059	0.00428182	0.0713766	-4.26083	0.035331	0.149127	0.00621118	0.0569578	-2.07754	0.129372	0.147432	0.0582428	0.0551591	-0.188527	0.0571417	0.147223	0.0168539	0.0560932	-1.36539	0.00949976	0.154235	0.00787402	0.0584135	-4.02109	0	0.146418	0	0.0557051
Ccr2	0.0889993	1.95118	0.026368	0.281464	-4.45441	6.07736	0.325191	0.746479	0.080301	4.22409	0.380341	1.37587	0.148256	0.199962	-1.85498	0.569448	1.36187	0.244813	0.197259	-1.25795	0.0804005	1.73767	0.0334761	0.249636	-4.43381	0.234028	1.37827	0.0372671	0.203257	-2.5581	1.11495	1.3679	0.232971	0.194739	-0.294979	0.181226	1.36367	0.0337079	0.201071	-2.91164	1.21366	1.35236	0.23622	0.195955	-0.156117	1.88059	1.34173	0.4	0.197382
Ms4a8a	0.0848703	0.234423	0.0300539	0.0907595	-1.46579	0.815085	0.0501689	0.304643	0.0206649	4.02208	0.0418413	0.190401	0.0436047	0.0718717	-2.18604	0.0532434	0.188695	0.0580913	0.0712665	-1.82538	0.0166224	0.238308	0.00583885	0.0912506	-3.84163	0.0203512	0.190749	0.00310559	0.0730546	-3.22849	0.0401485	0.200709	0.0217177	0.0760604	-2.32169	0.0775763	0.187486	0.0280899	0.0716903	-1.2731	0.0219008	0.195888	0.00787402	0.0749067	-3.16097	0.0499938	0.186308	0.02	0.0712097
Ifi205	0.108962	0.643876	0.0377091	0.163422	-2.56295	2.01551	0.136682	0.464267	0.0488544	3.88225	0.432345	0.470747	0.19186	0.120168	-0.122769	0.201003	0.475642	0.136929	0.122117	-1.24266	0.0294891	0.606517	0.0105099	0.157295	-4.3623	0.0148167	0.483472	0.00310559	0.126107	-5.02813	0.494728	0.466923	0.151037	0.119494	0.0834516	0.133757	0.475141	0.0449438	0.123743	-1.82874	0.0357413	0.496568	0.0173228	0.129001	-3.79633	0.14688	0.471024	0.06	0.122737
Cd300lg	0.0290512	0.160048	0.00992345	0.0712915	-2.46184	0.475632	0.0402144	0.200835	0.0190925	3.56406	0.0327069	0.12013	0.0261628	0.0521142	-1.87693	0.0398514	0.119116	0.0497925	0.0513233	-1.57967	0.00897044	0.151092	0.00467108	0.0658022	-4.0741	0	0.12095	0	0.0528622	-4.43422	0.196001	0.109228	0.0937808	0.0469005	0.843519	0.0100429	0.119146	0.00561798	0.052053	-3.56849	0.0159352	0.123673	0.00787402	0.0539957	-2.95624	0.0249969	0.11778	0.02	0.0514344
Mnda	0.428782	1.17719	0.121066	0.243762	-1.45704	3.59158	0.360928	0.635368	0.110849	3.31484	0.835725	0.936459	0.354651	0.198816	-0.164188	0.476782	0.943655	0.224066	0.203308	-0.984928	0.138085	1.18081	0.0381471	0.255332	-3.09615	0.13881	0.957622	0.0279503	0.209163	-2.78634	0.669949	0.960452	0.211254	0.202998	-0.519661	0.666553	0.937717	0.168539	0.20436	-0.492434	0.124374	0.983683	0.0393701	0.214019	-2.9835	0.401955	0.935723	0.12	0.204159
Fcgr1	0.217514	0.575339	0.0637936	0.169866	-1.4033	1.69644	0.19223	0.459572	0.0654762	3.1416	0.391041	0.460931	0.235465	0.132003	-0.237232	0.186689	0.464906	0.141079	0.135161	-1.3163	0.075965	0.577865	0.0229661	0.170262	-2.92733	0.113081	0.46931	0.0248447	0.13868	-2.05319	0.265949	0.478618	0.109576	0.137949	-0.847729	1.14402	0.447248	0.264045	0.133139	1.35496	0.0827812	0.482145	0.0251969	0.142156	-2.54209	0.155251	0.460118	0.04	0.135735
Ccdc109b	0.351693	0.628618	0.110009	0.208528	-0.837866	1.86961	0.251743	0.571727	0.0913073	2.89271	0.232082	0.548413	0.180233	0.176291	-1.24063	0.251295	0.544896	0.195021	0.175992	-1.1166	0.0425076	0.692724	0.0163488	0.226248	-4.02649	0.0895476	0.552122	0.015528	0.181351	-2.62426	0.572564	0.534824	0.206318	0.173328	0.0983711	0.224204	0.543611	0.0842697	0.177957	-1.27777	0.149824	0.562579	0.0645669	0.183389	-1.90879	0.115512	0.54032	0.06	0.176957
Hpse	0.244175	0.373042	0.0813723	0.144091	-0.611421	1.13221	0.158549	0.387063	0.0669362	2.83614	0.279843	0.33272	0.19186	0.121409	-0.24969	0.230817	0.333322	0.232365	0.121172	-0.530165	0.047546	0.419296	0.0225769	0.155114	-3.14057	0.0471973	0.339744	0.00931677	0.127155	-2.84767	0.197922	0.344788	0.0977295	0.126325	-0.800774	0.120531	0.33456	0.0449438	0.124965	-1.47286	0.0462655	0.348792	0.0220472	0.129982	-2.91436	0.10604	0.332084	0.06	0.123944
AI839979	0.0363861	0.505828	0.0144599	0.166301	-3.79719	1.18458	0.173744	0.354721	0.0655885	2.76934	0.242884	0.356427	0.171512	0.115014	-0.553343	0.385963	0.352063	0.33195	0.111909	0.132629	0.368223	0.348022	0.117555	0.116578	0.0814003	0.345913	0.35303	0.052795	0.118773	-0.0293795	0.135969	0.375215	0.05923	0.122757	-1.46444	0.0166016	0.358441	0.00561798	0.11867	-4.43234	0.0580797	0.371192	0.0188976	0.122914	-2.67606	0.143762	0.353788	0.04	0.117166
Pdlim1	0.245145	0.500249	0.0765523	0.162325	-1.02901	1.39875	0.205755	0.434533	0.0697439	2.76514	0.182482	0.424804	0.116279	0.134962	-1.21904	0.193319	0.422198	0.149378	0.134026	-1.12694	0.0283509	0.538126	0.012067	0.172443	-4.24648	0.0653145	0.42789	0.015528	0.138013	-2.71176	0.373221	0.421633	0.127345	0.135094	-0.175956	0.0983639	0.422431	0.0337079	0.136052	-2.10252	0.542898	0.409258	0.154331	0.133124	0.40767	0.0499938	0.418805	0.02	0.134899
Gbp3	0.0623605	0.239343	0.0201304	0.0907595	-1.94038	0.570044	0.0980392	0.211789	0.0367251	2.53964	0.118903	0.183718	0.0872093	0.0670994	-0.627706	0.0438153	0.184797	0.06639	0.0677694	-2.07644	0.0260204	0.23011	0.00544959	0.0871304	-3.14461	0.166101	0.182135	0.0310559	0.0688637	-0.132946	0.183826	0.181434	0.0908193	0.0653548	0.0189035	0.485878	0.17657	0.106742	0.0670863	1.46036	0.314323	0.173387	0.113386	0.064893	0.858254	0.116167	0.181962	0.04	0.0678674
Ms4a4c	2.60817	4.09072	0.411681	0.44283	-0.649313	11.285	1.95455	0.873239	0.337826	2.5295	3.09556	3.6243	0.697674	0.423976	-0.227505	1.33931	3.65916	0.414938	0.433081	-1.45002	0.316816	4.63195	0.113663	0.531992	-3.8699	0.687745	3.69704	0.114907	0.442423	-2.42643	5.0114	3.4625	0.711747	0.403854	0.533401	0.976804	3.65149	0.230337	0.436061	-1.90235	0.70352	3.78853	0.165354	0.449342	-2.42897	1.11165	3.61908	0.24	0.433572
Crip1	8.36524	19.5539	0.721576	0.690019	-1.22498	48.7197	8.84261	0.988524	0.638252	2.46196	8.54439	16.1488	0.857558	0.695142	-0.918378	7.98096	16.0876	0.763485	0.698866	-1.01132	1.73821	20.3181	0.38731	0.797746	-3.54709	1.81889	16.3391	0.23913	0.714449	-3.1672	21.8313	15.2952	0.782823	0.691782	0.513323	13.3022	15.9506	0.842697	0.697924	-0.261953	21.1804	15.5783	0.911811	0.68712	0.443192	19.9088	15.8885	0.9	0.699378
Ly86	0.670936	1.74577	0.173235	0.352344	-1.37962	4.23489	0.784116	0.779864	0.189353	2.43319	0.47865	1.42554	0.287791	0.294168	-1.57447	0.307066	1.42023	0.19917	0.296125	-2.2095	0.0419965	1.81679	0.0155703	0.380635	-5.43498	0.244449	1.43074	0.0403727	0.301743	-2.54916	3.35493	1.19306	0.738401	0.248063	1.49162	3.19041	1.36542	0.460674	0.291177	1.2244	0.156158	1.4727	0.0425197	0.309641	-3.23738	0.332865	1.40037	0.04	0.295144
Prdx4	0.104922	0.219226	0.0354409	0.0930902	-1.06311	0.550528	0.10262	0.223266	0.0422282	2.42351	0.0910189	0.184956	0.0697674	0.0744488	-1.02294	0.195483	0.181661	0.116183	0.0733459	0.105792	0.00761302	0.23625	0.00428182	0.0960979	-4.9557	0	0.18755	0	0.0765787	-5.06709	0.23368	0.176628	0.117473	0.0698409	0.403817	0.420686	0.177977	0.101124	0.0738514	1.24105	0.152539	0.183804	0.0677165	0.0747104	-0.268986	0	0.182814	0	0.0746449
Ctsc	1.3428	2.4903	0.320953	0.4017	-0.891077	6.34334	1.20621	0.815336	0.28066	2.39476	1.10158	2.1496	0.453488	0.372817	-0.964488	1.23048	2.13646	0.340249	0.376181	-0.795997	0.18998	2.71597	0.0677306	0.471159	-3.83755	0.466962	2.16686	0.0776398	0.384513	-2.21423	1.93259	2.13525	0.538993	0.358483	-0.14387	9.18929	1.99799	0.820225	0.367941	2.20141	1.57164	2.15023	0.338583	0.377675	-0.452225	0.908619	2.12188	0.2	0.376195
Ly6c2	1.65125	20.6216	0.27332	0.754044	-3.64253	42.677	8.35873	0.888367	0.534704	2.3521	10.4751	14.5685	0.813953	0.590245	-0.475896	22.2026	14.2615	0.995851	0.58828	0.638598	16.5174	13.7912	0.867653	0.513209	0.26024	10.2933	14.5655	0.540373	0.599105	-0.500859	3.85268	15.5317	0.382034	0.619596	-2.01129	2.59545	14.6365	0.314607	0.602086	-2.49551	13.4947	14.4972	0.625197	0.595621	-0.103387	5.63263	14.4793	0.4	0.598273
Serpinb10	0.687472	0.754538	0.172668	0.216891	-0.134293	2.15162	0.427185	0.51904	0.134322	2.33249	0.486839	0.74075	0.273256	0.200153	-0.605541	0.275238	0.743098	0.278008	0.200756	-1.43287	0.241248	0.88567	0.0938108	0.236306	-1.87625	0.0464527	0.753725	0.00621118	0.208496	-4.0202	0.457327	0.761117	0.158934	0.206974	-0.734892	0.0608778	0.743914	0.0168539	0.205581	-3.61115	0.0496218	0.77526	0.0251969	0.213528	-3.96563	0.0958208	0.735635	0.06	0.203138
Npc2	4.72436	7.93329	0.7074	0.705511	-0.7478	20.0797	4.04712	0.977569	0.647686	2.31077	5.12117	6.94536	0.860465	0.701059	-0.439578	3.71385	6.95966	0.838174	0.703119	-0.906103	2.0173	8.40351	0.478396	0.777024	-2.05857	3.08235	7.00407	0.329193	0.717687	-1.18416	5.61178	7.01912	0.794669	0.696982	-0.32283	9.04124	6.85135	0.814607	0.704313	0.400133	4.5427	7.03354	0.686614	0.707343	-0.6307	5.30656	6.89471	0.72	0.706063
Gm9733	0.506115	1.35327	0.12702	0.304634	-1.41891	3.11954	0.637426	0.608242	0.168913	2.291	0.688493	1.08991	0.354651	0.243199	-0.66269	0.337084	1.094	0.282158	0.245936	-1.69844	0.783485	1.16857	0.174387	0.269268	-0.576765	2.04773	1.04738	0.276398	0.245833	0.967241	0.780041	1.10783	0.28924	0.242353	-0.506117	0.162743	1.09244	0.0730337	0.249648	-2.74689	0.117876	1.13695	0.0314961	0.260161	-3.26983	0.126983	1.08156	0.06	0.247609
Ptpro	0.588679	0.579225	0.165013	0.193858	0.0233568	1.64463	0.353591	0.497131	0.117138	2.21761	0.419413	0.587655	0.244186	0.182495	-0.486598	0.158128	0.591968	0.153527	0.185161	-1.90442	0.0428988	0.750234	0.015181	0.237155	-4.12833	0.12677	0.596277	0.0217391	0.189447	-2.23377	0.636647	0.576694	0.259625	0.176692	0.142689	0.244126	0.587962	0.0674157	0.186414	-1.2681	0.0712769	0.614164	0.0267717	0.194286	-3.10712	0.101083	0.58454	0.04	0.185127
Naaa	0.56712	0.669771	0.166997	0.212778	-0.240015	1.79646	0.386538	0.532603	0.125786	2.21647	0.390307	0.64439	0.212209	0.197385	-0.723327	0.336566	0.643141	0.232365	0.19707	-0.934247	0.127594	0.794687	0.0428182	0.246122	-2.63883	0.0698885	0.653685	0.00621118	0.203734	-3.22547	0.676836	0.632128	0.227048	0.194841	0.0985906	0.289261	0.642117	0.0786517	0.19985	-1.15046	0.183168	0.664562	0.0629921	0.206263	-1.85924	0.279614	0.637969	0.08	0.198403
C1galt1c1	0.145768	0.269329	0.046782	0.109953	-0.885697	0.645519	0.139393	0.248305	0.0551438	2.21131	0.169927	0.230997	0.116279	0.0884795	-0.442959	0.290607	0.227654	0.186722	0.0871456	0.352229	0.121634	0.262498	0.0467108	0.102642	-1.10977	0.101728	0.232961	0.0186335	0.0915325	-1.19537	0.136959	0.238568	0.0720632	0.0911501	-0.800657	0.0631505	0.23183	0.0280899	0.090388	-1.87621	0.158213	0.233472	0.0551181	0.0914981	-0.561386	0.0276319	0.229991	0.02	0.0896853
Idh1	0.508965	0.566642	0.149419	0.200987	-0.154871	1.52332	0.337826	0.482525	0.119946	2.17286	0.387351	0.553112	0.252907	0.181922	-0.513931	0.302594	0.553429	0.290456	0.181758	-0.871013	0.216806	0.650901	0.0871935	0.214372	-1.58603	0.079625	0.562203	0.015528	0.189351	-2.8198	0.239332	0.579707	0.10464	0.192394	-1.27631	0.71015	0.545128	0.162921	0.184534	0.381528	0.0598849	0.578262	0.023622	0.194188	-3.27146	0.305763	0.548966	0.08	0.184663
Cmtm3	0.183057	0.280352	0.0578395	0.113929	-0.614949	0.684319	0.154839	0.269692	0.0581761	2.1439	0.145649	0.252021	0.0901163	0.095829	-0.791051	0.0902198	0.252248	0.0995851	0.0955577	-1.48333	0.0205201	0.319657	0.00973141	0.122395	-3.96141	0.0306694	0.255325	0.00621118	0.0983903	-3.05746	0.402645	0.232733	0.180652	0.0868679	0.79083	0.743828	0.240358	0.162921	0.0945222	1.62979	0.0757278	0.259419	0.0251969	0.100039	-1.77639	0.0857041	0.249396	0.04	0.0959057
Vwa5a	0.110482	0.202341	0.0388432	0.0924047	-0.872983	0.473982	0.107471	0.205008	0.0469452	2.14088	0.151272	0.173094	0.113372	0.0736852	-0.194416	0.0888916	0.174303	0.0746888	0.0749527	-0.971476	0.0417504	0.213074	0.0179058	0.0927048	-2.35149	0.0173303	0.177156	0.00310559	0.0771502	-3.35365	0.315429	0.157628	0.152024	0.0669861	1.00079	0.233976	0.171371	0.0674157	0.0750728	0.44924	0.0238566	0.181661	0.0125984	0.0788337	-2.92878	0.0925904	0.172771	0.06	0.0750162
Lyz2	66.2342	173.681	0.993195	0.956265	-1.39079	378.312	87.0632	0.995305	0.962489	2.11944	100.84	139.901	1	0.967262	-0.472336	176.863	137.789	1	0.96758	0.360167	149.911	135.157	0.999611	0.958556	0.149472	90.4003	140.14	0.97205	0.968187	-0.632466	29.1234	149.973	0.880553	0.977365	-2.36445	35.9167	140.378	0.792135	0.971249	-1.96659	19.7154	146.075	0.792126	0.979285	-2.88931	26.5702	139.18	0.94	0.968434
Ifi44	0.171001	0.280093	0.0541537	0.111599	-0.711899	0.657705	0.155581	0.247261	0.0596361	2.07977	0.336088	0.241529	0.194767	0.0895294	0.476639	0.105028	0.247713	0.116183	0.092344	-1.2379	0.0723982	0.298125	0.0253017	0.113912	-2.04189	0.0865278	0.249381	0.015528	0.0952472	-1.52712	0.277433	0.241138	0.123396	0.0897227	0.202284	0.300529	0.243599	0.0730337	0.0932068	0.302997	0.133745	0.251442	0.0519685	0.0954251	-0.910741	0.132172	0.245057	0.06	0.0930276
Psap	13.0693	17.7168	0.931386	0.825884	-0.438938	42.9897	10.4346	0.997392	0.83075	2.04261	10.9631	16.374	0.976744	0.856447	-0.578742	6.99848	16.4116	0.908714	0.859168	-1.2296	4.50829	19.8424	0.726742	0.901842	-2.13794	7.30014	16.475	0.621118	0.867606	-1.17428	16.9271	16.127	0.907206	0.855424	0.0698534	40.9343	15.7883	0.988764	0.858123	1.37445	4.20436	16.9499	0.544882	0.879933	-2.01132	3.52935	16.2608	0.56	0.861666
Ccl9	3.85011	3.75849	0.500142	0.385248	0.0347482	10.0067	2.44956	0.867501	0.326932	2.03038	2.19695	3.8406	0.601744	0.416818	-0.805828	0.844333	3.85541	0.360996	0.424102	-2.191	0.3407	4.86167	0.10977	0.520116	-3.83488	1.0093	3.87358	0.102484	0.432517	-1.94031	2.67139	3.90371	0.381046	0.426998	-0.547255	0.671511	3.84048	0.134831	0.427511	-2.5158	0.636085	3.98486	0.127559	0.441096	-2.64724	56.7882	3.54232	0.9	0.420481
BC147527	0.215318	0.250396	0.0686136	0.112421	-0.217744	0.630347	0.154699	0.260824	0.0631177	2.02668	0.262972	0.238174	0.156977	0.0962107	0.14289	0.076375	0.242666	0.0912863	0.0982987	-1.6678	0.0061545	0.31144	0.00389257	0.127484	-5.66117	0.006042	0.246106	0.00310559	0.101057	-5.34811	0.336544	0.228884	0.175716	0.0901305	0.556176	0.0976597	0.241326	0.0393258	0.0991262	-1.30515	0.20019	0.24138	0.0692913	0.0999411	-0.269935	0.0878525	0.239664	0.06	0.0983196
Stom	0.377416	0.415376	0.109441	0.166575	-0.138264	1.06213	0.261096	0.385498	0.0968104	2.02431	0.231755	0.408626	0.133721	0.14842	-0.81818	0.41027	0.402838	0.352697	0.143289	0.0263754	0.0764429	0.504668	0.0362009	0.182744	-2.72288	0.0344683	0.414306	0.00310559	0.152395	-3.58736	0.455179	0.397615	0.206318	0.141925	0.195063	0.310034	0.404558	0.0617978	0.149394	-0.38392	0.099289	0.421937	0.0393701	0.154722	-2.08732	0.530239	0.402413	0.1	0.148176
Tgfbi	1.28273	2.47942	0.284661	0.44941	-0.950783	5.49817	1.35547	0.840897	0.299865	2.02016	1.6891	2.10251	0.552326	0.39057	-0.315859	0.937721	2.1156	0.373444	0.396219	-1.17384	1.33748	2.32345	0.273258	0.433834	-0.796751	3.59796	2.0431	0.416149	0.395085	0.81642	1.42212	2.15829	0.416584	0.393556	-0.601844	2.81465	2.07724	0.426966	0.395189	0.43829	0.286773	2.20174	0.0724409	0.415865	-2.94067	0.392088	2.09725	0.12	0.396992
Dusp22	0.290119	0.323861	0.0867593	0.132163	-0.158732	0.81516	0.20472	0.309859	0.0759209	1.99343	0.218851	0.31595	0.142442	0.116541	-0.529744	0.111746	0.317444	0.103734	0.117675	-1.50628	0.0257362	0.402251	0.0116777	0.150267	-3.96623	0.0767828	0.320104	0.0124224	0.120583	-2.05968	0.446844	0.299025	0.208292	0.107973	0.579503	0.1229	0.31604	0.0393258	0.11867	-1.36263	0.192335	0.320377	0.0614173	0.120852	-0.736146	0.0666809	0.314006	0.04	0.117724
Ms4a6b	2.71803	3.22955	0.457896	0.462846	-0.24877	7.96199	2.00805	0.873239	0.372529	1.98733	2.88205	3.06876	0.709302	0.453088	-0.0905596	1.11375	3.10722	0.456432	0.461342	-1.4802	0.276106	3.93038	0.0988712	0.574043	-3.83138	0.574033	3.13916	0.0962733	0.472426	-2.45117	3.26817	3.04162	0.666338	0.440049	0.103646	0.947662	3.0982	0.241573	0.464907	-1.70899	3.93962	3.00817	0.488189	0.459552	0.389174	2.93472	3.06342	0.62	0.460496
Tmsb10	14.4197	29.6914	0.901616	0.784069	-1.042	63.4916	16.365	0.992697	0.785714	1.95595	16.5894	24.9805	0.959302	0.817887	-0.590543	18.1477	24.8633	0.921162	0.820132	-0.454228	4.01375	31.158	0.516543	0.917596	-2.95658	2.34837	25.3997	0.257764	0.839699	-3.43507	33.9413	23.7607	0.988154	0.805261	0.514468	12.4658	24.9186	0.837079	0.822137	-0.999248	56.1641	22.7531	0.998425	0.811408	1.30358	17.2749	24.7483	0.9	0.822022
Tmem106a	0.328798	0.391292	0.100369	0.153551	-0.251045	0.951965	0.245826	0.359937	0.0880503	1.95327	0.221346	0.375834	0.145349	0.135917	-0.763791	0.101229	0.377066	0.107884	0.136862	-1.8972	0.0544176	0.469456	0.0229661	0.171474	-3.10885	0.0569412	0.380552	0.0124224	0.140013	-2.74055	0.445212	0.36325	0.207305	0.128874	0.293531	1.31217	0.355181	0.308989	0.133327	1.88533	0.117024	0.386751	0.0346457	0.142549	-1.72459	0.197761	0.371726	0.06	0.13657
Plac8	37.0645	37.0543	0.960023	0.884974	0.00039671	94.9963	24.5836	0.992697	0.891509	1.95017	36.4952	37.0761	0.994186	0.906653	-0.022782	20.5257	37.4342	0.975104	0.90794	-0.866928	12.8583	44.5913	0.890619	0.915293	-1.79407	10.6791	37.8666	0.670807	0.916754	-1.82613	25.5234	38.2489	0.916091	0.908748	-0.583601	8.40207	37.5369	0.5	0.916283	-2.15949	7.66025	38.8903	0.604724	0.928431	-2.34395	27.561	37.1017	0.96	0.909201
Lyz1	0.117274	0.311957	0.0360079	0.130792	-1.41147	0.635159	0.165256	0.234742	0.070867	1.94242	0.102277	0.253303	0.0988372	0.0999332	-1.30838	0.471499	0.243422	0.377593	0.0935728	0.953794	0.289734	0.235666	0.128455	0.0910082	0.297985	0.12881	0.252173	0.0279503	0.102105	-0.969164	0.0401322	0.270023	0.0246792	0.107667	-2.75025	0.389593	0.246142	0.0393258	0.100911	0.662474	0.0164033	0.262971	0.00944882	0.105537	-4.00285	0.0555919	0.249398	0.04	0.100176
Gm9844	0.300489	0.614169	0.0961157	0.218124	-1.03133	1.28746	0.344959	0.425665	0.125112	1.90003	0.386168	0.516057	0.238372	0.176386	-0.418301	0.395088	0.51459	0.273859	0.176181	-0.38125	0.0902727	0.643197	0.0393149	0.221643	-2.8329	0.0292906	0.52673	0.00621118	0.183637	-4.16856	0.723667	0.490059	0.313919	0.164356	0.562369	0.159866	0.517816	0.0561798	0.1804	-1.69557	1.2055	0.46869	0.299213	0.170823	1.36293	0.247636	0.513155	0.1	0.178721
Ahnak	0.948151	1.43589	0.235611	0.31807	-0.598756	3.20338	0.862154	0.691706	0.204964	1.89358	0.755129	1.29405	0.351744	0.289205	-0.777096	0.420665	1.29642	0.228216	0.292628	-1.62379	0.274382	1.58902	0.072791	0.359186	-2.53388	0.053505	1.31444	0.0124224	0.299743	-4.61863	0.935511	1.31218	0.238894	0.296595	-0.488135	0.388079	1.29178	0.101124	0.294372	-1.73494	3.49325	1.13875	0.566929	0.274004	1.61712	0.148309	1.28215	0.06	0.292266
S100a10	0.503366	4.30851	0.14148	0.417604	-3.09751	7.68133	2.07508	0.800209	0.225854	1.88819	0.588125	3.14969	0.270349	0.329484	-2.42102	1.68373	3.0998	0.356846	0.326938	-0.880516	0.167406	3.97135	0.0642273	0.409598	-4.5682	0.345124	3.15177	0.0590062	0.335842	-3.19098	3.0451	3.07065	0.462981	0.313622	-0.0120542	0.519975	3.11088	0.106742	0.331298	-2.58081	18.352	2.11546	0.948031	0.288926	3.11689	12.6291	3.02388	0.92	0.324854
S100a4	4.13274	4.93864	0.583215	0.480532	-0.257015	11.6207	3.18078	0.922796	0.425988	1.86924	2.80041	4.73754	0.633721	0.51007	-0.7585	1.50141	4.74827	0.435685	0.515784	-1.66109	0.434604	5.99637	0.108213	0.64033	-3.78632	0.260302	4.81139	0.0403727	0.528527	-4.20819	8.82806	4.24712	0.871668	0.47706	1.05561	0.887599	4.73932	0.146067	0.520154	-2.4167	3.26148	4.76414	0.316535	0.526311	-0.546687	0.654355	4.69463	0.16	0.515644
Tmem176b	0.0841199	1.62848	0.0201304	0.23252	-4.27493	2.79508	0.76557	0.428273	0.106244	1.86828	0.147846	1.1572	0.0930233	0.165601	-2.96846	0.109692	1.14824	0.103734	0.16465	-3.3879	0.0589968	1.45701	0.0198521	0.20795	-4.62623	0.188472	1.15384	0.0279503	0.167445	-2.61401	5.85479	0.636613	0.692004	0.108687	3.20113	0.667413	1.13276	0.106742	0.164239	-0.763196	0.202974	1.1826	0.0393701	0.171019	-2.54259	0.593467	1.12758	0.14	0.163402
Ifi203	0.555034	1.02202	0.15679	0.278174	-0.880776	2.14882	0.594444	0.541471	0.173405	1.85393	0.622673	0.877925	0.313953	0.236136	-0.495623	0.433408	0.879751	0.232365	0.238752	-1.02137	0.0725244	1.11802	0.0264694	0.304653	-3.94634	0.0540474	0.894829	0.00931677	0.245642	-4.04932	1.34263	0.820976	0.42843	0.219005	0.709656	1.12403	0.865559	0.213483	0.23903	0.376984	1.86969	0.807477	0.417323	0.227469	1.21131	0.488542	0.87158	0.14	0.239068
Anxa4	0.179771	0.278323	0.0581231	0.123115	-0.630596	0.607545	0.168405	0.266041	0.0665993	1.85106	0.151708	0.249304	0.119186	0.101365	-0.716611	0.0782062	0.250028	0.0912863	0.102174	-1.67673	0.0477225	0.307991	0.0214091	0.127	-2.69015	0.070012	0.251605	0.015528	0.104581	-1.84548	0.485315	0.221505	0.206318	0.0911501	1.13159	0.380761	0.243951	0.123596	0.101569	0.642295	0.132192	0.253309	0.0488189	0.105242	-0.93826	0.0582581	0.247074	0.02	0.102312
Tep1	0.516384	0.631613	0.151971	0.21456	-0.290595	1.45941	0.407747	0.467397	0.135332	1.83964	0.401951	0.600363	0.244186	0.192517	-0.578814	0.212792	0.60274	0.165975	0.194802	-1.50209	0.0673334	0.758033	0.0253017	0.246728	-3.49287	0.0797668	0.609828	0.00931677	0.199829	-2.93454	1.11705	0.540038	0.399803	0.17292	1.04856	1.0788	0.585948	0.207865	0.19393	0.880587	0.101931	0.624734	0.0425197	0.203613	-2.61565	0.248186	0.595661	0.08	0.194689
Igf1r	0.114441	0.281738	0.0368585	0.0980258	-1.29974	0.0556077	0.264154	0.0276474	0.0889488	-2.24803	0.593214	0.215192	0.325581	0.0699628	1.46293	0.332255	0.224816	0.26971	0.073724	0.563542	0.537567	0.130589	0.163098	0.0516238	2.04141	0.45227	0.220307	0.0714286	0.0782932	1.03767	0.0396925	0.246576	0.0157947	0.0845228	-2.6351	0.052065	0.230138	0.0224719	0.0790191	-2.14412	0.0561277	0.237874	0.0188976	0.0817789	-2.08342	1.05	0.22339	0.22	0.0774301
Hspa1a	0.337494	0.167318	0.0635101	0.0505895	1.01227	0.247108	0.217549	0.0740741	0.0506514	0.1838	0.541927	0.212307	0.209302	0.049728	1.35195	0.107944	0.225401	0.0622407	0.0546314	-1.06222	0.0262239	0.283978	0.0116777	0.0682259	-3.43683	0.0382911	0.228444	0.00621118	0.0562911	-2.57676	0.349251	0.209724	0.0819348	0.0519984	0.735776	0.362684	0.220446	0.0674157	0.0545899	0.718291	0.0548739	0.233253	0.0188976	0.0570391	-2.0877	0.0276319	0.223691	0.02	0.0549624
Gm20406	0.0535647	0.39555	0.0178622	0.101316	-2.8845	0.0682672	0.330548	0.0365154	0.0822102	-2.27559	0.660097	0.271737	0.293605	0.0669085	1.28047	0.0430535	0.289573	0.0414938	0.0748582	-2.74973	0.860833	0.10453	0.195796	0.0362336	3.04181	0.73795	0.270163	0.102484	0.0732451	1.44969	0.0187276	0.31149	0.00987167	0.0807504	-4.05595	0.181706	0.285795	0.0393258	0.074697	-0.653374	0.0258411	0.300182	0.00787402	0.0782446	-3.5381	0	0.285402	0	0.0744592
Slfn4	0.191194	1.38004	0.0603913	0.314505	-2.8516	0.595338	1.07807	0.215962	0.235063	-0.856665	2.28877	0.949988	0.65407	0.21781	1.26859	0.594009	1.00163	0.419087	0.22741	-0.753787	2.49837	0.523757	0.501752	0.147601	2.25402	3.75564	0.907805	0.416149	0.226022	2.0486	0.14731	1.07985	0.0720632	0.248165	-2.8739	0.545827	1.00002	0.101124	0.233863	-0.873513	0.16735	1.04399	0.0535433	0.242784	-2.64117	0.18453	0.996299	0.08	0.232383
Syne1	0.0482462	0.546473	0.0178622	0.181519	-3.50167	0.0337109	0.459515	0.0187793	0.15173	-3.76882	0.806543	0.37021	0.366279	0.120359	1.12341	1.19362	0.365641	0.651452	0.116257	1.70684	1.2015	0.129603	0.347217	0.0599855	3.21266	0.0677471	0.393783	0.0124224	0.131727	-2.53917	0.140611	0.409227	0.0671273	0.134482	-1.54119	0.0941596	0.38893	0.0393258	0.129663	-2.04633	0.100968	0.40173	0.0409449	0.133615	-1.99233	0.375056	0.384123	0.12	0.128215
Rsad2	0.522255	1.24966	0.133541	0.301755	-1.25871	0.888182	1.03935	0.279604	0.239892	-0.226752	2.12036	0.976195	0.598837	0.235373	1.11907	0.475961	1.02479	0.356846	0.244423	-1.10642	1.74321	0.785107	0.365901	0.209889	1.15078	3.28482	0.942879	0.363354	0.243357	1.80067	0.598804	1.0553	0.221125	0.249592	-0.817501	1.38591	1.00632	0.207865	0.247581	0.461735	0.249264	1.06015	0.0740157	0.257707	-2.08853	0.41367	1.01535	0.16	0.247331
Tnfaip2	1.30436	1.28306	0.296002	0.32232	0.0237579	1.20788	1.30768	0.413146	0.292341	-0.114539	2.63663	1.24579	0.677326	0.301804	1.08163	0.517478	1.3076	0.410788	0.311531	-1.33735	1.58356	1.19861	0.334371	0.307319	0.401802	3.88532	1.21041	0.416149	0.310601	1.68254	0.315499	1.39065	0.146101	0.331056	-2.14006	1.47699	1.28688	0.303371	0.313915	0.198789	0.13745	1.36185	0.0393701	0.330846	-3.3086	0.448023	1.29391	0.14	0.314548
Golim4	0.0996411	0.289572	0.0362915	0.124212	-1.53911	0.10924	0.253163	0.0537298	0.10456	-1.21257	0.462384	0.219959	0.276163	0.0896249	1.07186	0.536571	0.220629	0.443983	0.0876181	1.28214	0.518958	0.136981	0.191903	0.0655599	1.92164	0.0484627	0.233162	0.00931677	0.0981998	-2.26639	0.124993	0.23827	0.065153	0.0986949	-0.93075	0.283421	0.226733	0.0449438	0.0964014	0.321951	0.126441	0.233976	0.0425197	0.0988612	-0.887899	0.16373	0.227963	0.08	0.0956271
Dnah12	0.526254	0.0424813	0.134108	0.0216616	3.63086	0.0456736	0.233423	0.0239958	0.0657008	-2.35352	0.404532	0.193452	0.212209	0.0532595	1.06428	0.025966	0.20413	0.0290456	0.0589792	-2.97479	0.00666544	0.260401	0.00311405	0.0754968	-5.28789	0	0.206301	0	0.060101	-5.20456	0.0188008	0.218894	0.011846	0.0631117	-3.54136	0.0128735	0.203295	0.00561798	0.0591938	-3.9811	0.0527899	0.20935	0.0141732	0.0610642	-1.98758	0.0980694	0.200636	0.04	0.0583975
Csf3r	0.450551	1.76934	0.12702	0.324376	-1.97345	0.778408	1.46029	0.27856	0.256065	-0.907658	2.66522	1.29596	0.706395	0.245395	1.04023	0.548892	1.3575	0.390041	0.257089	-1.30636	2.49795	0.978844	0.428182	0.207707	1.35159	10.9469	1.04484	0.779503	0.244118	3.38917	0.184775	1.45875	0.0848963	0.27814	-2.9809	0.949352	1.34602	0.174157	0.261486	-0.503682	0.0979683	1.41689	0.0377953	0.273905	-3.85427	0.03003	1.34557	0.02	0.261164
Nbn	0.445899	0.0839955	0.121633	0.0441459	2.40834	0.098195	0.224294	0.04747	0.074124	-1.19167	0.401671	0.195397	0.218023	0.0645223	1.03961	0.0783227	0.204771	0.0871369	0.0689981	-1.38651	0.0220304	0.257968	0.00934216	0.0880999	-3.54963	0.0197431	0.207543	0.00310559	0.0714354	-3.39399	0.133162	0.20906	0.0809477	0.0682096	-0.650729	0.0722257	0.204124	0.0224719	0.070187	-1.49886	0.0665518	0.210396	0.0314961	0.0717652	-1.66056	0.116395	0.202352	0.04	0.0695386
Oas3	0.81652	0.976412	0.202438	0.296682	-0.258002	0.848838	0.940543	0.321335	0.254043	-0.148004	1.77932	0.896223	0.619186	0.254367	0.989393	0.467968	0.934692	0.365145	0.263705	-0.998081	1.48963	0.748297	0.379525	0.230611	0.993274	1.53681	0.905511	0.226708	0.267168	0.763132	0.22731	0.996284	0.11846	0.281199	-2.1319	0.43773	0.932435	0.11236	0.268533	-1.09096	0.201808	0.969337	0.0818898	0.27744	-2.26402	0.236238	0.927491	0.14	0.266549
Gm4955	0.698752	0.907351	0.172101	0.260899	-0.37688	1.14403	0.773766	0.371414	0.201932	0.564157	1.5932	0.814609	0.543605	0.221724	0.967745	0.268109	0.852373	0.195021	0.232798	-1.66867	0.76216	0.863394	0.172441	0.250485	-0.179925	1.2546	0.826625	0.180124	0.233546	0.601919	0.595381	0.864559	0.247779	0.230322	-0.538152	0.389812	0.846879	0.11236	0.233957	-1.11938	1.20184	0.816763	0.28189	0.228844	0.557253	0.057662	0.842989	0.04	0.232847
Txnrd1	0.286133	0.19115	0.0876099	0.0832191	0.581981	0.179407	0.231303	0.0839854	0.0847934	-0.366541	0.415574	0.215757	0.22093	0.0801756	0.945697	0.302414	0.22028	0.273859	0.0803403	0.45719	0.10015	0.260077	0.0467108	0.0964615	-1.37678	0.0693738	0.226793	0.00931677	0.0869607	-1.70892	0.139329	0.230659	0.076999	0.0854405	-0.727261	0.907099	0.210653	0.168539	0.0832472	2.10639	0.37586	0.212524	0.107087	0.0832515	0.822568	0.089824	0.222723	0.04	0.0848575
Trim30d	0.274099	0.398132	0.083357	0.15122	-0.538552	0.488979	0.329442	0.211268	0.111411	0.569748	0.668608	0.347497	0.328488	0.122554	0.944161	0.221898	0.360798	0.228216	0.126843	-0.701293	0.394848	0.346141	0.116777	0.132937	0.189935	0.618114	0.349718	0.0838509	0.130489	0.821682	0.257335	0.368071	0.128332	0.12918	-0.516339	0.36301	0.357616	0.0955056	0.129663	0.021598	0.187492	0.368316	0.0724409	0.132633	-0.974112	0.318024	0.357889	0.14	0.12905
Gcnt2	1.33868	0.616533	0.326623	0.176035	1.11857	0.456779	0.936982	0.176839	0.235512	-1.03652	1.58883	0.827715	0.569767	0.213802	0.940757	0.123554	0.868502	0.13278	0.227221	-2.81338	0.719668	0.893081	0.170105	0.242244	-0.31146	2.44583	0.803026	0.313665	0.222402	1.6068	0.272164	0.911789	0.134255	0.234502	-1.74423	0.0784891	0.864846	0.0280899	0.228413	-3.46188	0.114083	0.897908	0.0409449	0.236599	-2.97649	0.930249	0.851548	0.24	0.225049
Gk	0.726586	0.217039	0.199603	0.077598	1.74318	0.163913	0.430315	0.0787689	0.125674	-1.39246	0.7118	0.372329	0.334302	0.110241	0.934894	0.0787414	0.390054	0.0954357	0.117864	-2.30848	0.26611	0.419548	0.0700662	0.132089	-0.656811	0.532042	0.378553	0.0714286	0.118773	0.491045	0.0835885	0.414057	0.0463968	0.124694	-2.30845	0.16459	0.386775	0.0505618	0.118482	-1.23262	0.0515469	0.403791	0.0251969	0.12311	-2.96965	0.0305951	0.384757	0.02	0.117816
Ifih1	0.43435	0.369445	0.129572	0.153414	0.233501	0.553087	0.355617	0.24048	0.125225	0.637181	0.720676	0.379762	0.348837	0.138971	0.924254	0.173581	0.395543	0.207469	0.144234	-1.18823	0.271653	0.42763	0.0914753	0.162506	-0.654599	0.320819	0.39274	0.0403727	0.148871	-0.291814	0.358844	0.39388	0.174729	0.142639	-0.134399	0.440205	0.38977	0.129213	0.145918	0.175552	0.122583	0.407308	0.0503937	0.151581	-1.73236	0.278563	0.39112	0.12	0.145762
Oas2	0.241088	0.367257	0.0757017	0.146285	-0.607232	0.375737	0.315454	0.182055	0.110624	0.252294	0.597938	0.317209	0.30814	0.117209	0.914561	0.361862	0.32532	0.311203	0.118998	0.153581	0.468963	0.281668	0.145582	0.116335	0.735476	0.596512	0.317841	0.0962733	0.124107	0.908244	0.16553	0.342721	0.0967423	0.12602	-1.04994	0.347111	0.325783	0.106742	0.123555	0.0914875	0.0295515	0.344623	0.015748	0.129982	-3.54371	0.410244	0.325743	0.1	0.123387
Zmpste24	0.136589	0.343994	0.0445138	0.12901	-1.33254	0.153863	0.302772	0.0725091	0.107704	-0.976581	0.504698	0.268896	0.247093	0.096688	0.908372	0.966025	0.260683	0.522822	0.0918715	1.88976	0.561967	0.187487	0.175165	0.0785264	1.58369	0.0514911	0.28329	0.00931677	0.104296	-2.45988	0.138155	0.29067	0.076999	0.103997	-1.07309	0.307688	0.275869	0.0786517	0.101851	0.157489	0.234975	0.278974	0.0692913	0.103475	-0.247626	0	0.277675	0	0.10194
Trim12c	0.487974	0.599282	0.149419	0.211132	-0.29643	0.553399	0.56507	0.230569	0.182502	-0.03011	1.02438	0.547853	0.465116	0.182018	0.902895	0.326154	0.568397	0.294606	0.188658	-0.801345	0.661523	0.532331	0.186454	0.192438	0.313467	1.05964	0.547771	0.152174	0.192209	0.951928	0.459408	0.573702	0.217177	0.188316	-0.320524	0.255138	0.568151	0.0842697	0.192803	-1.155	0.457	0.56961	0.143307	0.193992	-0.31778	0.621612	0.56273	0.2	0.190976
Slc27a4	0.0594443	0.230349	0.0192798	0.0892514	-1.95421	0.0578741	0.199784	0.0312989	0.0740117	-1.78745	0.316561	0.169984	0.203488	0.0619452	0.897079	0.230059	0.173382	0.157676	0.0643667	0.408051	0.452377	0.0881806	0.161152	0.0369607	2.35899	0.331009	0.169848	0.0465839	0.067054	0.962625	0.0385775	0.188697	0.0207305	0.0711664	-2.29024	0.0402971	0.176891	0.011236	0.0673682	-2.13411	0.131173	0.177354	0.0425197	0.0679364	-0.435167	0.0526288	0.17521	0.04	0.0665676
Camp	8.20804	124.811	0.49277	0.728133	-3.92656	7.89631	103.794	0.614502	0.659367	-3.7164	156.841	84.5059	0.94186	0.641882	0.892184	493.714	77.5365	0.966805	0.644234	2.67073	273.595	28.6543	0.878163	0.580829	3.25522	14.4043	89.0259	0.729814	0.649014	-2.62772	6.22481	95.128	0.53998	0.662928	-3.93377	8.66813	88.1122	0.511236	0.653763	-3.34555	9.60347	91.6182	0.622047	0.65325	-3.25401	12.0766	87.1523	0.74	0.651007
Clec4d	0.350145	1.07277	0.0898781	0.202906	-1.61531	0.349766	0.942186	0.141367	0.171384	-1.42962	1.50909	0.815176	0.462209	0.156342	0.888491	0.184333	0.852108	0.186722	0.165595	-2.20872	1.71019	0.56547	0.278708	0.130999	1.59663	5.84982	0.683501	0.57764	0.153443	3.09738	0.107817	0.912572	0.0572557	0.177304	-3.08135	0.695456	0.839607	0.11236	0.166964	-0.271755	0.105662	0.882842	0.0330709	0.174357	-3.0627	0.269974	0.839869	0.08	0.166466
Tnip3	0.811308	0.166406	0.204707	0.0647107	2.28554	0.244484	0.405051	0.106416	0.111186	-0.728364	0.674945	0.36681	0.270349	0.105087	0.879736	0.0281132	0.384544	0.0290456	0.112193	-3.77383	0.0251179	0.48603	0.00973141	0.141663	-4.27426	0	0.388156	0	0.113725	-6.11645	0.372796	0.376999	0.114511	0.10991	-0.0161764	0.0831473	0.381514	0.0393258	0.111529	-2.19799	0.0624951	0.396188	0.0251969	0.115649	-2.66437	0.131678	0.377743	0.06	0.110575
Gca	0.0784928	0.371673	0.0289198	0.143817	-2.2434	0.0618657	0.32224	0.0354721	0.121631	-2.38093	0.488462	0.269141	0.296512	0.100124	0.859882	1.93857	0.238245	0.713693	0.0925331	3.02448	0.676129	0.151581	0.241339	0.064348	2.15721	0.109695	0.281217	0.0186335	0.109058	-1.35818	0.122271	0.292003	0.05923	0.111236	-1.2559	0.125642	0.27863	0.0337079	0.107582	-1.14903	0.0472597	0.29038	0.0204724	0.111722	-2.61926	0.143524	0.276729	0.02	0.106768
Ifit2	0.147079	0.328647	0.0484831	0.112832	-1.15995	0.420399	0.236972	0.166927	0.0756963	0.827044	0.475814	0.262691	0.247093	0.0867615	0.857029	0.122767	0.272808	0.145228	0.0906427	-1.15196	0.328875	0.250972	0.0731802	0.0976733	0.390016	0.298448	0.268578	0.0496894	0.0931517	0.152138	0.268342	0.269583	0.12537	0.0883972	-0.00665577	0.623104	0.263552	0.146067	0.0909518	1.24138	0.111991	0.279284	0.0377953	0.0952287	-1.31835	0.0628556	0.270426	0.04	0.0920992
Megf9	0.247582	0.26206	0.0793876	0.106937	-0.0819877	0.120584	0.286784	0.0542514	0.107367	-1.24993	0.453449	0.250902	0.273256	0.092202	0.853817	0.50458	0.251709	0.390041	0.0913043	1.00332	0.463852	0.19305	0.164656	0.0771934	1.26469	0.252627	0.257485	0.0403727	0.0997238	-0.0274809	0.0539002	0.278353	0.029615	0.105016	-2.36855	0.213779	0.258069	0.0561798	0.0986564	-0.271636	0.0521439	0.270133	0.0173228	0.102984	-2.3731	0.0793493	0.258167	0.02	0.0983196
Zfp217	0.486234	0.207562	0.141764	0.0865095	1.22811	0.227359	0.313685	0.101721	0.105121	-0.464345	0.525012	0.290951	0.27907	0.0987878	0.851573	0.100071	0.30291	0.0995851	0.104631	-1.59787	0.19016	0.332087	0.0595562	0.118517	-0.80435	0.206347	0.301215	0.0310559	0.106772	-0.54572	0.211827	0.307333	0.116486	0.103283	-0.536919	0.229394	0.299546	0.0561798	0.105327	-0.384948	0.0708965	0.312574	0.0299213	0.109169	-2.14041	0.167536	0.299	0.06	0.104726
AA467197	0.218897	1.82525	0.0632265	0.311626	-3.05976	0.209333	1.53685	0.0959833	0.259659	-2.8761	2.28526	1.26938	0.569767	0.219528	0.848236	2.01577	1.28541	0.643154	0.221267	0.649103	4.27786	0.375132	0.613468	0.111488	3.51142	0.934731	1.31293	0.13354	0.233641	-0.490163	0.182755	1.41724	0.0681145	0.247451	-2.9551	0.226411	1.31966	0.0730337	0.233299	-2.54314	0.161021	1.37278	0.0472441	0.242097	-3.09178	0.362931	1.30603	0.1	0.231269
Sorl1	0.844961	0.899287	0.232776	0.272004	-0.0898982	0.62866	0.936033	0.24048	0.263252	-0.57428	1.54613	0.85976	0.601744	0.247972	0.846658	0.646319	0.886939	0.443983	0.255009	-0.456588	1.31912	0.745366	0.3297	0.237276	0.823552	1.71402	0.85605	0.220497	0.260406	1.00161	0.360002	0.93545	0.183613	0.267027	-1.37766	0.674694	0.88504	0.168539	0.260735	-0.391509	0.320947	0.91653	0.0992126	0.269193	-1.51385	0.691039	0.882465	0.2	0.259493
Cxcr2	0.0712764	1.36543	0.0215481	0.244859	-4.25979	0.110169	1.12305	0.0417319	0.200135	-3.34964	1.64948	0.920438	0.534884	0.16016	0.841623	0.144425	0.961819	0.141079	0.172779	-2.73545	2.70846	0.394184	0.473336	0.0782841	2.78053	6.0373	0.787393	0.586957	0.159349	2.93875	0.0816111	1.03264	0.0375123	0.185971	-3.66143	0.396228	0.952769	0.101124	0.173259	-1.2658	0.0276403	1.00072	0.0125984	0.182015	-5.17812	1.46462	0.941196	0.38	0.171108
Acsl1	0.196457	0.23336	0.0649277	0.110502	-0.248343	0.166138	0.233215	0.0813772	0.0987197	-0.489278	0.386701	0.215902	0.247093	0.0906748	0.840841	0.580503	0.21315	0.460581	0.0873346	1.44543	0.341439	0.18394	0.137797	0.0825254	0.892391	0.22463	0.221231	0.0372671	0.0974379	0.022003	0.125871	0.231191	0.0700888	0.0982871	-0.87714	0.0744761	0.223788	0.0224719	0.0968712	-1.58728	0.0272874	0.233429	0.0173228	0.10053	-3.09668	0.0626991	0.222068	0.04	0.0959057
Il1b	4.27889	9.69913	0.539552	0.474911	-1.18062	2.22913	9.16036	0.364111	0.524371	-2.03892	13.8124	7.7394	0.843023	0.484585	0.835666	1.13203	8.08736	0.564315	0.494423	-2.83676	14.4975	5.88863	0.501752	0.494183	1.2998	58.0029	6.39681	0.97205	0.481379	3.1807	3.72502	8.36701	0.545903	0.490824	-1.16746	5.02994	7.981	0.286517	0.499483	-0.666027	0.985484	8.36553	0.177953	0.515806	-3.08555	4.37797	7.94896	0.32	0.496797
Fbxl14	0.226911	0.232047	0.0742841	0.101727	-0.0322866	0.17367	0.242581	0.0865936	0.094115	-0.482116	0.399564	0.224818	0.241279	0.0879068	0.82967	0.457516	0.225199	0.352697	0.086862	1.02262	0.303461	0.207619	0.107435	0.088221	0.54757	0.245622	0.229905	0.0372671	0.0944852	0.0954032	0.0798928	0.245915	0.0542942	0.0967577	-1.62202	0.142729	0.231839	0.0561798	0.0933947	-0.699846	0.218589	0.231107	0.080315	0.0935598	-0.0803451	0.132935	0.230825	0.06	0.0929347
Rpl3l	1.59296	0.285761	0.359796	0.0958322	2.47883	0.296731	0.8012	0.121544	0.194856	-1.43301	1.22981	0.694823	0.482558	0.171996	0.823719	0.092905	0.725929	0.0912863	0.183932	-2.966	0.30656	0.837999	0.074348	0.215342	-1.45078	0.422464	0.720705	0.0590062	0.185637	-0.770581	0.0633888	0.778803	0.035538	0.196982	-3.61896	0.155387	0.721137	0.0561798	0.183971	-2.21441	0.0784315	0.751317	0.0314961	0.191243	-3.25992	0.0959309	0.71469	0.04	0.182527
Parp10	0.129526	0.23484	0.0416785	0.0992597	-0.858444	0.190963	0.20257	0.0985915	0.0765948	-0.0851309	0.345442	0.195756	0.209302	0.0762623	0.819389	0.190254	0.200748	0.174274	0.0783554	-0.0774579	0.281248	0.17538	0.0980926	0.0750121	0.681357	0.3167	0.196951	0.0590062	0.0811506	0.685284	0.157881	0.204917	0.082922	0.0802406	-0.376206	0.121233	0.20184	0.0505618	0.0809922	-0.735432	0.242879	0.197873	0.0771654	0.080699	0.295665	0.40749	0.199553	0.14	0.0802154
Oasl2	0.995606	2.21815	0.236462	0.47683	-1.15571	2.25751	1.72541	0.544079	0.367138	0.387794	3.10986	1.77731	0.761628	0.386561	0.807152	1.19907	1.83381	0.672199	0.39225	-0.612925	2.80745	1.51216	0.526664	0.35858	0.892651	5.1223	1.71838	0.546584	0.393942	1.57574	1.26853	1.8766	0.373149	0.401101	-0.56496	0.750432	1.83756	0.185393	0.402048	-1.29199	0.285439	1.91532	0.0944882	0.417436	-2.74633	0.478565	1.8259	0.16	0.399591
Irg1	0.327075	0.5026	0.0853417	0.0922676	-0.619786	0.182596	0.501968	0.0547731	0.0975966	-1.45894	0.76005	0.435058	0.255814	0.0845662	0.804888	0.0441613	0.454529	0.0414938	0.0911153	-3.36352	0.567379	0.407412	0.11016	0.0837373	0.477826	3.97368	0.337178	0.369565	0.0814363	3.55889	0.0592073	0.485275	0.0276407	0.0964519	-3.03496	0.347837	0.447021	0.0674157	0.090388	-0.361928	0.0773507	0.468333	0.0173228	0.0945415	-2.59805	2.67522	0.435038	0.32	0.0889425
Ckap4	0.100069	0.960539	0.0345903	0.282835	-3.26285	0.321359	0.757307	0.151278	0.212826	-1.23669	1.15734	0.664406	0.456395	0.193567	0.800679	2.26982	0.643864	0.842324	0.187335	1.81775	1.96392	0.280394	0.503309	0.108095	2.8082	0.585138	0.682989	0.0869565	0.205448	-0.223085	0.111961	0.738754	0.0602172	0.216558	-2.72209	0.113698	0.689549	0.0280899	0.204829	-2.60044	0.0439422	0.719734	0.0173228	0.21343	-4.03378	0.600946	0.680444	0.18	0.202024
Il18rap	0.0201352	0.312604	0.00793876	0.0987113	-3.95654	0.0238475	0.258922	0.0161711	0.0805256	-3.4406	0.368871	0.212299	0.206395	0.0646177	0.797015	0.205222	0.217551	0.195021	0.0662571	-0.0841696	0.49547	0.13067	0.152978	0.0430199	1.92287	0.438274	0.210499	0.0621118	0.0693399	1.05802	0.0291182	0.23671	0.017769	0.074429	-3.02313	0.0312999	0.220387	0.011236	0.070093	-2.81581	0.855352	0.177499	0.195276	0.0612606	2.26871	1.31736	0.21217	0.28	0.0681459
Cd300ld	4.46401	0.958209	0.67281	0.228133	2.21993	0.615547	2.42068	0.212833	0.40757	-1.97547	3.55707	2.05308	0.77907	0.35974	0.792901	0.300589	2.1419	0.195021	0.377127	-2.83303	0.928324	2.46593	0.20397	0.425715	-1.40943	4.39006	2.03068	0.459627	0.370416	1.11228	0.419249	2.27457	0.182626	0.392741	-2.43972	0.717454	2.12403	0.162921	0.376586	-1.56584	0.223879	2.2179	0.0740157	0.391714	-3.30841	0.401366	2.10878	0.16	0.37406
Dgkd	0.237205	0.187144	0.0725829	0.0854127	0.341987	0.198375	0.204556	0.0991132	0.077381	-0.0442645	0.343762	0.198855	0.209302	0.0770259	0.789696	0.19179	0.203727	0.161826	0.0793951	-0.08711	0.175027	0.212313	0.0712339	0.0843432	-0.278621	0.166261	0.204602	0.0248447	0.0829603	-0.299368	0.142358	0.209772	0.0809477	0.0812602	-0.559303	0.170024	0.20402	0.0449438	0.0818378	-0.262976	0.221998	0.202306	0.0629921	0.082368	0.134009	0.0329652	0.204253	0.02	0.0815152
Cpne3	0.641313	0.913127	0.185143	0.30244	-0.509786	0.580703	0.877028	0.24674	0.267969	-0.594822	1.39126	0.805924	0.552326	0.254748	0.787678	1.72283	0.80407	0.742739	0.253308	1.09939	1.38918	0.648748	0.378357	0.228672	1.0985	0.354389	0.838951	0.052795	0.270692	-1.24325	0.524905	0.855478	0.253702	0.265294	-0.704674	0.720764	0.826267	0.146067	0.266184	-0.197082	0.46019	0.847245	0.135433	0.272236	-0.88055	0.241976	0.827236	0.1	0.264971
Hdc	0.141672	2.93237	0.0416785	0.417741	-4.37144	0.282308	2.39748	0.10746	0.33558	-3.08618	3.4129	1.97713	0.787791	0.278992	0.787594	1.35006	2.03809	0.672199	0.286578	-0.594196	6.14316	0.740017	0.785909	0.14239	3.05335	7.77036	1.84649	0.63354	0.284789	2.07319	0.273064	2.20348	0.106614	0.314641	-3.01247	0.598516	2.04659	0.0898876	0.2986	-1.77376	0.0840327	2.14363	0.0283465	0.311801	-4.67296	12.5558	1.97387	0.86	0.292545
Usp25	0.696282	0.501278	0.198752	0.195229	0.474061	0.602513	0.556726	0.258738	0.182951	0.114024	0.952657	0.552104	0.438953	0.188413	0.787016	0.313663	0.570559	0.307054	0.193856	-0.863162	0.476466	0.592349	0.149085	0.2111	-0.314075	0.340678	0.571712	0.0621118	0.200495	-0.746881	0.339516	0.588109	0.173741	0.198715	-0.792605	0.576316	0.564646	0.140449	0.197313	0.0295145	0.454314	0.571728	0.143307	0.199686	-0.331638	0.391915	0.56564	0.1	0.196825
Zfyve9	0.473896	0.106975	0.134392	0.0474362	2.1473	0.257899	0.219824	0.101721	0.0701932	0.230459	0.381876	0.22147	0.235465	0.0705355	0.785996	0.0285127	0.23108	0.033195	0.0767486	-3.01872	0.0212782	0.29048	0.0062281	0.0974309	-3.77099	0.0488982	0.232018	0.0124224	0.0777217	-2.24638	0.0346068	0.246395	0.0227048	0.0812602	-2.83185	0.0838337	0.228956	0.0337079	0.0764822	-1.44947	0.0429209	0.238018	0.0204724	0.0792264	-2.47132	0	0.227621	0	0.0761304
Vcl	0.319483	0.287534	0.107173	0.132986	0.152008	0.283464	0.301065	0.145018	0.120171	-0.08691	0.499548	0.291328	0.293605	0.119023	0.77798	0.616496	0.290691	0.443983	0.117297	1.08461	0.380728	0.272176	0.147139	0.117547	0.484224	0.122313	0.303334	0.0217391	0.127726	-1.31032	0.0947943	0.318929	0.0572557	0.131525	-1.75036	0.0334683	0.30237	0.0224719	0.12628	-3.17545	0.125851	0.308676	0.0409449	0.129786	-1.29437	0.681456	0.296167	0.22	0.12413
Ltf	1.72059	29.0621	0.236178	0.54017	-4.07817	2.02184	24.0534	0.407929	0.448226	-3.5725	33.7274	19.7046	0.767442	0.430371	0.775388	89.9956	18.5594	0.950207	0.42949	2.2777	66.1872	5.81832	0.718957	0.354581	3.50788	3.49581	20.6612	0.419255	0.441756	-2.56322	1.39366	22.0877	0.33465	0.45208	-3.98629	2.37872	20.4476	0.331461	0.44292	-3.10367	2.51716	21.2497	0.384252	0.44463	-3.07757	3.08976	20.2296	0.6	0.440349
St3gal6	0.213006	0.3961	0.0635101	0.0906224	-0.89497	0.100906	0.387129	0.0500782	0.0886119	-1.93981	0.562283	0.329007	0.226744	0.0770259	0.77318	0.0334339	0.343324	0.0373444	0.0827977	-3.36019	0.411998	0.312895	0.0829116	0.0814348	0.396962	2.11465	0.281885	0.251553	0.0765787	2.90724	0.0749299	0.36343	0.0434353	0.0857463	-2.27807	0.0810827	0.340693	0.0393258	0.0824955	-2.07101	1.04173	0.292453	0.207874	0.073925	1.83271	0.0611901	0.3377	0.02	0.0820722
Elane	0.0168825	0.281612	0.00652112	0.0293392	-4.06011	0.0439598	0.227915	0.0260824	0.0210018	-2.37424	0.0512756	0.200056	0.0232558	0.0218574	-1.96406	7.4774	0.0294493	0.369295	0.0139887	7.98816	0.0349894	0.245242	0.0163488	0.0236306	-2.80922	0.0361793	0.200207	0.00621118	0.0223831	-2.46826	0.0217299	0.213256	0.0128332	0.0228385	-3.29483	0.067247	0.197468	0.0168539	0.0219863	-1.55408	0.0145349	0.206597	0.00787402	0.0227764	-3.82922	0.0728067	0.195895	0.02	0.0219107
Pbk	0.00478445	0.0482417	0.00425291	0.027694	-3.33386	0.00677053	0.0399563	0.00469484	0.0233603	-2.56108	0.00842746	0.0349194	0.00872093	0.0204257	-2.05086	1.0425	0.0111064	0.560166	0.00775047	6.55252	0.00417883	0.0433851	0.00155703	0.0258119	-3.37603	0	0.0351224	0	0.0206686	-2.65027	0.0478286	0.0326569	0.0335637	0.0186582	0.550485	0.035455	0.0340542	0.0168539	0.0201071	0.0581551	0.0290864	0.0343884	0.0204724	0.0200275	-0.241575	0	0.0342354	0	0.0201467
Rrm2	0.0340456	0.21263	0.0116246	0.0537428	-2.6428	0.045885	0.17779	0.0187793	0.0445867	-1.95408	0.0410762	0.158144	0.0319767	0.0402787	-1.94486	3.91217	0.0688251	0.858921	0.0213611	5.82889	0.02879	0.193534	0.0124562	0.0485943	-2.74895	0.0193495	0.158565	0.00310559	0.0411468	-3.03471	0.202751	0.149431	0.0572557	0.0382341	0.440237	0.254831	0.152743	0.0561798	0.0397444	0.738439	0.252785	0.14829	0.0566929	0.0389751	0.769491	0.290813	0.153789	0.02	0.0401077
Ms4a3	0.0135416	0.15696	0.00708818	0.0564848	-3.53492	0.0150475	0.130703	0.0135629	0.046159	-3.1187	0.162478	0.108498	0.119186	0.0377971	0.58258	2.76448	0.049753	0.684647	0.0257089	5.79608	0.128136	0.104635	0.0599455	0.0342947	0.292313	0.0100148	0.113287	0.00310559	0.0415278	-3.49978	0.0158284	0.119962	0.011846	0.043332	-2.92199	0.0255144	0.111631	0.011236	0.0408719	-2.12935	0.0374804	0.114748	0.0110236	0.0422148	-1.61426	0.342116	0.109138	0.08	0.0402005
Lrr1	0.00442731	0.0109237	0.00198469	0.0105566	-1.30295	0.00174769	0.0103259	0.00208659	0.00898473	-2.56275	0.00230244	0.00901979	0.00581395	0.00782667	-1.96993	0.217357	0.00405571	0.215768	0.00302457	5.74397	0.00105245	0.0112201	0.000778513	0.00993698	-3.41427	0	0.00907633	0	0.00800076	-0.698062	0.0136381	0.00830719	0.011846	0.00734095	0.715215	0.0229546	0.00856962	0.011236	0.00770459	1.42148	0.00401067	0.00910521	0.00472441	0.00795209	-1.18285	0	0.00884713	0	0.00779872
Ccne2	0.00405781	0.0203121	0.00198469	0.0132986	-2.32357	0.00692507	0.0167557	0.00365154	0.010894	-1.27475	0.00782608	0.0152502	0.0116279	0.00954472	-0.962467	0.37036	0.00691982	0.257261	0.00396975	5.74205	0.00122284	0.0193077	0.000778513	0.0123606	-3.98087	0	0.0154747	0	0.00990571	-1.46779	0.026407	0.0138375	0.0167818	0.00887031	0.932338	0.0389596	0.0146137	0.00561798	0.00967772	1.41466	0.00753361	0.0154805	0.00472441	0.00991557	-1.03904	0.0264375	0.0149612	0.02	0.00956271
Esco2	0.00453784	0.0347376	0.00255174	0.0209761	-2.93642	0.00618842	0.0289216	0.00365154	0.0174079	-2.2245	0	0.0257117	0	0.0154624	-4.48892	0.579396	0.0122634	0.40249	0.00614367	5.56212	0.00318322	0.0316533	0.00116777	0.0192681	-3.3138	0.0194464	0.0250614	0.00310559	0.0153348	-0.365962	0.0579799	0.0214771	0.029615	0.0134584	1.43275	0.0477459	0.0245121	0.011236	0.0150334	0.961884	0.0297399	0.0245922	0.0188976	0.0147261	0.274199	0.0264375	0.0248871	0.02	0.0149475
Ska1	0.00707594	0.0475822	0.00396938	0.0308473	-2.74943	0.0206107	0.037344	0.0114763	0.0243711	-0.857478	0.00773279	0.0352545	0.00872093	0.0225255	-2.18875	0.789081	0.0171884	0.518672	0.010775	5.52067	0.0103832	0.0418501	0.00700662	0.0267814	-2.01098	0	0.035434	0	0.0227641	-2.66301	0.0445203	0.0333322	0.0306022	0.0212072	0.417545	0.0261484	0.0345173	0.00561798	0.0223621	-0.400597	0.0504293	0.033379	0.0346457	0.0213038	0.595321	0.125498	0.0339566	0.06	0.0219107
Depdc1a	0.00183133	0.0214439	0.00226822	0.0172745	-3.54961	0.0137564	0.0153302	0.00782473	0.0133648	-0.156277	0.00896681	0.0152512	0.0116279	0.0124081	-0.766254	0.344087	0.00755635	0.315353	0.00548204	5.50894	0.00271679	0.0188914	0.00194628	0.0156326	-2.79775	0.0203112	0.0148901	0.00310559	0.0126679	0.447928	0.0155596	0.0149989	0.011846	0.0124388	0.0529506	0.00393995	0.0152372	0.00561798	0.0124965	-1.95135	0.0208854	0.0146877	0.0173228	0.0120754	0.507885	0	0.0151213	0	0.0124408
2810417H13Rik	0.038661	0.459098	0.0136093	0.0804771	-3.56985	0.146424	0.359875	0.0568597	0.0590746	-1.29734	0.0653583	0.330489	0.0348837	0.0594636	-2.33816	6.95261	0.171025	0.962656	0.0380907	5.34528	0.0442138	0.40856	0.0194628	0.0708919	-3.20798	0.0571549	0.330185	0.00931677	0.0601962	-2.53033	0.693217	0.283727	0.112537	0.0531199	1.2888	0.647426	0.316619	0.0842697	0.0582543	1.03197	0.636747	0.302443	0.0771654	0.0575299	1.07406	0.227881	0.322498	0.04	0.0587689
Fcnb	0.03371	0.556086	0.0113411	0.100082	-4.04406	0.104044	0.446489	0.0469484	0.0763702	-2.10143	0.521321	0.381374	0.186047	0.0673857	0.450965	8.30061	0.205533	0.813278	0.0542533	5.33577	0.597697	0.319863	0.129233	0.053078	0.901961	0.182241	0.392067	0.0310559	0.0723878	-1.10525	0.0320269	0.422364	0.0187562	0.0765701	-3.72113	0.0252446	0.391853	0.011236	0.0721601	-3.95627	0.0552459	0.406431	0.0220472	0.0742195	-2.87907	0.0980873	0.387159	0.02	0.0713954
Ccna2	0.0159071	0.106122	0.0073717	0.0414039	-2.73798	0.0455412	0.0834297	0.0146062	0.0336927	-0.873389	0.0181765	0.0786397	0.0203488	0.0306385	-2.11318	1.60991	0.0417932	0.688797	0.0153119	5.26757	0.015002	0.0959308	0.00661736	0.0376878	-2.67684	0	0.0790705	0	0.0312411	-3.82102	0.124333	0.0717997	0.0493583	0.0283442	0.792157	0.0139364	0.0777676	0.011236	0.0306305	-2.48032	0.193541	0.0694348	0.0488189	0.0291577	1.47891	0.0528751	0.0768282	0.02	0.0303593
Sgol1	0.0037771	0.0412185	0.0031188	0.0255004	-3.44794	0.0110343	0.032886	0.00678143	0.0206649	-1.57547	0.0133015	0.0295307	0.0174419	0.0182304	-1.15063	0.593556	0.0161552	0.427386	0.00888469	5.19931	0.0067203	0.0359555	0.0027248	0.0230247	-2.41962	0.0163109	0.0294044	0.00310559	0.0186684	-0.8502	0.0634485	0.0254584	0.0375123	0.0162113	1.31745	0.0349347	0.0289158	0.011236	0.0183219	0.272802	0.0599641	0.0270854	0.023622	0.0178677	1.14658	0	0.0291495	0	0.0182899
Spc25	0.0404891	0.0972624	0.0133258	0.0431862	-1.26435	0.0296354	0.0893336	0.0151278	0.0373989	-1.59188	0.014089	0.080881	0.0174419	0.0339792	-2.52123	1.60341	0.044028	0.692946	0.018431	5.18657	0.0190615	0.0973423	0.0089529	0.041081	-2.35241	0.0438232	0.0798291	0.00621118	0.034289	-0.865221	0.10585	0.0759595	0.0503455	0.0317088	0.478722	0.0766137	0.0787936	0.0280899	0.0335432	-0.040475	0.115567	0.076463	0.0472441	0.0325938	0.595899	0.080507	0.0787496	0.04	0.0334231
Cdca5	0.00513872	0.0437026	0.00283527	0.0268714	-3.08824	0.0114699	0.0353665	0.00938967	0.0211141	-1.62453	0.0128215	0.0317343	0.0116279	0.0192803	-1.30748	0.631981	0.0174465	0.448133	0.00926276	5.17887	0.00522556	0.0391986	0.00194628	0.0243577	-2.90714	0.0206351	0.031455	0.00310559	0.0195257	-0.608187	0.0717829	0.0269346	0.0394867	0.016925	1.41418	0.0769101	0.0303675	0.0168539	0.0190736	1.34065	0.0474892	0.0301134	0.023622	0.0187512	0.657193	0.0528751	0.0310321	0.02	0.0190326
Bub1	0.00453361	0.0170945	0.00283527	0.0146696	-1.9148	0.00595336	0.0145176	0.00521648	0.0120171	-1.28602	0.00947163	0.0131162	0.0116279	0.0107855	-0.469669	0.258689	0.00740387	0.232365	0.0057656	5.1268	0.00181427	0.0164828	0.00155703	0.0136937	-3.1835	0	0.0133991	0	0.0111439	-1.26002	0.0282516	0.0114252	0.0217177	0.00968597	1.30612	0	0.0132178	0	0.0109931	-1.89757	0.0214266	0.0124751	0.015748	0.0105046	0.780351	0	0.0130607	0	0.0108625
Nusap1	0.0239239	0.116093	0.00935639	0.0405813	-2.27876	0.0383209	0.0963275	0.0109546	0.0345912	-1.32982	0.0194832	0.088237	0.0232558	0.0306385	-2.17916	1.71128	0.0490305	0.66805	0.015879	5.12525	0.0106909	0.109512	0.00544959	0.0381726	-3.35663	0	0.0886905	0	0.0313363	-3.98666	0.1898	0.0753359	0.0621915	0.0271207	1.33307	0.0443395	0.086749	0.0168539	0.0306305	-0.968255	0.187684	0.0797155	0.0377953	0.0299431	1.23537	0.132188	0.0858372	0.02	0.0304521
Kif11	0.00556561	0.0347123	0.00340232	0.0227584	-2.64084	0.0155482	0.0272929	0.00730308	0.0184187	-0.811779	0.0138476	0.0255854	0.0116279	0.0166078	-0.885681	0.498584	0.0144294	0.377593	0.00822306	5.11075	0.007644	0.0306816	0.00350331	0.0204799	-2.00497	0	0.0259855	0	0.016954	-2.21559	0.0431127	0.0233634	0.0266535	0.0153956	0.883859	0.0127263	0.0254211	0.011236	0.0165367	-0.998214	0.0505535	0.0236325	0.0283465	0.0157078	1.09704	0	0.0253293	0	0.0165259
Mxd3	0.00210897	0.0275908	0.00255174	0.019331	-3.70958	0.00968985	0.0213511	0.00625978	0.0154987	-1.13976	0.00858598	0.0196365	0.00872093	0.0140307	-1.19349	0.377663	0.0111218	0.323651	0.00680529	5.08564	0.00248192	0.0245164	0.000778513	0.017935	-3.30422	0	0.0198767	0	0.0142871	-1.82896	0.0482047	0.0162983	0.0286278	0.0123369	1.56445	0	0.0196078	0	0.0140938	-2.46651	0.0506647	0.017329	0.0251969	0.0131553	1.54779	0.0264375	0.019252	0.02	0.0138334
Kif22	0.0104603	0.0515958	0.00481996	0.0286537	-2.30233	0.0193065	0.0422532	0.0109546	0.0230234	-1.12998	0.00339286	0.0393306	0.00581395	0.0213802	-3.53508	0.726037	0.0225197	0.460581	0.0108696	5.01078	0.00824655	0.0475095	0.00389257	0.0261755	-2.52635	0	0.0393593	0	0.0215259	-2.81459	0.0782559	0.0340498	0.0375123	0.019168	1.20055	0.00492287	0.0387444	0.00561798	0.0211407	-2.97642	0.0855962	0.0352327	0.0362205	0.0199293	1.28063	0.118519	0.0378152	0.04	0.0207966
Cdk1	0.0296207	0.111519	0.0113411	0.0496298	-1.91261	0.0359088	0.0953567	0.0161711	0.0416667	-1.409	0.0551221	0.0858005	0.0465116	0.0368426	-0.638354	1.60217	0.0502618	0.759336	0.0206994	4.99443	0.0121333	0.107456	0.00739587	0.046413	-3.14669	0	0.0874268	0	0.0382894	-3.96596	0.164164	0.0766308	0.0631787	0.0344617	1.09914	0.167837	0.0834369	0.0449438	0.0370196	1.0083	0.167055	0.0796989	0.0614173	0.0356371	1.06769	0.10575	0.0847281	0.02	0.0372296
Ncapg	0.00541967	0.0287087	0.00226822	0.0205648	-2.40521	0.00649199	0.0242668	0.00521648	0.0166217	-1.90225	0.00251752	0.0217286	0.00290698	0.0149852	-3.10952	0.39462	0.0126099	0.3361	0.00727788	4.96783	0.00566067	0.02593	0.00233554	0.0184198	-2.19558	0	0.0217655	0	0.0150491	-1.95993	0.0487538	0.0182635	0.0325765	0.0127447	1.41655	0.0476512	0.0206741	0.0168539	0.0145636	1.20469	0.0429181	0.0197588	0.023622	0.0140389	1.11909	0.0264375	0.0210932	0.02	0.0145762
Spag5	0.00640467	0.0184589	0.00368585	0.0139841	-1.52712	0.00517827	0.0165433	0.00417319	0.0120171	-1.6757	0.00770474	0.014754	0.00581395	0.0107855	-0.937289	0.268663	0.00874106	0.236515	0.00548204	4.94185	0.00435793	0.0176967	0.00233554	0.0132089	-2.02176	0	0.0149755	0	0.0109534	-1.42049	0.0191319	0.0140546	0.0148075	0.0101958	0.444939	0.04374	0.0140414	0.011236	0.0106173	1.63927	0.0265257	0.0137821	0.015748	0.0103083	0.944594	0.0264375	0.0144746	0.02	0.010584
Plk1	0.0111755	0.0428382	0.00510349	0.0252262	-1.93856	0.0260651	0.0339073	0.0109546	0.0203279	-0.379475	0.0050125	0.0334212	0.00581395	0.0190894	-2.73716	0.600456	0.0195811	0.410788	0.00973535	4.93853	0.00414378	0.0413515	0.00233554	0.0237518	-3.31892	0	0.0335154	0	0.0192399	-2.5827	0.0658056	0.02908	0.0325765	0.0172308	1.17818	0.0289531	0.0325777	0.011236	0.0187917	-0.170167	0.0495942	0.0314535	0.0299213	0.0179658	0.656951	0.0264375	0.0325463	0.02	0.0186612
Ska3	0.00168853	0.014587	0.00113411	0.012476	-3.11085	0.00660248	0.0111968	0.00469484	0.00965858	-0.762007	0.00525109	0.0105514	0.00581395	0.00887659	-1.00675	0.191169	0.00626481	0.20332	0.00434783	4.93143	0.0026475	0.0127911	0.00194628	0.0109064	-2.27243	0	0.0107013	0	0.00904848	-0.935671	0.0230461	0.00907501	0.017769	0.00785073	1.34455	0	0.0105565	0	0.00892605	-1.57322	0.0247493	0.00948729	0.0125984	0.00854113	1.38332	0	0.0104311	0	0.00881998
Cdca2	0.00650069	0.0230537	0.00283527	0.0178229	-1.82633	0.00304383	0.0208049	0.00312989	0.0150494	-2.77297	0.0123598	0.0178324	0.00872093	0.0130763	-0.528841	0.321013	0.0107484	0.273859	0.00699433	4.90045	0.000622178	0.0229621	0.000778513	0.0167232	-5.20579	0	0.0182	0	0.0133346	-1.70182	0.062445	0.0130327	0.0384995	0.0102977	2.26045	0.01996	0.0176199	0.011236	0.0129663	0.179906	0.0143923	0.017862	0.015748	0.0127626	-0.311595	0.0264375	0.0176177	0.02	0.012905
Kif2c	0.00157769	0.0207921	0.00170116	0.0154922	-3.72015	0.00861807	0.015802	0.00625978	0.0120171	-0.874673	0.0104788	0.0146623	0.0116279	0.0109764	-0.484638	0.263127	0.00886659	0.257261	0.00538752	4.89123	0.00535972	0.017384	0.00194628	0.0138148	-1.69753	0.0101159	0.0146647	0.00310559	0.0112392	-0.53572	0.0289396	0.013041	0.017769	0.0102977	1.14999	0.0464657	0.0139952	0.011236	0.0109931	1.73123	0.0212683	0.0141092	0.0141732	0.0107991	0.592063	0	0.0145968	0	0.0110482
Fignl1	0.00877542	0.0224585	0.0031188	0.0175487	-1.35572	0.00665227	0.0204415	0.00469484	0.0146002	-1.61958	0.00695129	0.0183614	0.00872093	0.0129808	-1.40132	0.325047	0.0110045	0.302905	0.00623819	4.88449	0	0.023602	0	0.0168444	-6.77172	0	0.0185507	0	0.0132394	-1.72935	0.0400785	0.0157182	0.0266535	0.0114192	1.35039	0.00393995	0.0182338	0.00561798	0.0129663	-2.21036	0.0457192	0.0162705	0.023622	0.0121736	1.49054	0	0.0180822	0	0.012905
Prtn3	0.0173313	0.28167	0.0073717	0.0852756	-4.02255	0.451648	0.140366	0.18988	0.0318958	1.686	0.0893425	0.198998	0.0726744	0.0594636	-1.15533	3.53058	0.119543	0.506224	0.0497164	4.88431	0.0882059	0.228918	0.0315298	0.0687106	-1.37588	0.14614	0.197026	0.0248447	0.0609582	-0.431029	0.02481	0.213142	0.0157947	0.0644372	-3.10282	0.0119328	0.198582	0.00561798	0.0607911	-4.05673	0.00775627	0.207216	0.00629921	0.063224	-4.73963	0.0249969	0.196303	0.02	0.0600687
Nuf2	0.00535641	0.0271192	0.00340232	0.0194681	-2.33998	0.00980073	0.0222272	0.00678143	0.0158356	-1.18137	0.00376343	0.0205598	0.00581395	0.014508	-2.4497	0.361544	0.0122464	0.33195	0.00699433	4.88374	0.00456165	0.0248401	0.0027248	0.0178139	-2.44504	0	0.02064	0	0.0146681	-1.88332	0.0487008	0.0170642	0.0227048	0.0133564	1.51298	0.0595135	0.0193654	0.0168539	0.0141877	1.61974	0.027755	0.019544	0.0204724	0.0138425	0.506022	0.0264375	0.0199961	0.02	0.0142048
Asf1b	0.0698939	0.124571	0.0238163	0.0519605	-0.83373	0.0522544	0.118482	0.0245175	0.0467206	-1.18105	0.0523282	0.108536	0.0494186	0.0425694	-1.05252	1.92342	0.0653679	0.763485	0.0263705	4.87895	0.01401	0.135621	0.00583885	0.0542899	-3.27506	0.0182574	0.109464	0.00310559	0.0440042	-2.5839	0.136217	0.103706	0.065153	0.0404772	0.393406	0.13704	0.106243	0.0393258	0.0428451	0.36723	0.17996	0.102186	0.0614173	0.0416258	0.816485	0.136104	0.106613	0.04	0.0428001
Ccnb1	0.0171353	0.0694927	0.00538701	0.031807	-2.01989	0.0396899	0.0551697	0.0151278	0.0249326	-0.475102	0.0176079	0.0535706	0.0174419	0.0233846	-1.60522	0.934341	0.0323384	0.456432	0.013327	4.85263	0.0130781	0.0646775	0.00583885	0.0285991	-2.30612	0.0265472	0.0532211	0.00621118	0.0237165	-1.00344	0.094659	0.0480655	0.0424482	0.0212072	0.977737	0.046959	0.0525188	0.0224719	0.0232077	-0.161431	0.0837277	0.0504761	0.0362205	0.0223837	0.730105	0	0.0526707	0	0.0233033
Fbxo5	0.0339332	0.067565	0.0119081	0.0334522	-0.993581	0.0221783	0.0640146	0.00991132	0.0299865	-1.52925	0.0169991	0.0579034	0.0174419	0.0267252	-1.76819	0.996658	0.0351897	0.556017	0.0143667	4.82387	0.0035671	0.0731141	0.00155703	0.0341735	-4.35733	0.0382416	0.0571662	0.00621118	0.0270502	-0.580019	0.100527	0.0520665	0.0483712	0.0241639	0.949156	0.0392226	0.0568937	0.00561798	0.0267782	-0.536586	0.111927	0.0531541	0.0425197	0.0254271	1.0743	0.0264375	0.0567431	0.02	0.0264599
Hmgb3	0.0214635	0.0790739	0.00935639	0.0433233	-1.88131	0.03158	0.0664789	0.0208659	0.0347035	-1.07389	0.0455215	0.0607815	0.0348837	0.0321657	-0.417083	1.06042	0.0375147	0.605809	0.0191871	4.82103	0.0233604	0.0717952	0.013624	0.0380514	-1.61982	0.0149379	0.0616875	0.00310559	0.033146	-2.046	0.070199	0.0592736	0.0375123	0.0317088	0.244061	0.0100321	0.061137	0.00561798	0.0326975	-2.60742	0.143348	0.0551189	0.0582677	0.0306303	1.3789	0.278506	0.0592834	0.08	0.0320305
Casc5	0.0105858	0.0286408	0.00595407	0.0196052	-1.43594	0.016425	0.024119	0.00834637	0.0166217	-0.554276	0	0.0235031	0	0.0156533	-4.35935	0.397585	0.0142178	0.33195	0.00793951	4.8055	0.00843959	0.0272129	0.00311405	0.0189045	-1.68904	0	0.0234538	0	0.0156205	-2.0677	0.0382339	0.0211573	0.0276407	0.0138662	0.853698	0.0261484	0.0226992	0.00561798	0.0153152	0.20408	0.0260385	0.0225513	0.015748	0.0151188	0.207436	0	0.0228616	0	0.0152261
Prc1	0.0135514	0.0557953	0.00595407	0.0294763	-2.0417	0.0171934	0.0473728	0.00886802	0.0245957	-1.4622	0.0272297	0.0425122	0.0145349	0.0220483	-0.642692	0.733893	0.0262664	0.46888	0.0116257	4.80428	0.00609067	0.0532138	0.00233554	0.027872	-3.12713	0.0195197	0.0427166	0.00310559	0.0223831	-1.12986	0.092895	0.0367725	0.0424482	0.0196778	1.33698	0.0512398	0.0418722	0.011236	0.0219863	0.29127	0.0966621	0.0386203	0.0425197	0.0205184	1.32359	0	0.0422214	0	0.0219107
Hmmr	0.00586563	0.0376254	0.00368585	0.02221	-2.68135	0.019092	0.0290351	0.00991132	0.0175202	-0.604831	0.0150835	0.0276739	0.0116279	0.0163215	-0.875556	0.471762	0.0171487	0.344398	0.00869565	4.78189	0.00738915	0.0334641	0.00350331	0.0201163	-2.17913	0	0.0281101	0	0.0166683	-2.32897	0.0771797	0.0221192	0.0315893	0.0145799	1.80292	0.0349798	0.0271448	0.0168539	0.0161609	0.365848	0.0224303	0.0275756	0.0173228	0.0161005	-0.297941	0.0264375	0.0272775	0.02	0.0161545
Ube2c	0.0851786	0.343806	0.0187128	0.0711544	-2.01303	0.208749	0.270437	0.0751174	0.0495283	-0.373524	0.0951845	0.264904	0.0668605	0.0536413	-1.47667	4.43022	0.164505	0.697095	0.039414	4.75118	0.0434337	0.326777	0.0210199	0.064348	-2.91142	0.0460269	0.266056	0.00931677	0.0554339	-2.53118	0.544098	0.230116	0.0789733	0.0514886	1.24151	0.403329	0.257103	0.0674157	0.0538382	0.649608	0.378705	0.252078	0.0503937	0.0542902	0.587203	0.237938	0.259609	0.02	0.0542197
Cenph	0.00137961	0.0319664	0.000567054	0.0233068	-4.53423	0.00572836	0.0254995	0.00469484	0.0183064	-2.15427	0.0130614	0.0222903	0.0174419	0.0158442	-0.771102	0.374091	0.0139766	0.369295	0.00784499	4.7423	0.00318373	0.0278538	0.00155703	0.0203587	-3.12908	0.0205125	0.0220424	0.00310559	0.0162873	-0.103782	0.0662266	0.0174287	0.0384995	0.0135604	1.92594	0.0534366	0.0214711	0.0168539	0.015879	1.31543	0.0569278	0.0198193	0.0299213	0.0150206	1.52223	0	0.022099	0	0.0159688
Mki67	0.0224086	0.100448	0.00907287	0.0474362	-2.16432	0.0390785	0.0827479	0.0166927	0.0388589	-1.08235	0.0507913	0.0758068	0.0406977	0.0347428	-0.577747	1.26528	0.0478986	0.66805	0.0205104	4.72333	0.0218169	0.0915721	0.0105099	0.0425351	-2.06946	0.0197431	0.0767067	0.00310559	0.0359082	-1.958	0.17344	0.0648457	0.0730503	0.0309951	1.41935	0.122677	0.0742144	0.0280899	0.0350465	0.725096	0.109809	0.0728423	0.0440945	0.0343609	0.592152	0.0573733	0.0750935	0.04	0.0349086
Birc5	0.0401323	0.31974	0.0144599	0.0756786	-2.99406	0.161584	0.243033	0.0479917	0.0573899	-0.588866	0.122743	0.23208	0.0639535	0.0554548	-0.91898	3.83597	0.146433	0.838174	0.0379017	4.71128	0.0831883	0.273875	0.0342546	0.0624091	-1.71906	0.0292887	0.234717	0.00621118	0.0572435	-3.0025	0.526211	0.197867	0.0977295	0.0513866	1.41111	0.345094	0.226656	0.0561798	0.0557174	0.606483	0.332382	0.222135	0.0519685	0.0559592	0.581407	0.352685	0.228028	0.04	0.055798
Ccnf	0.00471183	0.0271239	0.00226822	0.0175487	-2.52521	0.0139006	0.0210931	0.00782473	0.0135894	-0.601629	0	0.0204697	0	0.0129808	-4.15999	0.325874	0.0128474	0.278008	0.00652174	4.66477	0.00689825	0.0238414	0.00155703	0.0159961	-1.78917	0	0.0204268	0	0.0129536	-1.86834	0.0507314	0.0166262	0.029615	0.0108075	1.60942	0.0130742	0.0199317	0.00561798	0.0126844	-0.608347	0.027171	0.0193606	0.015748	0.0123699	0.488941	0.0793126	0.0195428	0.02	0.0125337
Igfbp4	0.00218669	0.0388234	0.00226822	0.0202906	-4.15011	0.0253613	0.0272094	0.0140845	0.0144879	-0.101476	0.0213177	0.0270647	0.0232558	0.0141262	-0.344364	0.437541	0.0175277	0.311203	0.00765595	4.64171	0.0113203	0.0317267	0.00739587	0.016602	-1.48679	0.0351661	0.026628	0.00621118	0.0146681	0.401241	0.00758752	0.0288748	0.00493583	0.0153956	-1.92811	0	0.0273316	0	0.0146575	-2.94566	0.116045	0.0213236	0.0188976	0.0141371	2.44416	0	0.0270068	0	0.0144833
Rad51ap1	0.00591502	0.0298955	0.00226822	0.0219358	-2.33748	0.00842317	0.0250194	0.00678143	0.0174079	-1.57061	0.00306823	0.0227035	0.00581395	0.0158442	-2.88744	0.358395	0.0144184	0.315353	0.00869565	4.63556	0.00321921	0.0279508	0.0027248	0.0195104	-3.11811	0.0134383	0.0223443	0.00310559	0.0159063	-0.733558	0.0677049	0.017367	0.041461	0.0128467	1.96292	0	0.0224486	0	0.015785	-2.66171	0.0524405	0.0201866	0.0299213	0.0146279	1.37729	0	0.0221818	0	0.0155974
Neil3	0.0125904	0.0517015	0.00510349	0.0296134	-2.03788	0.0113454	0.0448976	0.00834637	0.0244834	-1.98453	0.0269178	0.0393488	0.0145349	0.0218574	-0.547758	0.628602	0.0255221	0.481328	0.0111531	4.62233	0.030833	0.0414817	0.0105099	0.0250848	-0.428	0.122526	0.0363905	0.015528	0.0218116	1.75145	0.0503305	0.0377786	0.0306022	0.0206974	0.413866	0.0392226	0.0389491	0.00561798	0.0218923	0.0100924	0.0262315	0.0397467	0.0220472	0.0215983	-0.599537	0.0264375	0.0390117	0.02	0.0216322
Cdca3	0.0219163	0.148471	0.00992345	0.0585413	-2.7601	0.106912	0.107288	0.049035	0.0413297	-0.00507177	0.0368146	0.109533	0.0377907	0.0428558	-1.57302	1.71982	0.0704883	0.688797	0.0279773	4.60873	0.0300871	0.131235	0.0144025	0.0515027	-2.12493	0.0572959	0.108753	0.00621118	0.0438137	-0.924548	0.221789	0.0953886	0.0779862	0.0390498	1.2173	0.129987	0.106841	0.0337079	0.0428451	0.282908	0.159213	0.10398	0.0425197	0.0427057	0.614646	0.0793126	0.107351	0.02	0.0428001
Cdca8	0.0455712	0.162691	0.0136093	0.059501	-1.83594	0.0811026	0.133864	0.0359937	0.0463836	-0.722944	0.0502193	0.126956	0.0377907	0.0447647	-1.33802	1.99305	0.0819538	0.746888	0.0285444	4.60402	0.0349267	0.152408	0.0144025	0.0539263	-2.12553	0	0.128336	0	0.0459091	-4.51973	0.310197	0.105339	0.0927937	0.0395595	1.55814	0.0928733	0.125046	0.0337079	0.0447242	-0.429123	0.158024	0.122428	0.0472441	0.0443746	0.368207	0.192278	0.124202	0.08	0.0443784
Kifc1	0.00946421	0.0345849	0.00425291	0.0219358	-1.86959	0.0161911	0.0285943	0.00834637	0.0178571	-0.820528	0.00917149	0.0269626	0.00872093	0.0164169	-1.55573	0.422175	0.0173817	0.365145	0.00822306	4.6022	0.0102644	0.0314194	0.00389257	0.0199952	-1.61401	0.0397643	0.0259871	0.00310559	0.016573	0.613678	0.0482622	0.0241387	0.0286278	0.0148858	0.999545	0.011094	0.026653	0.00561798	0.0163488	-1.26452	0.0401585	0.0255391	0.0173228	0.0161005	0.652996	0	0.0265196	0	0.0162473
Kif20a	0.00864092	0.033266	0.00396938	0.0216616	-1.94479	0.025617	0.0251584	0.0125196	0.0166217	0.0260604	0.0359933	0.0248866	0.0261628	0.0155579	0.53236	0.403238	0.0166293	0.319502	0.00897921	4.59983	0.00502987	0.0315314	0.00350331	0.0197528	-2.64819	0.0157564	0.0255305	0.00310559	0.0162873	-0.696284	0.0547026	0.0221967	0.0286278	0.0145799	1.30127	0.0166662	0.0253831	0.011236	0.0159729	-0.606938	0.0107246	0.0261446	0.00944882	0.0162969	-1.28559	0	0.0253568	0	0.0159688
Cdc45	0.0115333	0.0358377	0.00453643	0.0267343	-1.63567	0.00989099	0.0317966	0.00782473	0.0220126	-1.68468	0.0281394	0.0279086	0.0261628	0.0192803	0.0118865	0.442561	0.0184708	0.414938	0.0104915	4.58256	0.024282	0.0290472	0.0101207	0.0224188	-0.258513	0	0.0287721	0	0.0200972	-2.36255	0.0304587	0.0276533	0.0246792	0.0189641	0.139405	0.0328249	0.0278338	0.00561798	0.0197313	0.237952	0.0351887	0.0274625	0.0267717	0.0190457	0.357651	0.03003	0.0279061	0.02	0.0194968
Mmp8	0.26004	6.82975	0.0686136	0.415547	-4.71503	0.506666	5.58873	0.191967	0.326258	-3.46341	4.73845	4.68677	0.610465	0.292355	0.0158205	0.595828	4.78164	0.319502	0.302079	-3.00454	17.3096	0.75921	0.802647	0.146752	4.51093	6.65619	4.62807	0.478261	0.297076	0.524288	0.204241	5.15156	0.0977295	0.323613	-4.65667	0.410149	4.75997	0.0730337	0.306305	-3.53673	0.271695	4.96376	0.0708661	0.316906	-4.19137	0.041632	4.70999	0.02	0.303779
1700047M11Rik	0.017805	0.299556	0.0073717	0.104195	-4.07247	0.0140105	0.249427	0.00938967	0.0862534	-4.15404	0.324199	0.203897	0.209302	0.0681493	0.669035	0.259191	0.206549	0.186722	0.0700378	0.327528	0.750188	0.0388419	0.2355	0.0219341	4.27157	0.109421	0.210737	0.0217391	0.0741975	-0.945557	0.00851337	0.228297	0.005923	0.0795269	-4.74503	0.0265026	0.210753	0.011236	0.0736634	-2.99134	0.0130749	0.219856	0.00787402	0.0766739	-4.07169	0	0.208686	0	0.0729737
Ceacam10	0.0299554	0.858561	0.0121917	0.184809	-4.84103	0.0632302	0.70157	0.0318206	0.149371	-3.4719	0.57557	0.588909	0.258721	0.124272	-0.0330531	0.30455	0.594953	0.19917	0.126938	-0.966094	2.11758	0.11245	0.415337	0.0392632	4.23507	1.10055	0.57278	0.158385	0.127631	0.942165	0.0318405	0.645977	0.017769	0.139988	-4.34255	0.117227	0.596367	0.0280899	0.130226	-2.34689	0.0294109	0.623338	0.0110236	0.135873	-4.40559	0	0.591217	0	0.129143
Retnlg	6.77826	123.884	0.62376	0.778585	-4.19193	5.01199	103.089	0.609285	0.753706	-4.36237	61.1482	86.521	0.985465	0.719672	-0.500739	7.96906	87.4853	0.925311	0.723629	-3.45656	307.806	16.5733	0.985987	0.647843	4.21509	215.05	81.7477	0.981366	0.720354	1.39542	4.4724	94.1053	0.601185	0.741232	-4.39515	13.3767	86.9242	0.5	0.731936	-2.70003	5.88035	90.6913	0.555906	0.738857	-3.94699	5.34801	86.0874	0.66	0.728437
Scrg1	0.0232906	0.420077	0.00907287	0.117357	-4.17283	0.0271414	0.347502	0.0172144	0.0960243	-3.67845	0.35747	0.288558	0.206395	0.0779803	0.308965	0.112606	0.294806	0.0954357	0.081758	-1.38848	1.03315	0.0596263	0.265862	0.0248425	4.11495	0.552064	0.282734	0.0931677	0.0817221	0.965392	0.0128199	0.319454	0.0088845	0.0896207	-4.63915	0.0359074	0.29501	0.011236	0.0832472	-3.03841	0.00705376	0.308434	0.00314961	0.0869821	-5.45043	0.0978036	0.291644	0.04	0.0822579
Wfdc21	2.06541	37.2336	0.313581	0.631889	-4.1721	2.02997	30.8822	0.378717	0.56031	-3.92725	35.3089	25.4577	0.938953	0.514651	0.471929	48.6718	25.2492	0.970954	0.518053	0.946848	91.573	5.28548	0.991436	0.383907	4.11482	18.3871	25.9974	0.723602	0.522145	-0.499668	1.15262	28.3135	0.30997	0.550673	-4.6185	2.48834	26.1603	0.247191	0.532838	-3.39412	1.44762	27.2872	0.256693	0.545062	-4.23648	1.74223	25.8824	0.4	0.528735
Mmp9	0.204471	4.96206	0.0615254	0.440088	-4.60097	0.228106	4.09672	0.0944184	0.364555	-4.1667	4.27146	3.38313	0.784884	0.301327	0.336369	0.712201	3.47286	0.365145	0.315595	-2.28577	12.0905	0.709387	0.888673	0.138633	4.09116	7.76725	3.27778	0.65528	0.306315	1.24468	0.276391	3.73516	0.106614	0.338397	-3.75639	0.642097	3.45769	0.11236	0.320117	-2.42894	0.233743	3.60947	0.0692913	0.332123	-3.94879	0.179649	3.42637	0.08	0.317798
Ly6g	0.111679	2.55715	0.0345903	0.327804	-4.5171	0.151367	2.10642	0.0829421	0.264376	-3.79867	2.31545	1.74183	0.5	0.223442	0.410683	2.55406	1.74198	0.651452	0.222684	0.552063	6.18151	0.383593	0.667964	0.0965826	4.01031	2.557	1.73563	0.276398	0.230879	0.558994	0.0911857	1.93244	0.0493583	0.251122	-4.40547	0.0993957	1.78784	0.0337079	0.235554	-4.16889	0.20351	1.85711	0.0614173	0.242882	-3.18989	0.104268	1.76776	0.04	0.233126
Lcn2	2.48274	46.6993	0.350723	0.70839	-4.2334	3.2792	38.5327	0.529473	0.605234	-3.55467	42.1805	31.9625	0.930233	0.580701	0.400195	90.1378	30.9696	0.979253	0.582987	1.54128	112.41	7.34381	0.992604	0.467038	3.93609	14.5458	32.8315	0.717391	0.587961	-1.17447	1.88391	35.4275	0.416584	0.60991	-4.23307	3.45761	32.7695	0.365169	0.595603	-3.24451	2.92262	34.118	0.445669	0.600923	-3.5452	3.32572	32.4218	0.64	0.591589
Stfa2l1	0.0814927	2.3204	0.0192798	0.131204	-4.83156	0.127095	1.90575	0.0328638	0.108041	-3.90637	1.74984	1.58542	0.30814	0.0877159	0.142359	0.169164	1.62303	0.06639	0.0953686	-3.2622	5.46588	0.384217	0.247956	0.0470189	3.83046	5.70015	1.46461	0.279503	0.0890561	1.96048	0.0947922	1.74514	0.0276407	0.101652	-4.20243	0.27077	1.61272	0.0561798	0.0953678	-2.57436	0.0269357	1.68813	0.0110236	0.0999411	-5.96976	0	1.59803	0	0.0951629
Itgb2l	0.0421095	0.862622	0.0164446	0.227996	-4.35651	0.0486878	0.712843	0.0250391	0.187893	-3.87195	0.941066	0.583827	0.40407	0.150997	0.688754	2.18804	0.558901	0.775934	0.144991	1.96897	2.03858	0.145828	0.485014	0.0575618	3.80522	0.11645	0.609867	0.0248447	0.163158	-2.38878	0.0295999	0.653599	0.017769	0.173634	-4.46474	0.0302746	0.604632	0.0168539	0.161421	-4.31988	0.0535694	0.628948	0.0204724	0.167681	-3.55346	0.0717618	0.597614	0.02	0.159688
9830107B12Rik	0.0199502	0.343063	0.00850581	0.109131	-4.104	0.0182411	0.285007	0.0125196	0.0900719	-3.96573	0.222575	0.238246	0.159884	0.0735898	-0.0981603	0.286233	0.236643	0.26556	0.0720227	0.274477	0.808137	0.0601751	0.233165	0.0275085	3.74736	0.637219	0.225496	0.102484	0.075531	1.49869	0.0146913	0.260786	0.0088845	0.0832993	-4.14983	0.0223731	0.24135	0.011236	0.0774218	-3.43129	0.0317897	0.250587	0.0141732	0.0802081	-2.97868	0	0.238851	0	0.0766874
S100a8	44.4467	822.09	0.89708	0.911708	-4.20915	39.503	682.543	0.825248	0.924528	-4.11089	715.377	563.806	1	0.903885	0.343504	1367.73	550.422	1	0.90482	1.31318	1932.66	143.975	0.999611	0.87809	3.74669	966.734	556.415	1	0.904086	0.796958	27.83	624.48	0.861797	0.911603	-4.48794	73.7455	576.901	0.780899	0.909048	-2.9677	39.3018	601.623	0.807874	0.913116	-3.93619	33.6925	571.108	0.92	0.90688
Tmem40	0.0119924	0.318139	0.00567054	0.119002	-4.72947	0.0192082	0.261228	0.0130412	0.0969227	-3.76552	0.270162	0.216652	0.177326	0.0789348	0.318445	0.541145	0.211	0.427386	0.0741966	1.35877	0.740976	0.0556511	0.247956	0.0304169	3.73494	0.363703	0.213895	0.0621118	0.0826745	0.765856	0.0135714	0.239504	0.0088845	0.0896207	-4.14141	0.0190086	0.221687	0.011236	0.0832472	-3.5438	0.0176692	0.230864	0.0110236	0.0864913	-3.70774	0.225969	0.218318	0.08	0.0820722
Crispld2	0.0273732	0.361684	0.0110576	0.110502	-3.72389	0.0283282	0.301029	0.017736	0.0910827	-3.40959	0.270879	0.252123	0.159884	0.0754033	0.103524	0.201045	0.253896	0.165975	0.076087	-0.336718	0.853428	0.065707	0.242118	0.0270238	3.69915	0.115514	0.256927	0.015528	0.0800076	-1.15329	0.192977	0.258889	0.0444225	0.0815661	-0.423908	0.0742124	0.255704	0.0168539	0.079113	-1.78474	0.00604547	0.268097	0.00314961	0.0827607	-5.47076	0	0.253892	0	0.0784514
S100a9	28.0375	495.551	0.836121	0.897724	-4.1436	26.7433	411.295	0.799165	0.894542	-3.94292	425.372	340.47	0.994186	0.873819	0.321197	846.291	331.709	1	0.874858	1.35124	1134.82	96.7139	0.999611	0.839675	3.5526	772.277	330.009	1	0.873893	1.22661	20.01	376.546	0.833169	0.882239	-4.23404	49.8937	348.074	0.764045	0.879545	-2.80247	28.0526	362.814	0.785827	0.883369	-3.69302	26.7639	344.638	0.88	0.877634
AA467197	0.218897	1.82525	0.0632265	0.311626	-3.05976	0.209333	1.53685	0.0959833	0.259659	-2.8761	2.28526	1.26938	0.569767	0.219528	0.848236	2.01577	1.28541	0.643154	0.221267	0.649103	4.27786	0.375132	0.613468	0.111488	3.51142	0.934731	1.31293	0.13354	0.233641	-0.490163	0.182755	1.41724	0.0681145	0.247451	-2.9551	0.226411	1.31966	0.0730337	0.233299	-2.54314	0.161021	1.37278	0.0472441	0.242097	-3.09178	0.362931	1.30603	0.1	0.231269
Ltf	1.72059	29.0621	0.236178	0.54017	-4.07817	2.02184	24.0534	0.407929	0.448226	-3.5725	33.7274	19.7046	0.767442	0.430371	0.775388	89.9956	18.5594	0.950207	0.42949	2.2777	66.1872	5.81832	0.718957	0.354581	3.50788	3.49581	20.6612	0.419255	0.441756	-2.56322	1.39366	22.0877	0.33465	0.45208	-3.98629	2.37872	20.4476	0.331461	0.44292	-3.10367	2.51716	21.2497	0.384252	0.44463	-3.07757	3.08976	20.2296	0.6	0.440349
Mrgpra2b	0.0320566	1.1302	0.0127587	0.226488	-5.13981	0.0543629	0.926833	0.0260824	0.184973	-4.09162	0.804389	0.771216	0.377907	0.149566	0.0607593	0.667613	0.774654	0.406639	0.151134	-0.214541	2.5335	0.223967	0.472557	0.0585313	3.49978	3.34422	0.69339	0.360248	0.150586	2.26993	0.0410747	0.847791	0.0217177	0.170779	-4.36739	0.135964	0.782912	0.0393258	0.15879	-2.52563	0.0754698	0.815709	0.0220472	0.165227	-3.43408	0	0.775855	0	0.157553
Adpgk	0.168444	2.15528	0.0538701	0.351933	-3.67753	0.238612	1.78092	0.113198	0.285265	-2.89989	2.15002	1.4866	0.537791	0.24549	0.532327	5.24215	1.42263	0.887967	0.240359	1.8816	4.9229	0.444477	0.675749	0.123728	3.46933	0.306269	1.54454	0.052795	0.260977	-2.33431	0.209366	1.64179	0.108588	0.269882	-2.97117	0.402334	1.52618	0.117978	0.25707	-1.92346	0.349555	1.57989	0.0976378	0.264579	-2.17624	0.0264375	1.51457	0.02	0.255872
Fam101b	0.0494119	0.614465	0.0195634	0.189882	-3.6364	0.0537877	0.511351	0.0307773	0.156671	-3.24896	0.716793	0.420884	0.375	0.126468	0.768132	1.29182	0.410667	0.692946	0.121645	1.65337	1.40019	0.128343	0.379136	0.0581677	3.44755	0.497296	0.428236	0.0745342	0.136203	0.2157	0.0221627	0.472444	0.0138203	0.146819	-4.41394	0.0468351	0.436704	0.0224719	0.13624	-3.22099	0.0517786	0.453888	0.0220472	0.141371	-3.13191	0	0.432289	0	0.134992
Mapk13	0.119902	0.787288	0.0422455	0.231697	-2.71503	0.0722698	0.676868	0.0417319	0.197552	-3.22741	0.819899	0.561547	0.409884	0.162069	0.546039	1.16754	0.556144	0.647303	0.159074	1.06995	1.83614	0.175514	0.465162	0.0780417	3.38702	0.448296	0.573486	0.068323	0.173064	-0.355305	0.110949	0.617148	0.0681145	0.180465	-2.47571	0.111076	0.577432	0.0337079	0.172226	-2.3781	0.0584816	0.601634	0.0267717	0.178873	-3.36283	0.133015	0.571788	0.04	0.170551
Ngp	9.06646	157.918	0.566771	0.772553	-4.1225	11.1071	130.564	0.628586	0.722035	-3.5552	166.4	107.53	0.938953	0.697814	0.629914	580.364	98.6736	0.975104	0.699338	2.55622	352.302	33.7821	0.966135	0.624333	3.38248	25.8405	111.964	0.770186	0.703496	-2.11534	8.19604	119.854	0.589339	0.717476	-3.87021	12.6965	111.019	0.505618	0.708823	-3.12831	12.9038	115.417	0.628346	0.710289	-3.16099	17.0632	109.83	0.78	0.705134
Cd24a	0.202043	3.10821	0.0564219	0.44516	-3.94335	0.333838	2.55435	0.138237	0.357255	-2.93573	2.61783	2.14597	0.694767	0.306099	0.286738	4.17976	2.11499	0.896266	0.305293	0.98277	6.92269	0.678564	0.830284	0.159113	3.35078	4.74334	2.08177	0.493789	0.313077	1.18809	0.496363	2.3329	0.160908	0.334727	-2.23266	0.390622	2.19058	0.0674157	0.322653	-2.48747	0.181071	2.2844	0.0582677	0.334675	-3.65719	0.438619	2.16897	0.14	0.319283
Rdh12	0.03267	0.468396	0.0121917	0.119139	-3.84169	0.0243694	0.391396	0.0151278	0.0991689	-4.00549	0.25064	0.328862	0.130814	0.0827527	-0.391867	0.29143	0.327171	0.26971	0.0800567	-0.166896	1.04528	0.102566	0.246789	0.0336888	3.34927	1.38909	0.293782	0.192547	0.0809601	2.24132	0.0361987	0.356345	0.0157947	0.091354	-3.29927	0.01834	0.331527	0.011236	0.0855022	-4.17606	0.0507379	0.343559	0.0220472	0.0881602	-2.75942	0.0264375	0.327768	0.02	0.084579
Mgst2	0.0319875	0.779576	0.0153105	0.21456	-4.60711	0.0559628	0.639237	0.0333855	0.174641	-3.51381	0.789156	0.527592	0.354651	0.142884	0.580889	1.76865	0.507827	0.726141	0.136484	1.80024	1.68962	0.176734	0.408719	0.068953	3.25705	0.344773	0.541769	0.0621118	0.1523	-0.65203	0.0411921	0.587003	0.0256663	0.162418	-3.83293	0.101598	0.543171	0.0280899	0.151649	-2.41853	0.546239	0.535263	0.146457	0.149813	0.0292862	0.125599	0.537812	0.04	0.150125
Camp	8.20804	124.811	0.49277	0.728133	-3.92656	7.89631	103.794	0.614502	0.659367	-3.7164	156.841	84.5059	0.94186	0.641882	0.892184	493.714	77.5365	0.966805	0.644234	2.67073	273.595	28.6543	0.878163	0.580829	3.25522	14.4043	89.0259	0.729814	0.649014	-2.62772	6.22481	95.128	0.53998	0.662928	-3.93377	8.66813	88.1122	0.511236	0.653763	-3.34555	9.60347	91.6182	0.622047	0.65325	-3.25401	12.0766	87.1523	0.74	0.651007
G0s2	0.651427	2.69031	0.168415	0.301481	-2.0461	0.215384	2.41552	0.0933751	0.293576	-3.48735	3.04084	1.99243	0.627907	0.245967	0.609943	0.812133	2.0534	0.481328	0.253025	-1.33823	6.34315	0.681672	0.574932	0.159476	3.21805	3.8138	1.97092	0.279503	0.257453	0.952362	0.150517	2.21944	0.053307	0.279262	-3.8822	0.574435	2.05003	0.0842697	0.261017	-1.83543	0.284477	2.13431	0.0755906	0.269488	-2.90738	0.190048	2.03428	0.08	0.258936
Syne1	0.0482462	0.546473	0.0178622	0.181519	-3.50167	0.0337109	0.459515	0.0187793	0.15173	-3.76882	0.806543	0.37021	0.366279	0.120359	1.12341	1.19362	0.365641	0.651452	0.116257	1.70684	1.2015	0.129603	0.347217	0.0599855	3.21266	0.0677471	0.393783	0.0124224	0.131727	-2.53917	0.140611	0.409227	0.0671273	0.134482	-1.54119	0.0941596	0.38893	0.0393258	0.129663	-2.04633	0.100968	0.40173	0.0409449	0.133615	-1.99233	0.375056	0.384123	0.12	0.128215
Cd177	0.161476	3.28034	0.0416785	0.408555	-4.34446	0.956911	2.54514	0.273344	0.292341	-1.41129	2.80547	2.24599	0.549419	0.280424	0.320891	10.204	2.08291	0.871369	0.275709	2.29246	7.06286	0.769731	0.737252	0.149418	3.19783	0.649667	2.31328	0.108696	0.294504	-1.83217	0.14643	2.48246	0.076999	0.310869	-4.08349	0.254508	2.29738	0.0617978	0.292775	-3.17421	0.181399	2.39359	0.0551181	0.303554	-3.72194	0.0723437	2.27395	0.04	0.290131
Lrg1	0.300949	6.12803	0.0825064	0.498766	-4.34783	0.528208	5.02546	0.186228	0.401168	-3.25008	4.1471	4.23143	0.781977	0.349337	-0.0290412	4.99283	4.21134	0.892116	0.35104	0.245576	13.1823	1.44133	0.904632	0.194498	3.19313	19.8988	3.74816	0.78882	0.350033	2.40843	0.319862	4.63247	0.12537	0.387643	-3.85626	1.32221	4.27736	0.162921	0.366438	-1.69376	0.31845	4.47252	0.0866142	0.380326	-3.81195	0.119949	4.24782	0.04	0.36459
Upp1	0.158325	0.609411	0.0513184	0.146148	-1.94453	0.153065	0.528979	0.0782473	0.123203	-1.78906	0.468235	0.462192	0.226744	0.111578	0.0187398	0.0543368	0.471679	0.0580913	0.116541	-3.1178	1.4339	0.159932	0.297003	0.0586524	3.16442	0.753888	0.453444	0.102484	0.11563	0.733426	0.0274718	0.507303	0.0197433	0.125102	-4.20682	0.0316863	0.469587	0.00561798	0.117072	-3.88946	0.0220297	0.489836	0.00787402	0.121932	-4.47478	0.0708159	0.464202	0.04	0.115588
B230208H11Rik	0.0958893	0.796623	0.0343068	0.223471	-3.05446	0.141826	0.660028	0.0625978	0.183176	-2.2184	0.776049	0.561402	0.395349	0.154147	0.467113	1.20463	0.553729	0.622407	0.151323	1.12134	1.75479	0.198825	0.441806	0.0746486	3.14173	1.23144	0.547885	0.161491	0.161825	1.16841	0.0238743	0.624448	0.017769	0.176692	-4.70905	0.121269	0.575701	0.0337079	0.163958	-2.2471	0.0293743	0.601818	0.0125984	0.171117	-4.3567	0.194897	0.569959	0.08	0.162195
Orm1	0.0578639	0.62099	0.016161	0.14697	-3.42384	0.0440612	0.522138	0.0292123	0.120508	-3.56685	0.728258	0.427896	0.276163	0.0986924	0.767191	2.68463	0.386256	0.751037	0.089603	2.79709	1.34188	0.155877	0.27248	0.0519874	3.10578	0.0688299	0.44875	0.0124224	0.107153	-2.7048	0.0371071	0.478792	0.0207305	0.112969	-3.68963	0.0978565	0.443124	0.0224719	0.105703	-2.17897	0.0293388	0.462886	0.015748	0.109857	-3.97978	0.0885347	0.439064	0.02	0.104726
Hdc	0.141672	2.93237	0.0416785	0.417741	-4.37144	0.282308	2.39748	0.10746	0.33558	-3.08618	3.4129	1.97713	0.787791	0.278992	0.787594	1.35006	2.03809	0.672199	0.286578	-0.594196	6.14316	0.740017	0.785909	0.14239	3.05335	7.77036	1.84649	0.63354	0.284789	2.07319	0.273064	2.20348	0.106614	0.314641	-3.01247	0.598516	2.04659	0.0898876	0.2986	-1.77376	0.0840327	2.14363	0.0283465	0.311801	-4.67296	12.5558	1.97387	0.86	0.292545
Cebpe	0.0895852	1.43033	0.0255174	0.254319	-3.99695	0.15392	1.17405	0.0839854	0.200359	-2.93124	1.64693	0.971869	0.473837	0.170087	0.760943	6.74823	0.862239	0.879668	0.1638	2.96835	3.00773	0.366208	0.484624	0.0848279	3.03794	0.140868	1.01947	0.0279503	0.184399	-2.85541	0.0753495	1.08814	0.035538	0.194637	-3.85212	0.109866	1.0081	0.0393258	0.182092	-3.19783	0.102329	1.04887	0.0267717	0.189279	-3.35755	0.141975	0.997281	0.04	0.180392
Serpinb1a	0.145604	2.31558	0.0430961	0.338634	-3.99126	0.434958	1.86092	0.183099	0.255054	-2.09706	2.27146	1.58652	0.47093	0.2348	0.517752	8.52673	1.45071	0.925311	0.226749	2.55524	4.86545	0.594288	0.590891	0.133786	3.03334	0.484899	1.64275	0.0745342	0.247452	-1.76036	0.215046	1.7522	0.112537	0.25571	-3.02645	0.133691	1.63296	0.0449438	0.245607	-3.61051	0.210081	1.69546	0.0629921	0.253485	-3.01266	3.35995	1.60017	0.46	0.241296
Cpne2	0.0416717	0.507252	0.0150269	0.170003	-3.60556	0.0993046	0.410658	0.0479917	0.134883	-2.04801	0.379629	0.354708	0.247093	0.1153	0.0979563	0.755668	0.346385	0.551867	0.109641	1.12538	1.06444	0.134794	0.306345	0.0613185	2.98127	0.586678	0.34841	0.0745342	0.120869	0.751783	0.184476	0.373164	0.0937808	0.122145	-1.01638	0.108492	0.359631	0.0224719	0.121112	-1.72893	0.0467056	0.374751	0.0141732	0.126055	-3.00426	0.750261	0.353668	0.22	0.119023
Cd33	0.13629	1.18198	0.0433796	0.279134	-3.11646	0.236949	0.971227	0.113198	0.221473	-2.03523	1.06955	0.833647	0.473837	0.193376	0.359491	0.57393	0.847233	0.427386	0.197164	-0.561883	2.49171	0.327295	0.515765	0.104702	2.92847	2.92323	0.777289	0.347826	0.197828	1.91104	0.132722	0.914314	0.0671273	0.216252	-2.78428	0.603044	0.845128	0.129213	0.203514	-0.486907	0.104122	0.887092	0.0314961	0.212939	-3.09082	0.072227	0.844715	0.04	0.203045
Padi4	0.0261001	0.715376	0.0121917	0.214971	-4.77657	0.308885	0.52986	0.143975	0.149933	-0.778541	0.544829	0.488937	0.293605	0.144125	0.156156	0.620125	0.487765	0.431535	0.142439	0.346372	1.43295	0.197377	0.381082	0.0765875	2.85997	1.33742	0.464745	0.177019	0.148014	1.52494	0.0225042	0.539071	0.0128332	0.162928	-4.58221	0.03174	0.498389	0.00561798	0.151273	-3.9729	0.158432	0.511428	0.0409449	0.155606	-1.69067	0.959907	0.488535	0.22	0.148547
Anxa1	2.31065	16.3167	0.434363	0.770359	-2.81998	5.97238	12.9958	0.788732	0.633311	-1.12167	13.481	11.6948	0.892442	0.65324	0.205068	26.7441	11.41	0.991701	0.653308	1.22892	34.1485	4.77896	0.970806	0.564348	2.83705	12.8413	11.7181	0.714286	0.659206	0.132049	2.50605	12.7065	0.501481	0.677304	-2.34207	1.47654	11.9234	0.252809	0.667669	-3.0135	2.27034	12.3426	0.374803	0.678677	-2.44267	7.02521	11.7735	0.72	0.66057
Clec5a	0.0614394	0.828727	0.0235327	0.246778	-3.75366	0.309548	0.636571	0.149191	0.179358	-1.04016	0.701286	0.57461	0.351744	0.168178	0.287419	1.741	0.55216	0.767635	0.160491	1.65676	1.67487	0.237361	0.428961	0.0946437	2.81889	1.20448	0.559443	0.173913	0.174017	1.10635	0.0581273	0.632397	0.0335637	0.18852	-3.44354	0.0759648	0.587044	0.0280899	0.176454	-2.95006	0.0393968	0.612253	0.015748	0.18388	-3.95798	0.0502386	0.58109	0.02	0.174728
Ckap4	0.100069	0.960539	0.0345903	0.282835	-3.26285	0.321359	0.757307	0.151278	0.212826	-1.23669	1.15734	0.664406	0.456395	0.193567	0.800679	2.26982	0.643864	0.842324	0.187335	1.81775	1.96392	0.280394	0.503309	0.108095	2.8082	0.585138	0.682989	0.0869565	0.205448	-0.223085	0.111961	0.738754	0.0602172	0.216558	-2.72209	0.113698	0.689549	0.0280899	0.204829	-2.60044	0.0439422	0.719734	0.0173228	0.21343	-4.03378	0.600946	0.680444	0.18	0.202024
Adam8	0.0506879	0.718615	0.0206975	0.20414	-3.82551	0.0905291	0.589265	0.0516432	0.164308	-2.70246	0.722846	0.493624	0.360465	0.137253	0.550276	0.117271	0.50965	0.107884	0.14518	-2.11967	1.44091	0.208271	0.365512	0.0754968	2.79045	1.46296	0.471405	0.208075	0.142395	1.63385	0.522734	0.498657	0.198421	0.138764	0.0680304	0.0796248	0.507957	0.0337079	0.146199	-2.67342	0.0846297	0.526862	0.0346457	0.151188	-2.63819	0.417892	0.501296	0.1	0.144555
Cxcr2	0.0712764	1.36543	0.0215481	0.244859	-4.25979	0.110169	1.12305	0.0417319	0.200135	-3.34964	1.64948	0.920438	0.534884	0.16016	0.841623	0.144425	0.961819	0.141079	0.172779	-2.73545	2.70846	0.394184	0.473336	0.0782841	2.78053	6.0373	0.787393	0.586957	0.159349	2.93875	0.0816111	1.03264	0.0375123	0.185971	-3.66143	0.396228	0.952769	0.101124	0.173259	-1.2658	0.0276403	1.00072	0.0125984	0.182015	-5.17812	1.46462	0.941196	0.38	0.171108
Slc2a3	0.0538252	0.691174	0.0198469	0.201536	-3.6827	0.0467302	0.577458	0.0266041	0.167228	-3.62729	0.701075	0.47629	0.34593	0.13563	0.557728	0.415726	0.484979	0.365145	0.13724	-0.222287	1.37974	0.204401	0.369404	0.071619	2.75492	1.64625	0.447773	0.21118	0.140204	1.87834	0.253378	0.507197	0.115499	0.145086	-1.00126	0.14401	0.489113	0.0393258	0.144038	-1.764	0.289267	0.495541	0.088189	0.14569	-0.7766	1.39696	0.479196	0.3	0.141584
Treml2	0.0317728	0.351155	0.0138928	0.132438	-3.46624	0.160042	0.265789	0.0912885	0.0943396	-0.731829	0.351867	0.243614	0.212209	0.0899112	0.530429	0.415864	0.24321	0.311203	0.0888469	0.773908	0.692229	0.108465	0.222655	0.053684	2.67402	0.510568	0.238974	0.0900621	0.0939137	1.09525	0.0229938	0.270198	0.0187562	0.10155	-3.5547	0.100732	0.249503	0.0280899	0.0948981	-1.30854	0.0341244	0.26033	0.0125984	0.0988612	-2.93147	0.380088	0.246438	0.14	0.0935846
Alox5	0.0856092	0.365733	0.0280692	0.132301	-2.09495	0.0471374	0.323364	0.0266041	0.113769	-2.77822	0.39997	0.270307	0.264535	0.0928701	0.56529	0.600125	0.26701	0.423237	0.0909263	1.16837	0.761589	0.122767	0.249124	0.0513815	2.63309	0.645227	0.263057	0.10559	0.0981046	1.29443	0.0370319	0.298948	0.0187562	0.106546	-3.01305	0.0424652	0.278309	0.011236	0.0997839	-2.71233	0.03402	0.289417	0.00944882	0.103868	-3.08869	1.28225	0.269751	0.4	0.0969269
Ccr1	0.07138	1.6214	0.0246669	0.289416	-4.50557	0.297341	1.29248	0.122066	0.220575	-2.11995	1.44711	1.10532	0.508721	0.19309	0.388714	0.358832	1.13344	0.311203	0.200662	-1.65932	3.08373	0.503652	0.509926	0.10761	2.61417	7.41638	0.92296	0.618012	0.190399	3.00637	0.125272	1.21853	0.05923	0.217985	-3.282	0.300955	1.12982	0.0674157	0.205393	-1.90847	0.113135	1.17871	0.0330709	0.213725	-3.3811	2.12649	1.11149	0.46	0.201931
Il1f9	0.0417571	1.32987	0.0130422	0.207294	-4.99312	0.118568	1.08042	0.04747	0.164757	-3.1878	1.19905	0.900531	0.375	0.136394	0.413038	0.157513	0.927162	0.161826	0.143573	-2.55735	2.50953	0.412064	0.395485	0.065681	2.60648	7.62708	0.704011	0.599379	0.130012	3.43746	0.0526909	0.998569	0.0266535	0.156097	-4.24424	0.141635	0.922872	0.0224719	0.146011	-2.70396	0.0621402	0.962878	0.0188976	0.151777	-3.95375	0.0276319	0.914117	0.02	0.144555
Hcar2	0.157462	0.808451	0.0374256	0.129696	-2.36016	0.382785	0.64223	0.121022	0.0950135	-0.746556	0.535757	0.598254	0.19186	0.0965925	-0.15918	0.121431	0.607084	0.112033	0.0993384	-2.32176	0.561365	0.607133	0.109381	0.0965826	-0.113075	8.17949	0.363693	0.531056	0.0863892	4.49122	0.215092	0.635636	0.082922	0.101346	-1.56324	2.80812	0.559275	0.353933	0.0953678	2.32798	0.0798979	0.628458	0.0141732	0.104948	-2.97559	2.10136	0.589281	0.26	0.0988766
Sfxn5	0.0519605	0.217462	0.0147434	0.0490814	-2.06528	0.0541782	0.187059	0.028169	0.039982	-1.78771	0.134887	0.164458	0.0843023	0.0363654	-0.285975	0.0456214	0.166204	0.0414938	0.0378072	-1.86517	0.256547	0.134557	0.0626703	0.0301745	0.931009	2.08168	0.104689	0.217391	0.032384	4.31357	0.043455	0.175919	0.017769	0.0399674	-2.01731	0.0791259	0.16493	0.0280899	0.0380532	-1.05963	0.0527125	0.170426	0.0141732	0.0393678	-1.69293	0	0.164277	0	0.0380652
H2-Q10	0.118127	1.05265	0.0351574	0.169317	-3.15562	0.192702	0.867613	0.0766823	0.136119	-2.17068	1.13109	0.735472	0.357558	0.117973	0.62097	0.197647	0.760586	0.186722	0.124197	-1.94419	1.38006	0.551293	0.222655	0.0953708	1.32383	8.90511	0.497875	0.645963	0.109629	4.16078	0.171611	0.807585	0.0641658	0.131933	-2.23447	0.253478	0.75632	0.0561798	0.12675	-1.57714	0.302211	0.775842	0.0850394	0.128117	-1.36021	0.87829	0.747444	0.16	0.125429
Amica1	0.0402377	0.761036	0.0147434	0.164382	-4.24134	0.196827	0.59699	0.0980699	0.119385	-1.60078	0.826689	0.516229	0.30814	0.109287	0.679334	0.0554793	0.536819	0.0580913	0.116919	-3.27441	0.768376	0.450673	0.137018	0.108943	0.769729	6.06914	0.356096	0.543478	0.102486	4.09116	0.827887	0.494929	0.328727	0.0935971	0.742212	0.206042	0.531452	0.0449438	0.11679	-1.367	0.106799	0.552238	0.0314961	0.120852	-2.37039	0.060301	0.528261	0.04	0.11596
Arg2	0.0281538	0.573947	0.00878934	0.118728	-4.34952	0.0681638	0.466644	0.0339071	0.0934412	-2.77524	0.40685	0.395696	0.194767	0.0792212	0.0401037	0.0581485	0.403748	0.0456432	0.0837429	-2.79564	0.925705	0.23116	0.205917	0.0445952	2.00166	4.46095	0.271382	0.496894	0.0701972	4.03895	0.0376615	0.433066	0.017769	0.0896207	-3.52343	0.123713	0.400606	0.0393258	0.083623	-1.69519	0.0425083	0.418091	0.0141732	0.0871785	-3.298	0	0.397889	0	0.0832792
Il1r2	0.113644	2.25297	0.0323221	0.360982	-4.30923	0.550716	1.77204	0.18049	0.269654	-1.68603	1.38269	1.56136	0.502907	0.245681	-0.175326	0.82007	1.57243	0.485477	0.248582	-0.93918	2.93213	1.12716	0.506423	0.17523	1.37926	15.167	1.13822	0.801242	0.23707	3.73608	1.95105	1.51484	0.36229	0.242659	0.365081	0.847242	1.56752	0.129213	0.255943	-0.887643	0.19607	1.64044	0.0629921	0.265757	-3.06463	0.478372	1.56068	0.1	0.254572
Hist1h2bc	0.17975	0.793045	0.0538701	0.171648	-2.14141	0.397664	0.635234	0.152843	0.129043	-0.675739	0.797045	0.586453	0.319767	0.127136	0.442645	0.212713	0.601813	0.195021	0.131853	-1.50041	0.758754	0.541591	0.149475	0.128211	0.486429	5.41264	0.445336	0.47205	0.122869	3.60337	0.548145	0.597795	0.178677	0.128569	-0.125094	1.41739	0.579362	0.247191	0.131354	1.2907	0.14262	0.621234	0.0409449	0.139014	-2.12296	1.70105	0.588005	0.18	0.133042
Osgin1	0.138746	0.346359	0.0416785	0.0876063	-1.31982	0.120078	0.312838	0.0521648	0.077044	-1.38144	0.332234	0.276931	0.136628	0.0705355	0.262672	0.107967	0.282578	0.120332	0.0715501	-1.38807	0.348221	0.257043	0.108603	0.0614397	0.437995	2.51677	0.210048	0.28882	0.0660063	3.58278	0.0598742	0.301289	0.0315893	0.076876	-2.33114	1.83681	0.252631	0.230337	0.0699991	2.8621	0.0920973	0.290322	0.023622	0.0756921	-1.65642	0	0.279983	0	0.0729737
Irg1	0.327075	0.5026	0.0853417	0.0922676	-0.619786	0.182596	0.501968	0.0547731	0.0975966	-1.45894	0.76005	0.435058	0.255814	0.0845662	0.804888	0.0441613	0.454529	0.0414938	0.0911153	-3.36352	0.567379	0.407412	0.11016	0.0837373	0.477826	3.97368	0.337178	0.369565	0.0814363	3.55889	0.0592073	0.485275	0.0276407	0.0964519	-3.03496	0.347837	0.447021	0.0674157	0.090388	-0.361928	0.0773507	0.468333	0.0173228	0.0945415	-2.59805	2.67522	0.435038	0.32	0.0889425
Il1f9	0.0417571	1.32987	0.0130422	0.207294	-4.99312	0.118568	1.08042	0.04747	0.164757	-3.1878	1.19905	0.900531	0.375	0.136394	0.413038	0.157513	0.927162	0.161826	0.143573	-2.55735	2.50953	0.412064	0.395485	0.065681	2.60648	7.62708	0.704011	0.599379	0.130012	3.43746	0.0526909	0.998569	0.0266535	0.156097	-4.24424	0.141635	0.922872	0.0224719	0.146011	-2.70396	0.0621402	0.962878	0.0188976	0.151777	-3.95375	0.0276319	0.914117	0.02	0.144555
Csf3r	0.450551	1.76934	0.12702	0.324376	-1.97345	0.778408	1.46029	0.27856	0.256065	-0.907658	2.66522	1.29596	0.706395	0.245395	1.04023	0.548892	1.3575	0.390041	0.257089	-1.30636	2.49795	0.978844	0.428182	0.207707	1.35159	10.9469	1.04484	0.779503	0.244118	3.38917	0.184775	1.45875	0.0848963	0.27814	-2.9809	0.949352	1.34602	0.174157	0.261486	-0.503682	0.0979683	1.41689	0.0377953	0.273905	-3.85427	0.03003	1.34557	0.02	0.261164
Gm13822	0.0494987	0.450462	0.0172952	0.106115	-3.18594	0.088491	0.369566	0.049035	0.083221	-2.06223	0.525524	0.313017	0.235465	0.0719672	0.747517	0.0215661	0.326565	0.0373444	0.0780718	-3.92053	0.78466	0.175044	0.175944	0.046413	2.16435	2.45952	0.254147	0.279503	0.0709591	3.27465	0.0590768	0.346698	0.0315893	0.0818719	-2.55301	0.104885	0.323366	0.0280899	0.0779855	-1.62436	0.068953	0.335408	0.0173228	0.0808953	-2.28223	0	0.321257	0	0.077523
Smox	0.132211	0.331404	0.0430961	0.0995339	-1.32575	0.301462	0.258947	0.139802	0.0685085	0.219319	0.25259	0.266935	0.130814	0.0795075	-0.0796923	0.0522727	0.271358	0.06639	0.0814745	-2.37607	0.323678	0.248672	0.0825224	0.0807077	0.380316	1.98359	0.213816	0.242236	0.0761977	3.21368	0.101602	0.283508	0.0552813	0.0838091	-1.48046	0.546697	0.261792	0.168539	0.0796768	1.06232	0.104177	0.276597	0.0314961	0.0842333	-1.40874	0.0647459	0.267415	0.02	0.0814223
Ikbkap	0.0916475	0.52107	0.0314715	0.136551	-2.50731	0.185607	0.423193	0.0813772	0.106806	-1.18906	0.550655	0.375537	0.273256	0.096688	0.552194	0.147534	0.386424	0.157676	0.10104	-1.38914	0.837359	0.239063	0.20436	0.0705284	1.80846	2.80454	0.306778	0.329193	0.0953424	3.1925	0.0855622	0.411628	0.0483712	0.107871	-2.2663	0.0987202	0.385826	0.0393258	0.103354	-1.96653	0.0795195	0.399904	0.0283465	0.106911	-2.33028	0.109592	0.382364	0.04	0.10259
Ifitm1	0.421151	5.5405	0.113411	0.326158	-3.71761	0.763993	4.54102	0.191967	0.270777	-2.57139	4.80279	3.84133	0.549419	0.247208	0.322266	0.480017	3.94916	0.360996	0.254442	-3.04039	8.62016	2.39368	0.41378	0.20795	1.84849	28.4388	3.11844	0.726708	0.242404	3.18896	2.31246	4.03296	0.307996	0.251529	-0.802414	1.24896	3.91577	0.140449	0.258762	-1.64856	0.335916	4.09233	0.0724409	0.268309	-3.60675	61.7959	3.60301	1	0.253366
Il1b	4.27889	9.69913	0.539552	0.474911	-1.18062	2.22913	9.16036	0.364111	0.524371	-2.03892	13.8124	7.7394	0.843023	0.484585	0.835666	1.13203	8.08736	0.564315	0.494423	-2.83676	14.4975	5.88863	0.501752	0.494183	1.2998	58.0029	6.39681	0.97205	0.481379	3.1807	3.72502	8.36701	0.545903	0.490824	-1.16746	5.02994	7.981	0.286517	0.499483	-0.666027	0.985484	8.36553	0.177953	0.515806	-3.08555	4.37797	7.94896	0.32	0.496797
Gm5150	0.65893	0.851181	0.179756	0.212092	-0.36934	1.15051	0.710584	0.369849	0.165319	0.695194	0.954881	0.783056	0.409884	0.194712	0.286205	0.153943	0.802974	0.161826	0.202457	-2.38296	0.466997	0.888614	0.105099	0.23158	-0.928143	5.74718	0.636439	0.521739	0.191733	3.17476	0.339315	0.834914	0.147088	0.207178	-1.299	0.890201	0.786818	0.230337	0.201071	0.178101	0.105779	0.831081	0.0377953	0.211761	-2.97394	0.25476	0.790996	0.08	0.202117
Ptafr	0.113418	0.478469	0.0374256	0.135043	-2.07677	0.479969	0.333545	0.177882	0.0871518	0.52506	0.559111	0.35293	0.258721	0.0981197	0.663753	0.106852	0.365239	0.0995851	0.103308	-1.77322	0.430573	0.337353	0.114441	0.0997334	0.351997	2.60729	0.290545	0.285714	0.0976283	3.16571	0.269459	0.368783	0.108588	0.102671	-0.452703	0.541849	0.356435	0.134831	0.102697	0.604254	0.0504977	0.378747	0.015748	0.108679	-2.90695	0.092081	0.360726	0.02	0.103612
Lmnb1	0.21498	1.68588	0.0652112	0.36249	-2.97123	0.532363	1.35158	0.205008	0.278639	-1.34417	1.14981	1.20831	0.491279	0.258185	-0.071596	2.02493	1.18781	0.813278	0.253119	0.769565	2.3393	0.85378	0.460101	0.205041	1.45414	8.69093	0.976909	0.664596	0.253357	3.15321	1.17594	1.20961	0.381046	0.25367	-0.0407175	0.511248	1.21808	0.11236	0.268157	-1.25252	0.42577	1.25512	0.11811	0.274789	-1.55968	0.53205	1.20959	0.12	0.266271
Ifit3b	0.201212	0.799502	0.0595407	0.179188	-1.99039	0.341701	0.661074	0.134064	0.141509	-0.952077	0.66445	0.602527	0.30814	0.134676	0.141134	0.0959736	0.616079	0.103734	0.141021	-2.68241	1.2162	0.414059	0.241339	0.108701	1.55448	4.25823	0.492437	0.39441	0.132394	3.11225	0.276823	0.638338	0.123396	0.141925	-1.20536	0.40186	0.607884	0.106742	0.14075	-0.597105	0.106444	0.635544	0.0377953	0.146574	-2.57789	0.104373	0.606817	0.04	0.140655
Clec4d	0.350145	1.07277	0.0898781	0.202906	-1.61531	0.349766	0.942186	0.141367	0.171384	-1.42962	1.50909	0.815176	0.462209	0.156342	0.888491	0.184333	0.852108	0.186722	0.165595	-2.20872	1.71019	0.56547	0.278708	0.130999	1.59663	5.84982	0.683501	0.57764	0.153443	3.09738	0.107817	0.912572	0.0572557	0.177304	-3.08135	0.695456	0.839607	0.11236	0.166964	-0.271755	0.105662	0.882842	0.0330709	0.174357	-3.0627	0.269974	0.839869	0.08	0.166466
Tacstd2	0.0352703	0.637431	0.0141764	0.168906	-4.17574	0.0968353	0.515295	0.0412102	0.135108	-2.41179	0.647978	0.434372	0.325581	0.111673	0.577014	0.361397	0.44298	0.323651	0.1138	-0.293657	1.16955	0.214402	0.308291	0.0593795	2.44757	2.95911	0.363938	0.341615	0.11163	3.0234	0.0475644	0.481815	0.023692	0.128263	-3.34053	0.131889	0.446335	0.0449438	0.119703	-1.7588	0.063406	0.464712	0.0173228	0.124779	-2.87365	1.63605	0.435616	0.34	0.117445
Ccr1	0.07138	1.6214	0.0246669	0.289416	-4.50557	0.297341	1.29248	0.122066	0.220575	-2.11995	1.44711	1.10532	0.508721	0.19309	0.388714	0.358832	1.13344	0.311203	0.200662	-1.65932	3.08373	0.503652	0.509926	0.10761	2.61417	7.41638	0.92296	0.618012	0.190399	3.00637	0.125272	1.21853	0.05923	0.217985	-3.282	0.300955	1.12982	0.0674157	0.205393	-1.90847	0.113135	1.17871	0.0330709	0.213725	-3.3811	2.12649	1.11149	0.46	0.201931
Asprv1	0.0416878	0.775662	0.0124752	0.0998081	-4.21773	0.0816617	0.63434	0.0312989	0.0799641	-2.95753	0.625196	0.533516	0.15407	0.0686265	0.228777	0.059261	0.5473	0.0705394	0.0713611	-3.20718	1.54113	0.22365	0.182951	0.0365972	2.78467	3.4753	0.446296	0.248447	0.065911	2.96106	0.139159	0.577462	0.0365252	0.0749388	-2.053	0.209048	0.541906	0.0337079	0.0719722	-1.37421	0.019987	0.568626	0.00629921	0.0753976	-4.83034	0	0.538921	0	0.0716739
Trem1	0.65447	1.01292	0.178622	0.227447	-0.630121	0.27986	1.02876	0.120501	0.231132	-1.87813	1.19382	0.886311	0.476744	0.202825	0.429701	0.285318	0.909999	0.26971	0.210208	-1.6733	1.65838	0.658771	0.360841	0.165051	1.33192	5.79856	0.74573	0.540373	0.201448	2.95897	0.115289	0.97673	0.05923	0.227263	-3.0827	0.342871	0.905339	0.0674157	0.213943	-1.40079	0.105487	0.945373	0.0409449	0.222168	-3.16382	0	0.900246	0	0.212515
C5ar1	1.43405	2.79781	0.334278	0.423499	-0.964199	0.56878	2.73751	0.206573	0.434861	-2.26692	2.24696	2.3568	0.69186	0.384652	-0.0688548	1.18603	2.3799	0.622407	0.389225	-1.00475	4.98096	1.53527	0.72752	0.290717	1.69793	15.1566	1.96064	0.838509	0.380798	2.95055	0.191882	2.57655	0.0839092	0.426489	-3.74715	0.730213	2.38045	0.157303	0.398384	-1.70485	0.18339	2.48858	0.0519685	0.415767	-3.76233	2.81591	2.35116	0.4	0.394392
Cxcr2	0.0712764	1.36543	0.0215481	0.244859	-4.25979	0.110169	1.12305	0.0417319	0.200135	-3.34964	1.64948	0.920438	0.534884	0.16016	0.841623	0.144425	0.961819	0.141079	0.172779	-2.73545	2.70846	0.394184	0.473336	0.0782841	2.78053	6.0373	0.787393	0.586957	0.159349	2.93875	0.0816111	1.03264	0.0375123	0.185971	-3.66143	0.396228	0.952769	0.101124	0.173259	-1.2658	0.0276403	1.00072	0.0125984	0.182015	-5.17812	1.46462	0.941196	0.38	0.171108
St3gal6	0.213006	0.3961	0.0635101	0.0906224	-0.89497	0.100906	0.387129	0.0500782	0.0886119	-1.93981	0.562283	0.329007	0.226744	0.0770259	0.77318	0.0334339	0.343324	0.0373444	0.0827977	-3.36019	0.411998	0.312895	0.0829116	0.0814348	0.396962	2.11465	0.281885	0.251553	0.0765787	2.90724	0.0749299	0.36343	0.0434353	0.0857463	-2.27807	0.0810827	0.340693	0.0393258	0.0824955	-2.07101	1.04173	0.292453	0.207874	0.073925	1.83271	0.0611901	0.3377	0.02	0.0820722
Slpi	1.0864	14.543	0.228239	0.696874	-3.74269	3.83929	11.5171	0.605634	0.530885	-1.58487	11.837	10.1018	0.944767	0.530973	0.228691	3.96729	10.2979	0.883817	0.536389	-1.37613	25.3012	5.44225	0.958739	0.415051	2.21693	62.4479	8.5532	0.97205	0.531003	2.86812	1.2259	11.0794	0.273445	0.572084	-3.17596	33.0444	9.77416	0.853933	0.538946	1.75736	0.993853	10.7282	0.217323	0.5645	-3.43223	3.73526	10.1868	0.58	0.543961
Snap23	0.803808	1.37099	0.222852	0.35207	-0.770295	1.1726	1.18903	0.423057	0.285602	-0.0200825	1.26475	1.18354	0.52907	0.302758	0.0957394	0.35707	1.20501	0.344398	0.309168	-1.75476	1.4011	1.1192	0.325029	0.305259	0.324092	7.12548	1.00396	0.642857	0.299743	2.82728	0.698704	1.23646	0.291214	0.311888	-0.823468	1.09942	1.18757	0.241573	0.311096	-0.111278	0.563077	1.22496	0.138583	0.320636	-1.12134	1.25434	1.18581	0.36	0.309721
Bst1	0.0554165	0.726096	0.0206975	0.183301	-3.71177	0.351893	0.540995	0.167971	0.122192	-0.62048	0.472222	0.508653	0.212209	0.127613	-0.107215	0.0651043	0.517572	0.0705394	0.131664	-2.99093	1.31701	0.255478	0.297003	0.0784052	2.36599	3.02963	0.430142	0.360248	0.12325	2.81626	0.0525561	0.554482	0.0335637	0.140294	-3.39921	0.0919861	0.514444	0.0393258	0.131824	-2.48353	0.0234437	0.53767	0.00787402	0.137934	-4.51945	0	0.50985	0	0.130907
Il15	0.138135	0.318135	0.0416785	0.108857	-1.20356	0.285764	0.253804	0.124152	0.0789533	0.17111	0.219718	0.260771	0.15407	0.0847571	-0.247132	0.136876	0.262258	0.149378	0.0855388	-0.938117	0.278107	0.253662	0.0930323	0.0850703	0.132733	1.52448	0.220668	0.208075	0.083246	2.78837	0.227723	0.262744	0.0937808	0.0862561	-0.206377	0.52157	0.255082	0.146067	0.085972	1.0319	0.115294	0.268453	0.0377953	0.0900255	-1.21935	1.24042	0.254912	0.32	0.0858787
Grina	1.46856	2.81963	0.351574	0.483	-0.941103	0.831887	2.71241	0.333855	0.46305	-1.70512	2.71556	2.36822	0.793605	0.428558	0.197448	0.540339	2.42115	0.423237	0.440548	-2.16376	4.6419	1.67487	0.702219	0.35858	1.47067	13.8448	2.02762	0.782609	0.42966	2.77148	0.468679	2.5766	0.215202	0.463397	-2.45879	1.79139	2.3891	0.308989	0.442356	-0.415387	0.832327	2.4757	0.220472	0.453858	-1.57262	3.76979	2.37281	0.66	0.439142
Wfdc17	1.95775	12.8402	0.318117	0.598985	-2.7134	12.6707	8.56602	0.899322	0.423068	0.564796	9.18238	9.29682	0.72093	0.50043	-0.0178689	1.52769	9.47007	0.547718	0.506522	-2.63202	16.329	7.1028	0.469833	0.519147	1.20098	53.9805	7.92264	0.76087	0.499667	2.76838	4.05925	9.83376	0.548865	0.503161	-1.27653	9.95349	9.28214	0.646067	0.505121	0.100746	0.862001	9.81878	0.192126	0.527096	-3.50978	1.18997	9.3308	0.26	0.508588
Fgl2	0.0726443	0.771111	0.0243833	0.205511	-3.40802	0.661419	0.518055	0.247261	0.124775	0.352461	0.906712	0.531525	0.325581	0.140594	0.770506	0.13908	0.552663	0.161826	0.146125	-1.99049	0.594756	0.527481	0.117945	0.155356	0.173178	3.14714	0.463598	0.335404	0.14068	2.76309	0.896564	0.506982	0.321816	0.128365	0.822472	0.242208	0.548491	0.0674157	0.147797	-1.17922	0.801323	0.527377	0.190551	0.143727	0.603551	0.105258	0.545486	0.04	0.146969
A530064D06Rik	0.0888033	0.486869	0.0289198	0.160954	-2.45485	0.388138	0.350446	0.179969	0.10456	0.147375	0.266542	0.360098	0.180233	0.115873	-0.434026	0.225496	0.360122	0.240664	0.115123	-0.675386	0.70535	0.248714	0.205527	0.0906447	1.50385	1.99725	0.306822	0.26087	0.113535	2.70254	0.123087	0.381295	0.0720632	0.122655	-1.63123	0.266575	0.358638	0.0674157	0.118764	-0.427985	0.050534	0.376236	0.0173228	0.12419	-2.89631	0.0349284	0.358619	0.02	0.118373
Tmem154	0.0183352	0.380568	0.00765523	0.128736	-4.37547	0.126068	0.291875	0.0683359	0.0937781	-1.21115	0.345882	0.259764	0.218023	0.0850434	0.413079	0.221601	0.263433	0.224066	0.0862004	-0.249472	0.656966	0.139697	0.20436	0.0534416	2.23351	1.44237	0.226315	0.201863	0.0858177	2.67204	0.0508729	0.284359	0.0306022	0.0953303	-2.48275	0.0648322	0.265807	0.0224719	0.090388	-2.0356	0.210764	0.265727	0.0771654	0.0900255	-0.334316	0.193502	0.262822	0.06	0.0894067
Gm8797	1.32548	3.30973	0.281259	0.509597	-1.3202	3.11095	2.56653	0.561815	0.407907	0.277536	1.45324	2.7027	0.540698	0.431708	-0.895131	3.04789	2.65421	0.746888	0.428072	0.199529	1.7805	2.93771	0.374076	0.454193	-0.722415	14.5723	2.29773	0.763975	0.425088	2.66495	2.78154	2.65073	0.559724	0.422308	0.0694917	4.07155	2.63942	0.432584	0.435216	0.625358	4.7385	2.53359	0.568504	0.42686	0.903246	18.3699	2.59007	0.86	0.4332
Gadd45a	0.470564	1.60591	0.125319	0.316836	-1.77092	0.304289	1.43642	0.120501	0.283243	-2.23896	1.27224	1.23466	0.5	0.246349	0.0432575	0.973992	1.24182	0.564315	0.247353	-0.350472	2.99728	0.687488	0.557805	0.159961	2.12425	6.75325	1.06664	0.546584	0.245452	2.66251	0.135681	1.34948	0.0661402	0.273858	-3.31412	0.534508	1.24758	0.117978	0.256695	-1.22285	0.336518	1.29192	0.0897638	0.264677	-1.94076	2.22032	1.23128	0.24	0.25448
Mxd1	0.200921	2.57663	0.0643606	0.430354	-3.68079	0.353341	2.11425	0.136672	0.348607	-2.58101	2.20815	1.78897	0.668605	0.299322	0.303715	0.78952	1.82536	0.506224	0.306616	-1.20913	4.86196	0.849759	0.740366	0.177412	2.51641	9.58234	1.56368	0.729814	0.298219	2.61543	0.745603	1.91143	0.199408	0.322594	-1.35817	0.563114	1.82302	0.146067	0.313821	-1.69483	0.982309	1.85341	0.218898	0.316807	-0.915933	2.17609	1.80056	0.38	0.310742
Il1rn	0.239649	0.773694	0.0722994	0.190293	-1.69084	0.346332	0.654161	0.132499	0.155997	-0.917492	0.978911	0.587174	0.369186	0.144698	0.737389	0.161296	0.609612	0.174274	0.151323	-1.91818	1.27483	0.389426	0.286493	0.109913	1.71088	3.1636	0.520991	0.372671	0.145061	2.60224	0.211471	0.639717	0.076999	0.159564	-1.59698	0.224898	0.605894	0.0617978	0.15334	-1.4298	0.0740815	0.63239	0.0251969	0.159729	-3.09363	0.1758	0.601595	0.08	0.152168
Smim3	0.148368	0.63656	0.0462149	0.200987	-2.10111	0.537313	0.464548	0.218571	0.135894	0.209936	0.232767	0.485472	0.180233	0.149566	-1.0605	0.384125	0.479564	0.327801	0.146503	-0.320147	0.496192	0.4716	0.161931	0.146995	0.0733343	2.51889	0.414828	0.31677	0.145442	2.6022	0.7195	0.452438	0.288253	0.136317	0.669274	0.125644	0.483322	0.0393258	0.152401	-1.94365	0.370454	0.484108	0.0897638	0.154329	-0.386036	7.36275	0.445476	0.64	0.148268
Trim30b	0.397993	0.857335	0.119365	0.230052	-1.10711	0.362085	0.782008	0.169014	0.199349	-1.11085	0.932908	0.70022	0.424419	0.186408	0.413927	0.16332	0.720015	0.190871	0.194045	-2.14033	1.35404	0.506372	0.310237	0.15778	1.41901	3.69817	0.615898	0.437888	0.186494	2.58605	0.409479	0.738409	0.185587	0.194841	-0.850632	0.30318	0.714381	0.0842697	0.195809	-1.23652	0.0651988	0.747665	0.0251969	0.204496	-3.51948	0.286664	0.709571	0.06	0.194597
Ifit3	0.852845	2.44279	0.188829	0.377708	-1.51817	1.71121	1.9705	0.380803	0.302224	-0.203542	2.57476	1.90321	0.636628	0.305622	0.436	0.315406	1.96122	0.282158	0.316919	-2.63647	3.28714	1.50037	0.411444	0.286476	1.13152	9.89039	1.68025	0.574534	0.30822	2.55735	1.27566	1.99158	0.34156	0.31352	-0.64267	1.19585	1.93675	0.252809	0.317204	-0.695605	0.623009	2.0057	0.146457	0.326723	-1.68678	0.743929	1.93004	0.18	0.316777
Slfn1	0.409036	2.95998	0.121066	0.522484	-2.85529	2.9246	1.95713	0.610329	0.344564	0.579496	2.62767	2.11214	0.741279	0.380166	0.315079	0.725603	2.16048	0.489627	0.389414	-1.5741	4.02402	1.53842	0.662125	0.307441	1.38718	10.9124	1.85912	0.73913	0.380989	2.55328	0.587976	2.28764	0.200395	0.411399	-1.96003	0.63625	2.15348	0.134831	0.395941	-1.75901	0.516864	2.229	0.149606	0.406735	-2.10854	0.218614	2.13739	0.08	0.393093
Sephs2	0.993807	1.26927	0.252906	0.340417	-0.352964	1.31213	1.15093	0.439228	0.284479	0.189116	1.22704	1.17793	0.491279	0.306004	0.0589371	1.15462	1.18005	0.701245	0.303025	-0.0314398	1.15228	1.18796	0.276372	0.322952	-0.0439909	6.04097	1.03039	0.571429	0.303934	2.55159	0.498039	1.24987	0.2231	0.321064	-1.32745	0.605554	1.18909	0.179775	0.314103	-0.973525	0.706	1.209	0.20315	0.318673	-0.77608	1.35472	1.17867	0.34	0.311763
Gadd45b	0.326899	0.936066	0.089311	0.189745	-1.51776	0.595841	0.768015	0.201878	0.14735	-0.366207	0.538173	0.744059	0.218023	0.155006	-0.467347	0.285925	0.7478	0.261411	0.154631	-1.38702	0.40951	0.839627	0.103153	0.173776	-1.03585	3.69745	0.646734	0.310559	0.1523	2.51529	2.12983	0.593711	0.308983	0.141313	1.84291	0.993619	0.73323	0.168539	0.156817	0.438426	1.2738	0.704081	0.220472	0.153053	0.855323	0.31017	0.739497	0.08	0.157367
Isg15	0.962222	6.71475	0.211228	0.625308	-2.80289	4.52433	4.90769	0.588419	0.469227	-0.117338	6.08909	4.79875	0.84593	0.478668	0.343567	2.07388	4.90278	0.726141	0.484972	-1.24127	9.62155	3.35112	0.734527	0.414324	1.52163	23.9516	4.25362	0.763975	0.481951	2.49336	3.47	4.98125	0.557749	0.483381	-0.521571	3.34931	4.8647	0.421348	0.491497	-0.538487	1.30906	5.05988	0.244094	0.505694	-1.95057	6.24631	4.83324	0.64	0.489648
Rnf144a	0.182029	0.449295	0.052736	0.138744	-1.30349	0.126839	0.412851	0.056338	0.122417	-1.70263	0.534619	0.356521	0.299419	0.104515	0.584525	0.369872	0.362007	0.302905	0.106333	0.0310077	0.794567	0.227573	0.230829	0.0733156	1.80384	1.78046	0.318684	0.248447	0.106486	2.48205	0.0662493	0.392747	0.0227048	0.1198	-2.56762	0.128332	0.366093	0.0449438	0.111811	-1.51233	0.0681134	0.380515	0.0299213	0.115747	-2.48194	0.22535	0.362817	0.08	0.110853
2310001H17Rik	0.671857	1.53572	0.183158	0.366054	-1.19269	0.884643	1.33371	0.315076	0.304582	-0.592273	1.88349	1.23349	0.630814	0.295791	0.610661	0.593684	1.2692	0.460581	0.30293	-1.09615	2.1014	0.99039	0.448424	0.262239	1.08528	6.08493	1.10599	0.552795	0.298886	2.4599	0.457274	1.33646	0.205331	0.316884	-1.54728	0.81137	1.26156	0.123596	0.309499	-0.636774	0.987001	1.27081	0.23937	0.310622	-0.364621	2.17227	1.24989	0.42	0.305914
Tbc1d4	0.0573941	0.973825	0.0158775	0.102687	-4.08469	0.0878011	0.801572	0.0219092	0.0856918	-3.19052	0.0725337	0.694909	0.0406977	0.0754987	-3.2601	0.0129486	0.690207	0.0124481	0.0758034	-5.73616	0.025445	0.87738	0.00739587	0.0952496	-5.10775	0.0621469	0.693923	0.00931677	0.0763882	-3.48102	6.55071	0.0682751	0.619941	0.0180465	6.58415	0.270783	0.681886	0.0393258	0.0749789	-1.33239	0.135581	0.708759	0.0299213	0.0771647	-2.38614	1.02307	0.673508	0.28	0.0734379
Ppp1r14a	0.0162286	0.313209	0.00510349	0.0712915	-4.27052	0.0256224	0.257488	0.00834637	0.0586253	-3.32903	0.0302715	0.222523	0.0174419	0.0507779	-2.87792	0.00640196	0.221195	0.00829876	0.0506616	-5.11066	0.0195314	0.277704	0.00544959	0.0634998	-3.82968	0.0831797	0.220498	0.00931677	0.0509572	-1.40646	2.09898	0.0219738	0.464956	0.00683116	6.57776	0.0180794	0.219728	0.011236	0.0503617	-3.6033	0.0153757	0.228944	0.00629921	0.0524249	-3.89627	0.118765	0.216865	0.02	0.0498561
Ccnd1	0.0244956	0.459554	0.00793876	0.102276	-4.22964	0.0368471	0.378228	0.0213876	0.0823226	-3.35963	0.0501387	0.326538	0.0348837	0.0727307	-2.70325	0.0167265	0.324608	0.0207469	0.0726843	-4.27849	0.0225382	0.409656	0.00856364	0.0911294	-4.18397	0.0253697	0.326718	0.00621118	0.0735308	-3.68687	3.06919	0.0335736	0.631787	0.0136623	6.51439	0.417792	0.316078	0.106742	0.0709386	0.402504	0.00880311	0.337011	0.00472441	0.0756921	-5.25864	0.0990605	0.318766	0.04	0.0716739
H2-Oa	0.0447759	0.679477	0.015594	0.117357	-3.92363	0.0844493	0.55617	0.0318206	0.0954627	-2.71937	0.0668093	0.485926	0.0406977	0.0856161	-2.86262	0.0436077	0.482374	0.0373444	0.0852552	-3.4675	0.0386749	0.607692	0.0108992	0.107004	-3.97387	0.0839048	0.484523	0.0124224	0.0863892	-2.52974	4.3756	0.0694888	0.682132	0.0224307	5.97656	0.085008	0.479085	0.0280899	0.0851264	-2.49461	0.0803006	0.497058	0.0283465	0.0876694	-2.62993	0.643743	0.471808	0.18	0.0837434
Ube2e2	0.00428711	0.113885	0.00226822	0.0431862	-4.73143	0.0356495	0.0873158	0.0151278	0.0330189	-1.29236	0.0133696	0.0802902	0.0116279	0.0304476	-2.58627	0.00562197	0.0798152	0.00829876	0.0303403	-3.82752	0.00563236	0.100743	0.0027248	0.0382937	-4.16079	0.020245	0.0799392	0.00310559	0.0306696	-1.98133	0.721812	0.0116848	0.265548	0.00550571	5.94892	0.0180794	0.0791677	0.011236	0.0301607	-2.13057	0.00154757	0.0829391	0.0015748	0.031612	-5.74398	0	0.0785257	0	0.0299879
Cd209a	0.0176383	0.933789	0.00538701	0.0747189	-5.72631	0.41115	0.683411	0.0495566	0.052673	-0.733089	0.0194431	0.655395	0.0116279	0.0534504	-5.07503	0.0318771	0.648921	0.033195	0.052552	-4.34745	0.017342	0.827522	0.00817439	0.0658022	-5.57646	0.055398	0.65296	0.00931677	0.0534337	-3.55909	5.8238	0.0992817	0.397828	0.0164152	5.87429	0.135994	0.643527	0.0337079	0.0524288	-2.24245	0.0239408	0.673283	0.00314961	0.0551738	-4.81367	0.0828958	0.637742	0.02	0.05227
Flt3	0.00649317	0.135301	0.00226822	0.0549767	-4.38111	0.0567663	0.101187	0.0234742	0.0408805	-0.833915	0.00752703	0.0961343	0.0116279	0.0386561	-3.6749	0.00706565	0.0952822	0.0124481	0.0383743	-3.75331	0.00539496	0.120689	0.00155703	0.049079	-4.48354	0.00663871	0.0959759	0.00310559	0.0388608	-3.8537	0.840884	0.0161066	0.336624	0.00693312	5.70619	0.0100429	0.0947102	0.00561798	0.0383351	-3.23735	0	0.0991349	0	0.0401532	-7.61594	0	0.0937507	0	0.0379723
Dtx1	0.00141323	0.110905	0.00113411	0.0344118	-6.29419	0.00701844	0.0899005	0.00312989	0.027965	-3.67911	0.021589	0.0769783	0.0145349	0.0238618	-1.83415	0.00240154	0.0768761	0.00414938	0.0240076	-5.00051	0.00245806	0.0978688	0.00116777	0.0305381	-5.31526	0	0.0775244	0	0.024288	-3.79253	0.674029	0.0133705	0.203356	0.00499592	5.65569	0.022223	0.0761038	0.00561798	0.0238655	-1.77591	0.117191	0.0726008	0.0377953	0.0226782	0.690807	0	0.0755666	0	0.0236747
Spint1	0.00327999	0.0712593	0.00141764	0.0333151	-4.44132	0.0276384	0.0537232	0.0114763	0.0253819	-0.958872	0.00271363	0.0506252	0.00290698	0.0235755	-4.22156	0.00587612	0.0500867	0.00829876	0.0232514	-3.09149	0.00393766	0.0631626	0.00116777	0.0296898	-4.00366	0	0.050608	0	0.0236213	-3.17725	0.43675	0.00906464	0.206318	0.00397635	5.59042	0.0601597	0.0489172	0.0280899	0.0228319	0.298456	0.00185949	0.0520472	0.0015748	0.024249	-4.80684	0	0.04933	0	0.0230248
H2-Eb2	0.0129555	0.0872238	0.00396938	0.0330409	-2.75116	0.0211948	0.0720209	0.00730308	0.0270665	-1.76471	0.00886025	0.0647949	0.00872093	0.0240527	-2.87046	0.00229831	0.0643999	0.00414938	0.0240076	-4.80841	0.00237141	0.0818968	0.00116777	0.0305381	-5.10999	0.0126862	0.0645604	0.00310559	0.0241928	-2.34739	0.55808	0.0118851	0.210267	0.00428222	5.55324	0.00717861	0.0639506	0.00561798	0.0238655	-3.15518	0.00875454	0.0663995	0.00314961	0.024838	-2.92307	0	0.0633093	0	0.0236747
H2-DMb2	0.0738541	0.879101	0.0235327	0.132849	-3.57328	0.109217	0.725885	0.04747	0.107929	-2.73254	0.113782	0.633149	0.0784884	0.0978333	-2.47627	0.0879389	0.628682	0.124481	0.0965974	-2.83776	0.087869	0.781254	0.0369794	0.115972	-3.15237	0.206418	0.62922	0.0248447	0.099438	-1.608	5.43049	0.11945	0.671273	0.0379282	5.50661	0.19019	0.623771	0.0393258	0.0981866	-1.71357	0.0323573	0.653063	0.0141732	0.102395	-4.33506	0.301462	0.618102	0.06	0.0973911
Kmo	0.00482452	0.14781	0.00170116	0.0603236	-4.93722	0.0679005	0.108376	0.0302556	0.0435759	-0.67455	0.024632	0.10372	0.0174419	0.0419968	-2.07408	0.00232042	0.103458	0.00414938	0.0420605	-5.47851	0.0114086	0.129161	0.00467108	0.0525933	-3.50098	0	0.104309	0	0.0424802	-4.22068	0.884764	0.0202772	0.352419	0.00907423	5.44736	0.0212732	0.102542	0.011236	0.0417176	-2.26911	0.00122878	0.107438	0.0015748	0.0436874	-6.45014	0	0.101675	0	0.0414075
H2-Eb1	0.769182	12.2439	0.125602	0.344256	-3.99259	4.80616	9.29992	0.337507	0.259097	-0.952334	0.882759	8.75405	0.30814	0.271834	-3.30986	0.709431	8.68137	0.410788	0.269849	-3.61319	0.600264	10.9643	0.163488	0.307077	-4.19108	1.20354	8.72772	0.142857	0.276979	-2.85832	73.9454	1.74481	0.975321	0.200449	5.40532	7.74808	8.51646	0.483146	0.269473	-0.136415	0.897713	8.97799	0.135433	0.281563	-3.32207	0.778614	8.53968	0.16	0.273512
H2-Ob	0.0249372	0.19369	0.00765523	0.0677269	-2.95738	0.0218051	0.163851	0.0109546	0.0561545	-2.90964	0.0186732	0.142627	0.0145349	0.0492507	-2.93321	0.00465484	0.141739	0.00829876	0.0490548	-4.92836	0.010503	0.178592	0.00467108	0.061682	-4.0878	0.0452814	0.141551	0.00931677	0.049338	-1.64433	1.2028	0.0287816	0.424482	0.00927814	5.38511	0.0163981	0.140732	0.00561798	0.0488584	-3.10135	0.0176065	0.146235	0.00629921	0.0507559	-3.0541	0.162536	0.138576	0.02	0.0482778
Spns3	0.00411336	0.108324	0.00170116	0.0455169	-4.7189	0.036796	0.0824446	0.019301	0.033805	-1.16387	0.0169917	0.0762412	0.0174419	0.0316885	-2.16574	0.0321673	0.0753187	0.0456432	0.0309074	-1.22741	0.0122379	0.0936967	0.00661736	0.0388997	-2.93664	0.0126862	0.0762491	0.00310559	0.0320983	-2.58746	0.641694	0.0157614	0.247779	0.00887031	5.34742	0.0315586	0.0750735	0.011236	0.03157	-1.25027	0.00594252	0.0786227	0.00472441	0.0328883	-3.7258	0.220588	0.0736789	0.08	0.0310092
Ciita	0.00466103	0.136051	0.0031188	0.0578558	-4.86736	0.055605	0.101326	0.0219092	0.0439128	-0.865713	0.0245918	0.0954795	0.0261628	0.0404696	-1.95701	0.0256081	0.0947662	0.0124481	0.0406427	-1.88777	0.00491851	0.120718	0.00233554	0.051745	-4.61727	0.0207732	0.095448	0.00310559	0.0411468	-2.19999	0.800718	0.020154	0.340573	0.00897227	5.31215	0.0962988	0.0931745	0.0280899	0.0402142	0.0475814	0.00622915	0.0986494	0.00472441	0.0422148	-3.9852	0.0552639	0.0934022	0.02	0.0401077
Dnase1l3	0.0191578	0.397016	0.00708818	0.083082	-4.37319	0.0732115	0.317055	0.0161711	0.0673854	-2.11459	0.0371782	0.281628	0.0290698	0.0592727	-2.92126	0.0041189	0.280001	0.00414938	0.0595463	-6.08703	0.0266189	0.350826	0.0089529	0.0736791	-3.72024	0.0498618	0.280726	0.00621118	0.0599105	-2.49316	2.32524	0.0619832	0.471866	0.0155995	5.22936	1.57459	0.252102	0.308989	0.0541201	2.6429	0.0261307	0.2893	0.00629921	0.0615551	-3.46875	0	0.275128	0	0.0585832
H2-Aa	1.33203	18.6473	0.187411	0.411571	-3.80727	9.53152	13.751	0.431403	0.318509	-0.528763	1.33285	13.3867	0.34593	0.338265	-3.32821	1.06729	13.2754	0.506224	0.334688	-3.63673	0.890694	16.7745	0.222265	0.374697	-4.2352	2.0532	13.3394	0.236025	0.341652	-2.69975	108.129	3.17867	0.975321	0.272737	5.08819	11.9556	13.0211	0.668539	0.332989	-0.123161	1.64182	13.7118	0.212598	0.346358	-3.06205	2.16452	13.0539	0.44	0.338037
Siglecg	0.0183803	0.233337	0.00595407	0.085824	-3.66618	0.0420989	0.189363	0.017736	0.0688455	-2.1693	0.043473	0.167208	0.0436047	0.0603226	-1.94345	0.12991	0.164034	0.141079	0.0579395	-0.336478	0.0610594	0.195095	0.0295835	0.0691953	-1.67589	0.0288048	0.167398	0.00621118	0.0614344	-2.5389	1.34419	0.0413053	0.445212	0.0199837	5.02427	0.0199232	0.165672	0.011236	0.0606032	-3.0558	0.016092	0.172449	0.00629921	0.0631259	-3.42176	0	0.164032	0	0.0600687
H2-Ab1	1.37236	20.6249	0.219733	0.48725	-3.90966	11.0109	15.0685	0.526343	0.372866	-0.452613	1.63064	14.7673	0.430233	0.399065	-3.1789	1.55661	14.6411	0.676349	0.393762	-3.23355	1.2594	18.425	0.30868	0.428502	-3.87085	4.08552	14.6645	0.428571	0.399181	-1.84374	117.245	3.72239	0.952616	0.342985	4.97715	12.7982	14.3757	0.640449	0.396035	-0.167686	2.17767	15.1085	0.269291	0.408207	-2.7945	3.50579	14.4	0.58	0.39922
Avpi1	0.0722405	0.475922	0.0204139	0.13518	-2.71984	0.228227	0.369345	0.0991132	0.0974843	-0.694499	0.0680085	0.353419	0.0465116	0.099456	-2.37759	0.0642755	0.350725	0.0622407	0.0985822	-2.448	0.0373145	0.43993	0.013624	0.12397	-3.55947	0.043074	0.353585	0.00931677	0.100486	-3.03717	2.69851	0.1012	0.672261	0.038438	4.73687	0.542304	0.341035	0.123596	0.097341	0.669184	0.0825454	0.360666	0.0346457	0.101708	-2.1274	0.0276319	0.345816	0.02	0.0981339
Zbtb46	0.0212128	0.0735546	0.00850581	0.0340005	-1.79388	0.0131911	0.0658173	0.00678143	0.0297619	-2.3189	0.00977562	0.0580283	0.00872093	0.026248	-2.5695	0.00825693	0.0575931	0.00829876	0.026087	-2.80222	0.00456724	0.0726602	0.00116777	0.0333253	-3.99177	0	0.058227	0	0.0264787	-3.37957	0.437666	0.0171257	0.210267	0.00662724	4.6756	0.00819903	0.057302	0.00561798	0.0260265	-2.80506	0.0757148	0.0552961	0.0188976	0.0261143	0.453397	0	0.0567566	0	0.02581
Cd74	6.06759	52.8603	0.429827	0.521113	-3.12299	36.0334	37.9478	0.731873	0.439578	-0.0746807	4.31772	38.7017	0.537791	0.489835	-3.16406	2.1446	38.4165	0.568465	0.489603	-4.16295	1.33757	48.9005	0.21487	0.577436	-5.19217	5.04882	38.6073	0.39441	0.494333	-2.93485	289.086	11.6353	0.995064	0.439335	4.63492	48.9557	37.4189	0.764045	0.486799	0.38771	4.14989	39.6945	0.325984	0.501669	-3.25779	5.69783	37.7568	0.42	0.491691
Tspan33	0.0207935	0.09148	0.00935639	0.0389361	-2.13732	0.0587765	0.070521	0.0245175	0.0303235	-0.262815	0.00560674	0.0705035	0.00581395	0.0300659	-3.65246	0.00588579	0.0698653	0.00829876	0.0297732	-3.56927	0.00254141	0.088956	0.00155703	0.0379302	-5.12939	0.0181295	0.0699834	0.00310559	0.0300981	-1.94867	0.523482	0.0214423	0.221125	0.00948206	4.60961	0.0383022	0.0689444	0.0168539	0.029503	-0.848006	0.00277352	0.0725341	0.0015748	0.031023	-4.70887	0	0.0687581	0	0.0294309
Asb2	0.01557	0.373822	0.00453643	0.0829449	-4.58551	0.0364055	0.304558	0.0135629	0.0668239	-3.06449	0.0308135	0.264481	0.0174419	0.0587	-3.10153	0.0129792	0.262613	0.0124481	0.0584121	-4.33866	0.0222606	0.330148	0.00428182	0.0739215	-3.89055	0.0334567	0.263911	0.00621118	0.058958	-2.97968	1.96455	0.0806971	0.455084	0.0163132	4.60554	3.00541	0.211088	0.44382	0.0509255	3.83165	0.0669779	0.268902	0.0220472	0.0595916	-2.00533	0	0.258246	0	0.0576548
Il4i1	0.114239	0.232885	0.0328891	0.0426378	-1.02756	0.0630018	0.222463	0.0156495	0.0445867	-1.8201	0.0562545	0.198743	0.0377907	0.0395151	-1.82086	0.00783656	0.198459	0.0124481	0.0400756	-4.66247	0.0114383	0.251115	0.00544959	0.0500485	-4.4564	0.00663871	0.199966	0.00310559	0.0405753	-4.91271	1.4596	0.0635201	0.233959	0.0193719	4.52222	0.163695	0.194724	0.0280899	0.0396505	-0.250417	0.0206182	0.205035	0.00787402	0.0414294	-3.31388	0	0.195115	0	0.0396435
Cxcl16	0.0985226	0.379803	0.0272186	0.0784206	-1.94672	0.253132	0.295655	0.0975483	0.0540207	-0.224024	0.0932932	0.294519	0.0639535	0.0616589	-1.65852	0.0363555	0.293857	0.0497925	0.0620038	-3.01487	0.0237024	0.370441	0.00856364	0.0782841	-3.96614	0.0376193	0.295805	0.00621118	0.0634346	-2.9751	2.08675	0.102355	0.307009	0.0363989	4.34961	0.172453	0.290057	0.0393258	0.0621065	-0.750129	0.0317476	0.304105	0.0110236	0.064893	-3.25985	0.128685	0.288862	0.04	0.0618327
Bex6	0.0153428	0.266129	0.00708818	0.106115	-4.11649	0.271199	0.165697	0.134064	0.0608715	0.7108	0.0535941	0.188682	0.0465116	0.0747351	-1.81581	0.052163	0.187399	0.0580913	0.0741966	-1.84502	0.0163787	0.236692	0.00544959	0.0951285	-3.85312	0.0126862	0.189653	0.00310559	0.0760072	-3.90203	1.31125	0.0680021	0.457058	0.0342577	4.26922	0.0453395	0.186713	0.0280899	0.074603	-2.04198	0.00998623	0.19526	0.00472441	0.0781465	-4.28931	0.0276319	0.185115	0.02	0.0740878
Rtn1	0.0433203	0.0967944	0.0136093	0.0390732	-1.15988	0.0476459	0.086194	0.0161711	0.0339173	-0.855235	0.0283965	0.0810385	0.0174419	0.0312112	-1.5129	0.00330312	0.0810976	0.00414938	0.03138	-4.61776	0.00643531	0.102069	0.00233554	0.0396268	-3.9874	0.0253725	0.081021	0.00310559	0.0316221	-1.67503	0.555025	0.0302374	0.231984	0.00999184	4.19815	0.0262784	0.0802529	0.011236	0.0311003	-1.61067	0.019679	0.0830859	0.00472441	0.0323974	-2.07795	0	0.0797335	0	0.0309163
Tspan3	0.0796936	0.369472	0.0260845	0.0822594	-2.21293	0.200338	0.291101	0.0912885	0.0580638	-0.53908	0.0654277	0.281903	0.0377907	0.0648086	-2.10723	0.0767043	0.279539	0.0788382	0.0636106	-1.86567	0.017208	0.355284	0.00856364	0.0811924	-4.36782	0	0.283456	0	0.065911	-5.66294	1.85127	0.112222	0.283317	0.0412928	4.04408	1.25062	0.258705	0.230337	0.061167	2.27326	0.198275	0.279806	0.0661417	0.0638131	-0.496922	0	0.276298	0	0.0642466
Ahr	0.040406	0.252002	0.0136093	0.0850014	-2.64079	0.252481	0.168082	0.101721	0.0531222	0.587005	0.0662001	0.18687	0.0377907	0.0625179	-1.49713	0.0180979	0.186791	0.0248963	0.0625709	-3.36754	0.00949857	0.237059	0.00389257	0.0797382	-4.64139	0.0171674	0.188121	0.00310559	0.0635299	-3.45392	1.21765	0.076176	0.373149	0.0295677	3.99862	0.0687411	0.184946	0.0168539	0.0624824	-1.42786	0.0645643	0.19042	0.0173228	0.0645003	-1.56037	0	0.183884	0	0.0620184
Basp1	0.0161214	0.178517	0.00538701	0.0496298	-3.46901	0.0204881	0.148212	0.00938967	0.0407682	-2.85481	0.101704	0.12637	0.0465116	0.0348382	-0.313266	0.00292292	0.12838	0.00414938	0.0359168	-5.45686	0.0425651	0.151431	0.0128455	0.0421716	-1.83092	0.280069	0.120847	0.0465839	0.0348605	1.2126	0.80605	0.055305	0.230997	0.0149878	3.86539	1.04089	0.110277	0.219101	0.0321338	3.23861	0.0333702	0.131334	0.00787402	0.0369134	-1.97661	0.092081	0.125741	0.02	0.0352799
Gpr183	0.0232556	0.164376	0.00510349	0.0627913	-2.82135	0.159658	0.109492	0.0688576	0.0386343	0.54416	0.00745036	0.122021	0.00872093	0.0451465	-4.03368	0.0164177	0.120702	0.0248963	0.0444234	-2.87812	0.00435015	0.153878	0.00233554	0.0569559	-5.14458	0	0.12201	0	0.0453377	-4.4468	0.743291	0.0538361	0.263574	0.0213091	3.78728	0.0281223	0.119888	0.0168539	0.0444424	-2.09191	0.0776397	0.120919	0.0330709	0.0446692	-0.639171	0.968252	0.114434	0.3	0.0428001
Cd7	0.02245	0.814292	0.00793876	0.131615	-5.18076	0.0415224	0.667007	0.0203443	0.106581	-4.00574	0.0459888	0.572951	0.0232558	0.0935382	-3.63906	0.0445758	0.567853	0.0497925	0.0922495	-3.67119	0.0321355	0.719349	0.012067	0.115972	-4.48445	0.037715	0.572101	0.00931677	0.0938185	-3.92306	3.45299	0.25701	0.604146	0.0383361	3.74795	0.039312	0.564844	0.011236	0.0926431	-3.84481	2.74086	0.420006	0.337008	0.0759866	2.70615	9.81888	0.513201	0.76	0.0881998
Slamf7	0.0248178	0.355395	0.00822229	0.110639	-3.83998	0.242302	0.248797	0.077204	0.0772686	-0.038164	0.0306526	0.254771	0.0261628	0.0789348	-3.05512	0.0277909	0.252655	0.0373444	0.0781664	-3.18448	0.0178528	0.319186	0.00661736	0.0992487	-4.16017	0	0.255242	0	0.0796266	-5.51167	1.51464	0.116788	0.479763	0.0356852	3.69701	0.0343495	0.251214	0.0224719	0.0781734	-2.87056	0.763522	0.215487	0.192126	0.0700962	1.82507	0.085859	0.248398	0.04	0.0774301
Ffar2	0.0174901	0.426786	0.00652112	0.143543	-4.6089	0.0479634	0.346217	0.019301	0.116015	-2.85167	0.33075	0.292153	0.206395	0.0953517	0.179017	0.693117	0.284274	0.502075	0.0896975	1.28582	0.338836	0.279228	0.135461	0.0874939	0.279142	0.0956913	0.299443	0.0124224	0.101533	-1.64582	1.78019	0.139817	0.445212	0.0631117	3.67042	0.135882	0.296014	0.0505618	0.0996899	-1.12331	0.0081026	0.311164	0.00629921	0.104653	-5.26315	0.125156	0.294161	0.04	0.0991551
Rras2	0.0151682	0.183632	0.00481996	0.0634768	-3.5977	0.0550228	0.14459	0.0271257	0.0480683	-1.39387	0.00567962	0.132763	0.00872093	0.0455283	-4.54691	0.00930609	0.131443	0.0124481	0.0450851	-3.82012	0.0102437	0.165608	0.00311405	0.0571983	-4.01495	0	0.132671	0	0.0457186	-4.56766	0.771918	0.0622917	0.294176	0.0185563	3.63134	0.275855	0.126262	0.0505618	0.0442544	1.12749	0.572202	0.101076	0.137008	0.0385824	2.50108	0	0.12932	0	0.0445641
Tmem176a	0.0380196	1.03126	0.0127587	0.17768	-4.76153	1.50112	0.536668	0.296818	0.0867026	1.48394	0.0852185	0.727958	0.0639535	0.125895	-3.09462	0.115963	0.721001	0.112033	0.124197	-2.63634	0.0469906	0.913162	0.0202413	0.156205	-4.28043	0	0.729225	0	0.127726	-7.02617	4.21563	0.345198	0.57157	0.0776917	3.61025	0.396307	0.71273	0.0730337	0.124777	-0.846739	0.139608	0.74293	0.0409449	0.129099	-2.41185	0.150226	0.710112	0.04	0.124315
Hmgn3	0.0414472	0.176153	0.0141764	0.0726625	-2.08748	0.197696	0.118156	0.0991132	0.0438005	0.742591	0.0529828	0.134849	0.0377907	0.0541185	-1.34775	0.0304515	0.134566	0.0290456	0.0541588	-2.14372	0.0145437	0.16889	0.00661736	0.0682259	-3.53762	0.00663871	0.136099	0.00310559	0.0551481	-4.35761	0.787959	0.0645229	0.274432	0.0307912	3.61024	0.00988037	0.134293	0.00561798	0.054402	-3.76468	0.0386619	0.138081	0.0251969	0.0553701	-1.83653	0.0725678	0.132524	0.04	0.0536626
Batf3	0.0508746	0.489487	0.0175787	0.146148	-3.26625	0.643931	0.282495	0.206051	0.0823226	1.18868	0.09874	0.354661	0.0755814	0.105183	-1.84473	0.0297506	0.353741	0.033195	0.10586	-3.5717	0.0161094	0.44939	0.00739587	0.134392	-4.80199	0.0459237	0.355745	0.00931677	0.107153	-2.95353	2.05661	0.169902	0.572557	0.0558728	3.59749	0.769863	0.339445	0.162921	0.10326	1.18142	0.0286706	0.366341	0.00944882	0.110151	-3.67554	0	0.348134	0	0.104726
Etv3	0.174829	0.40177	0.0558548	0.113655	-1.20043	0.290668	0.335795	0.116849	0.0900719	-0.208208	0.148385	0.333692	0.113372	0.0942064	-1.16917	0.0529562	0.334061	0.0705394	0.0953686	-2.65724	0.0656706	0.409407	0.0237446	0.116941	-2.64022	0.134389	0.333733	0.0217391	0.0970569	-1.31228	1.90786	0.164607	0.424482	0.0607667	3.53486	0.1577	0.330646	0.0449438	0.0956497	-1.0681	0.188437	0.336489	0.0566929	0.0971922	-0.836474	0.317572	0.327848	0.12	0.0946987
Fam46c	0.0144151	0.123113	0.00481996	0.0481217	-3.09433	0.0583187	0.0940061	0.0219092	0.0366128	-0.688796	0.0389052	0.0892855	0.0261628	0.0342655	-1.19846	0.0285944	0.0890299	0.0373444	0.0339319	-1.63856	0.0497682	0.0994877	0.0175165	0.039142	-0.999296	0.0523124	0.0887687	0.00931677	0.0347652	-0.762898	0.507878	0.044285	0.208292	0.0160073	3.51959	0.0270844	0.0886974	0.0224719	0.0342009	-1.71143	0.108533	0.0863841	0.0314961	0.0341645	0.329292	0.217128	0.087083	0.06	0.0338873
Spint2	0.0165854	0.350752	0.00793876	0.117083	-4.40246	0.037005	0.285932	0.0172144	0.0953504	-2.94988	0.126768	0.245612	0.0959302	0.0810346	-0.954191	0.417388	0.237835	0.356846	0.0752363	0.811432	0.22018	0.248575	0.0844687	0.0805865	-0.174997	0.199298	0.243138	0.0310559	0.0830555	-0.286847	1.39678	0.122548	0.380059	0.0506729	3.51069	0.0966113	0.244262	0.0280899	0.0824016	-1.33817	0.361636	0.234365	0.114961	0.0794227	0.62578	0.283935	0.241638	0.1	0.0814223
H2-DMb1	0.357426	1.43838	0.109725	0.263916	-2.00873	1.70531	0.952731	0.406886	0.172058	0.839893	0.339295	1.11057	0.212209	0.213706	-1.71069	0.250807	1.10508	0.232365	0.213233	-2.1395	0.0892168	1.39639	0.0389257	0.268056	-3.96824	0.245071	1.11185	0.0403727	0.218973	-2.18169	6.20922	0.556919	0.786772	0.154466	3.47887	1.28082	1.0828	0.280899	0.212534	0.242309	0.254634	1.13789	0.0614173	0.223149	-2.15986	0.335918	1.08954	0.12	0.214093
Icosl	0.0341645	0.152685	0.010774	0.0621058	-2.15999	0.0977022	0.117575	0.0500782	0.0443621	-0.26712	0.0347685	0.116658	0.0319767	0.0458146	-1.74643	0.0515328	0.115479	0.0705394	0.0448015	-1.16407	0.0689502	0.128096	0.0237446	0.0521086	-0.893602	0.111488	0.114133	0.0186335	0.0461949	-0.0338302	0.647632	0.0589451	0.246792	0.0245718	3.45773	0.0182862	0.115656	0.011236	0.0459457	-2.66102	0.0412473	0.118593	0.0125984	0.047418	-1.52365	0	0.114584	0	0.0455854
Hmgn1	0.0631168	0.295077	0.0189963	0.0943241	-2.22499	0.084352	0.248562	0.0359937	0.077044	-1.55911	0.0406808	0.225342	0.0290698	0.0711081	-2.4697	0.126346	0.221593	0.0788382	0.0695652	-0.810536	0.0152802	0.28304	0.00583885	0.0896752	-4.21128	0.0193615	0.225609	0.00310559	0.0718164	-3.54256	1.22898	0.115206	0.405726	0.0350734	3.41518	1.39518	0.199808	0.264045	0.0665226	2.80376	0.552909	0.198685	0.159055	0.0642058	1.47656	0	0.22049	0	0.0700956
Rgs1	1.88987	5.82912	0.300255	0.339594	-1.62499	1.36842	5.2291	0.28169	0.336478	-1.93405	1.33856	4.65045	0.421512	0.323661	-1.79669	0.389309	4.63983	0.298755	0.32741	-3.57508	0.30891	5.86398	0.103153	0.396389	-4.24662	1.38405	4.64211	0.167702	0.331651	-1.74588	25.3055	2.40097	0.82231	0.275591	3.39776	24.0879	4.21832	0.601124	0.322184	2.51357	9.28617	4.2496	0.640945	0.307186	1.12775	44.9512	4.35759	0.92	0.324018
Wdr91	0.0836069	0.195064	0.0260845	0.0736222	-1.22225	0.173826	0.155487	0.0808555	0.0532345	0.160848	0.0344429	0.162817	0.0348837	0.0588909	-2.24097	0.0373564	0.161501	0.0456432	0.0584121	-2.11211	0.0163314	0.203069	0.00739587	0.0739215	-3.63625	0.0199161	0.162993	0.00621118	0.05972	-3.0328	0.882289	0.0840049	0.295163	0.033646	3.39271	0.169135	0.158562	0.0449438	0.0583482	0.0931289	0.139171	0.159955	0.0425197	0.0591007	-0.200813	0.109281	0.158965	0.06	0.058119
Scimp	0.00409314	0.211585	0.00141764	0.0670414	-5.69188	0.0381628	0.166732	0.0166927	0.0518868	-2.12729	0.0152722	0.14818	0.0203488	0.0464828	-3.27838	0.0119787	0.146961	0.0165975	0.0463138	-3.61689	0.00858322	0.186099	0.0027248	0.059016	-4.43841	0.104597	0.145162	0.00621118	0.0468616	-0.472827	0.79348	0.07687	0.30997	0.0183524	3.3677	0.195575	0.143092	0.0561798	0.0454759	0.450781	0.867771	0.098832	0.168504	0.0379933	3.13427	0	0.144623	0	0.0458639
Rnd3	0.0220603	0.162175	0.0062376	0.0684124	-2.87802	0.233012	0.0914224	0.0996348	0.037062	1.34978	0.0312906	0.119304	0.0290698	0.0487735	-1.93084	0.0239497	0.118614	0.0290456	0.0485822	-2.3082	0.0112263	0.149281	0.00428182	0.0618032	-3.73308	0.00663871	0.119875	0.00310559	0.0495285	-4.17449	0.638372	0.0626057	0.262586	0.0259992	3.35003	0.079741	0.117121	0.0337079	0.0483886	-0.554601	0.0112341	0.123068	0.00629921	0.0507559	-3.4535	0.414107	0.115124	0.06	0.0480921
Slc45a3	0	0.0384196	0	0.00699205	-8.60547	0.000925013	0.0312735	0.0010433	0.00550314	-5.07932	0	0.0267474	0	0.00486781	-4.5459	0	0.026487	0	0.00482042	-4.19903	0	0.0339594	0	0.00618032	-7.29662	0	0.0266914	0	0.00485761	-2.25425	0	0.0285718	0	0.00519984	-5.72076	1.56438	0.000166612	0.275281	0.000187917	13.1968	0	0.0275115	0	0.00500687	-5.76658	0	0.0260173	0	0.00473494
Mertk	0.00222222	0.0837519	0.00113411	0.0116534	-5.23605	0.00500938	0.0684098	0.00365154	0.00920934	-3.7715	0.0105402	0.0587094	0.00290698	0.00839935	-2.47769	0.00186573	0.0584381	0.00414938	0.00831758	-4.9691	0.000802896	0.0747287	0.000778513	0.0105429	-6.54031	0	0.0589317	0	0.008477	-3.39692	0	0.0630836	0	0.00907423	-6.86343	3.31925	0.0026213	0.410112	0.00150334	10.3064	0.00680261	0.0603185	0.0015748	0.00863931	-3.14844	0	0.0574435	0	0.00826293
Igf1	0.00140369	0.142932	0.000567054	0.0186455	-6.66996	0.00441772	0.116693	0.00208659	0.0150494	-4.72327	0.0363318	0.0987879	0.0203488	0.0125036	-1.4431	0.00761225	0.0988341	0.0124481	0.0127599	-3.69861	0.005597	0.125196	0.00194628	0.0161173	-4.48339	0	0.0997713	0	0.0131441	-4.15651	0.00401463	0.106386	0.00197433	0.0138662	-4.7279	5.58663	0.0049873	0.634831	0.00234896	10.1295	0.0108379	0.102162	0.00314961	0.0133517	-3.23669	0	0.0972518	0	0.0128122
Paqr9	0.00252062	0.0444333	0.000567054	0.00699205	-4.13979	0.00174611	0.0370215	0.0010433	0.00572776	-4.40615	0.00114507	0.031745	0.00290698	0.00496325	-4.79303	0	0.0314732	0	0.00500945	-4.44787	0.00231965	0.0396301	0.00116777	0.00605914	-4.09462	0	0.031716	0	0.0050481	-2.50309	0	0.0339505	0	0.00540375	-5.9696	1.76627	0.00174674	0.252809	0.000751668	9.98182	0	0.0326906	0	0.00520322	-6.01542	0	0.0309151	0	0.00492062
Fcna	0.00968521	0.278836	0.0031188	0.0256375	-4.84749	0.0202665	0.227891	0.00938967	0.0202156	-3.49117	0.0316412	0.196345	0.0232558	0.018135	-2.63351	0.00525187	0.195342	0.00829876	0.0185255	-5.21703	0.00913802	0.24776	0.00428182	0.0226612	-4.76092	0.0500051	0.195436	0.00931677	0.0185732	-1.96655	0.0146049	0.209339	0.00691017	0.0194739	-3.84132	10.834	0.0131103	0.775281	0.00563751	9.69065	0	0.203023	0	0.0194384	-8.65011	0	0.191996	0	0.0183827
Kcnj10	0.00148602	0.0376609	0.000567054	0.00671785	-4.66354	0.000903757	0.0312452	0.000521648	0.00561545	-5.11156	0	0.0267195	0	0.00486781	-4.54439	0	0.0264594	0	0.00482042	-4.19753	0.00186247	0.0333441	0.000389257	0.00605914	-4.16214	0	0.0266635	0	0.00485761	-2.25275	0.00229307	0.0283052	0.000987167	0.00509788	-3.62571	1.45001	0.00205198	0.252809	0.000563751	9.46483	0.0122172	0.0267212	0.0015748	0.0049087	-1.12907	0	0.0259902	0	0.00473494
Cmbl	0	0.0274812	0	0.00630655	-8.12207	0.00392666	0.0216667	0.00208659	0.00471698	-2.4641	0.0128856	0.0187091	0.00581395	0.00419968	-0.537974	0	0.0189459	0	0.00434783	-3.71563	0.00128987	0.0238892	0.000778513	0.00533204	-4.21106	0.00863864	0.0188271	0.00310559	0.00428612	-1.12394	0	0.0204371	0	0.00469005	-5.23736	1.02467	0.00169646	0.207865	0.000845626	9.23842	0	0.0196787	0	0.004516	-5.28318	0	0.0186099	0	0.00427073
Abcc3	0.000434325	0.0344036	0.000283527	0.00822594	-6.30764	0.00520133	0.0272351	0.00312989	0.006177	-2.38851	0	0.0240977	0	0.00582228	-4.3954	0.00870898	0.0236648	0.00829876	0.00557656	-1.44216	0.000428933	0.0304617	0.000389257	0.00727096	-6.1501	0.0183437	0.0234846	0.00310559	0.00571483	-0.356432	0.0025377	0.0254793	0.000987167	0.00611746	-3.32773	1.28815	0.00217805	0.275281	0.0011275	9.20805	0	0.0247862	0	0.00598861	-5.61608	0	0.02344	0	0.00566336
Plpp3	0.0017146	0.0365536	0.000567054	0.00630655	-4.41407	0.00046021	0.0305241	0.000521648	0.00527853	-6.05151	0	0.0260255	0	0.00458146	-4.50642	0	0.0257721	0	0.00453686	-4.15956	0.00722579	0.0307933	0.000778513	0.00557441	-2.09139	0	0.025971	0	0.00457186	-2.21478	0	0.0278007	0	0.00489396	-5.68128	1.38863	0.00239525	0.241573	0.000469792	9.17927	0	0.026769	0	0.00471235	-5.72711	0	0.0253151	0	0.00445641
Cd5l	0.0174014	0.259287	0.00567054	0.0268714	-3.89727	0.0207456	0.21483	0.00991132	0.0221249	-3.37232	0.0392952	0.185082	0.0261628	0.0197576	-2.23574	0.0275569	0.18393	0.0165975	0.0200378	-2.73867	0.0154182	0.231824	0.00739587	0.023873	-3.91032	0.0383975	0.184804	0.00621118	0.0203829	-2.26691	0.0204741	0.19697	0.00987167	0.0210033	-3.2661	9.87978	0.0182295	0.747191	0.00779855	9.08206	0	0.191696	0	0.0212056	-8.56729	0	0.181285	0	0.0200538
Vcam1	0.0282258	0.607984	0.00935639	0.0452427	-4.42895	0.0376688	0.50112	0.0156495	0.0373989	-3.73371	0.0476898	0.431209	0.0348837	0.033502	-3.17663	0.464551	0.41798	0.26971	0.0281664	0.152403	0.041402	0.536576	0.0163488	0.0388997	-3.69601	0.0459399	0.430459	0.00931677	0.034289	-3.22806	0.0414324	0.458015	0.0167818	0.0352773	-3.46656	22.7469	0.0455927	0.870787	0.0195434	8.96265	0.0307023	0.443225	0.00787402	0.0351463	-3.85162	0	0.420962	0	0.0337016
C1qc	0.0437106	0.776721	0.0138928	0.0467508	-4.15134	0.0913516	0.633923	0.0333855	0.0366128	-2.7948	0.0682301	0.553221	0.0290698	0.0362699	-3.01937	0.0652682	0.548567	0.0580913	0.0355388	-3.07121	0.0468226	0.690654	0.0175165	0.041808	-3.88269	0.0894038	0.551555	0.015528	0.0366702	-2.6251	0.0857496	0.584493	0.0256663	0.0371126	-2.76898	29.1178	0.0598146	0.949438	0.0207648	8.92719	0.048236	0.568323	0.0110236	0.0376006	-3.55853	0	0.5403	0	0.0362083
Itgad	0	0.0690018	0	0.0112421	-9.45027	0.00236679	0.0560155	0.00156495	0.00887242	-4.56483	0	0.0480385	0	0.00782667	-5.39069	0.00524878	0.0474513	0.00829876	0.00756144	-3.17639	0.000475399	0.0608432	0.000389257	0.0098158	-6.99981	0.006042	0.0477525	0.00310559	0.00771502	-2.98248	0.00686367	0.0506063	0.00493583	0.00785073	-2.88226	2.50368	0.00541622	0.342697	0.00197313	8.85255	0.0657056	0.0453148	0.0141732	0.0071667	0.536035	0	0.0467273	0	0.00761304
Mrc1	0.00152284	0.116388	0.000850581	0.0175487	-6.25603	0.0264739	0.0902463	0.0140845	0.0116801	-1.7693	0.00296086	0.0814437	0.00290698	0.0124081	-4.78171	0.00698397	0.080588	0.0124481	0.0120983	-3.52845	0.00551626	0.10181	0.0027248	0.0150267	-4.20604	0.006042	0.0811847	0.00310559	0.0123821	-3.74811	0.0255234	0.0844666	0.00987167	0.0123369	-1.72656	4.23319	0.00947057	0.44382	0.00488584	8.80408	0	0.0838704	0	0.0128608	-7.37471	0	0.0793152	0	0.0121623
C1qa	0.0395858	0.776322	0.0116246	0.048533	-4.2936	0.100948	0.629896	0.0260824	0.0387466	-2.64151	0.0798099	0.551175	0.0523256	0.0359836	-2.78787	0.0808522	0.546562	0.0788382	0.0355388	-2.75703	0.066027	0.68256	0.0198521	0.0416869	-3.36983	0.149225	0.548058	0.0248447	0.0368607	-1.87684	0.0903829	0.582234	0.023692	0.0378263	-2.68748	28.3942	0.0702759	0.949438	0.0212346	8.65835	0.0717019	0.565146	0.015748	0.037797	-2.97854	0.0734214	0.538338	0.02	0.0365797
Slc1a3	0.0018839	0.024225	0.000283527	0.00534686	-3.6847	0.00448923	0.0196245	0.000521648	0.00438005	-2.12811	0	0.0174995	0	0.00381789	-3.93381	0	0.0173291	0	0.00378072	-3.58695	0	0.0222179	0	0.00484731	-6.68454	0	0.0174628	0	0.00380989	-1.64217	0.00853766	0.0178113	0.00197433	0.00387439	-1.06088	0.895747	0.00224552	0.202247	0.000375834	8.6399	0	0.0179994	0	0.00392696	-5.15449	0	0.0170218	0	0.00371368
Ccr3	0.00353452	0.0769152	0.000850581	0.0134357	-4.44368	0.00369523	0.0636121	0.00208659	0.010894	-4.10556	0.0310189	0.0537191	0.0174419	0.00906748	-0.792286	0.00270247	0.0541431	0.00414938	0.0094518	-4.32443	0.00630937	0.0675323	0.00311405	0.01127	-3.42001	0.0375615	0.0534709	0.00621118	0.00942947	-0.509498	0.00352451	0.0581072	0.00197433	0.0100938	-4.04322	2.73274	0.00817987	0.382022	0.00310063	8.38405	0.0117914	0.0555663	0.00472441	0.00962105	-2.23648	0.251973	0.0520738	0.06	0.00909851
Gfra2	0.00223594	0.0548872	0.000567054	0.0120647	-4.61752	0.00435714	0.0449103	0.00208659	0.00965858	-3.36559	0.00831746	0.0386917	0.00581395	0.00839935	-2.21781	0.00542768	0.0384618	0.00829876	0.00831758	-2.82502	0.00185171	0.0488944	0.00116777	0.0105429	-4.72274	0	0.0388831	0	0.00857224	-2.79702	0.0368237	0.0378193	0.0197433	0.00713703	-0.0384845	1.93645	0.00597058	0.314607	0.00319459	8.34133	0.00169662	0.0399722	0.0015748	0.00873748	-4.55826	0	0.0379012	0	0.00835577
Epb41l3	0.00378262	0.0290517	0.00113411	0.00671785	-2.94116	0.000703125	0.0251456	0.000521648	0.00584007	-5.16038	0.00435458	0.021356	0.00581395	0.00486781	-2.29404	0	0.0212897	0	0.00500945	-3.8839	0	0.0272958	0	0.00642269	-6.98149	0.0177361	0.0209099	0.00310559	0.00495285	-0.237501	0.0141584	0.0215031	0.0088845	0.00448613	-0.602883	1.06182	0.00340512	0.202247	0.00159729	8.28462	0	0.0221132	0	0.00520322	-5.45145	0	0.0209121	0	0.00492062
Sema6d	0.00186426	0.0435048	0.000850581	0.00863724	-4.5445	0.00162952	0.036026	0.0010433	0.00718778	-4.46652	0.00371309	0.0307934	0.00290698	0.00620407	-3.05193	0	0.0306143	0	0.00623819	-4.40795	0.00186158	0.0386715	0.000389257	0.00787688	-4.37667	0.0177058	0.0303075	0.00310559	0.00619107	-0.775454	0.0301866	0.0299062	0.0108588	0.00560767	0.013464	1.51877	0.00503226	0.258427	0.00187917	8.23748	0.00239259	0.0316493	0.0015748	0.00638131	-3.72553	0	0.0300714	0	0.00612756
C1qb	0.0604588	0.82747	0.0147434	0.0533315	-3.77468	0.212668	0.656011	0.0485133	0.0390836	-1.62512	0.0882814	0.593532	0.0436047	0.0406605	-2.74915	0.13653	0.587514	0.06639	0.0401701	-2.10541	0.0615757	0.738078	0.0190736	0.0475036	-3.58334	0.138829	0.590923	0.0217391	0.0413373	-2.08967	0.158637	0.620729	0.0325765	0.0415987	-1.96823	29.0469	0.101331	0.938202	0.0257446	8.16316	0.0353663	0.611265	0.00944882	0.0427057	-4.11135	0.137911	0.579511	0.04	0.0407576
Cadm1	0.00198256	0.0599615	0.000850581	0.0119276	-4.9186	0.00206355	0.0494604	0.0010433	0.0098832	-4.58308	0	0.0424121	0	0.00859025	-5.21097	0.00170154	0.0419604	0.00414938	0.0084121	-4.62412	0.0034742	0.0527662	0.000778513	0.0106641	-3.92486	0.0206901	0.0416887	0.00310559	0.008477	-1.01071	0.0458539	0.0405691	0.0157947	0.00754486	0.176662	2.05806	0.00733035	0.359551	0.00244292	8.13319	0.00727728	0.0431701	0.0015748	0.00873748	-2.56856	0	0.0412544	0	0.00835577
Itga9	0.00688167	0.0273888	0.00141764	0.00603236	-1.99275	0.00161701	0.0248142	0.000521648	0.00539084	-3.93976	0.00581977	0.0211934	0.00290698	0.00458146	-1.86458	0.0119961	0.0209031	0.00829876	0.00444234	-0.801151	0.00271396	0.0263055	0.000778513	0.00569559	-3.2769	0	0.0213397	0	0.00466711	-1.93142	0.0060702	0.0222162	0.00197433	0.00479201	-1.87179	1.00371	0.00426438	0.202247	0.00122146	7.87878	0	0.0219954	0	0.00481052	-5.44375	0	0.0208008	0	0.00454925
Hebp1	0.0185771	0.1993	0.00567054	0.0367425	-3.42334	0.0673404	0.156124	0.0375587	0.0242588	-1.21314	0.0480427	0.143427	0.0203488	0.0268207	-1.57793	0.0281061	0.142953	0.033195	0.026465	-2.34659	0.0153353	0.179329	0.00506033	0.0333253	-3.54768	0.0212283	0.14405	0.00621118	0.0272407	-2.76251	0.0749262	0.147157	0.029615	0.0263051	-0.973814	6.52033	0.0336932	0.730337	0.0148454	7.59634	0.0261706	0.147516	0.00787402	0.0277832	-2.49485	0	0.141047	0	0.0267385
Gdf15	0.0911998	0.33969	0.0170116	0.0250891	-1.89711	0.120761	0.288394	0.037037	0.0193172	-1.25589	0.0537143	0.265427	0.0261628	0.0223346	-2.30494	0.0138612	0.264274	0.0207469	0.0224953	-4.25291	0.0129358	0.335207	0.00661736	0.0273873	-4.69561	0.0805142	0.264161	0.015528	0.0226688	-1.71411	0.0160751	0.283755	0.00691017	0.024062	-4.14175	11.9872	0.0625425	0.370787	0.0166306	7.58244	0.0239684	0.27333	0.00472441	0.0235618	-3.51144	0	0.259898	0	0.0225606
Rab3il1	0.00209036	0.0322846	0.000850581	0.00891143	-3.94902	0.00600371	0.0259825	0.00312989	0.00696316	-2.11361	0.00621868	0.0229758	0.00581395	0.00629951	-1.88544	0.023392	0.0224215	0.0124481	0.00614367	0.0611337	0.00306932	0.0284745	0.00155703	0.0077557	-3.21368	0	0.0231314	0	0.00647681	-2.04774	0.015507	0.0231595	0.00987167	0.00591354	-0.578688	1.03445	0.00551772	0.207865	0.00291271	7.55058	0.00340498	0.02363	0.0015748	0.00657766	-2.7949	0.041684	0.0223538	0.02	0.00622041
Tspan4	0.00641867	0.0763664	0.00170116	0.0216616	-3.57259	0.0149248	0.0618873	0.0109546	0.0160602	-2.05193	0.00403746	0.0551939	0.00872093	0.015367	-3.77299	0.0349711	0.0539912	0.033195	0.0147448	-0.62656	0.007639	0.067866	0.00350331	0.0187833	-3.15123	0	0.0552105	0	0.0156205	-3.30282	0.0519062	0.0537392	0.035538	0.0130506	-0.0500676	2.30745	0.0158723	0.382022	0.00902001	7.18364	0.0333288	0.0548293	0.0141732	0.015217	-0.718179	0.163046	0.0530594	0.06	0.0149475
Clec1b	0.00707925	0.0552971	0.00226822	0.0130244	-2.96553	0.0166986	0.0445074	0.00573813	0.0103324	-1.41432	0.0214117	0.0401775	0.0174419	0.00925838	-0.907986	0.00939347	0.0402686	0.0124481	0.0094518	-2.09992	0.00856329	0.0492373	0.00350331	0.0113912	-2.52352	0.0368331	0.0396652	0.00621118	0.00961996	-0.10687	0.0190502	0.0417014	0.0088845	0.00958401	-1.13029	1.67928	0.0121577	0.292135	0.00479188	7.10983	0.0151618	0.0411032	0.00472441	0.0098174	-1.43881	0	0.0397647	0	0.00956271
Enpp1	0.00573707	0.048547	0.00170116	0.0113792	-3.081	0.0089898	0.0401059	0.00417319	0.00909704	-2.15745	0.0101981	0.0353945	0.00581395	0.0083039	-1.79522	0	0.0353815	0	0.0084121	-4.61674	0.00572796	0.0435799	0.00233554	0.0100582	-2.92757	0.0378304	0.0344942	0.00621118	0.0082865	0.133192	0.00427369	0.037725	0.00197433	0.00887031	-3.14197	1.38485	0.0120109	0.235955	0.00441605	6.84925	0.0856538	0.0314104	0.0314961	0.006774	1.44728	0	0.0347541	0	0.00826293
Spic	0.288357	0.336792	0.0657783	0.0455169	-0.223998	0.137832	0.360441	0.0511215	0.052336	-1.38685	0.226743	0.3241	0.0901163	0.0508733	-0.515379	0.0303707	0.327625	0.0414938	0.0523629	-3.4313	0.0198413	0.414763	0.00739587	0.0660446	-4.38571	0.0912198	0.328052	0.0186335	0.0531479	-1.84651	0.0978497	0.344053	0.0394867	0.0534258	-1.81399	10.6995	0.147429	0.685393	0.0415296	6.18138	0.0238986	0.339527	0.00787402	0.0548792	-3.82853	0.157233	0.321765	0.02	0.05227
Cela1	0.0357244	0.0747038	0.0130422	0.0196052	-1.06427	0.0188321	0.0712925	0.0130412	0.0184187	-1.92056	0.052653	0.0623057	0.0319767	0.0169896	-0.242849	0.0147207	0.0630758	0.0207469	0.0173913	-2.09924	0.0226425	0.0742512	0.0062281	0.0209646	-1.71338	0.0190761	0.0633153	0.00310559	0.0179065	-1.73079	0.000830389	0.0683165	0.000987167	0.019168	-6.3623	2.02413	0.029183	0.365169	0.0116509	6.11603	0.0911383	0.0601823	0.0267717	0.0168859	0.598719	0.0761726	0.0619331	0.04	0.0173614
Hmox1	1.94641	2.45975	0.260278	0.205923	-0.337695	1.31367	2.50316	0.339593	0.198675	-0.930146	1.4307	2.32073	0.348837	0.219528	-0.697854	0.316517	2.33744	0.236515	0.223346	-2.88458	0.438974	2.86945	0.123394	0.254847	-2.70857	1.01217	2.3317	0.136646	0.226307	-1.20393	0.292299	2.49901	0.10464	0.23593	-3.09584	72.6695	1.11541	0.921348	0.21197	6.02571	0.183989	2.42388	0.0535433	0.234243	-3.71962	0.255126	2.30189	0.08	0.224306
Hpgds	0.0453953	0.107065	0.0130422	0.0294763	-1.23787	0.023308	0.100669	0.00991132	0.0271788	-2.11072	0.0410008	0.0884732	0.0232558	0.0241481	-1.10959	0.00974161	0.0887231	0.0165975	0.0242911	-3.18708	0.00487862	0.112519	0.00194628	0.0310228	-4.52755	0	0.0896312	0	0.0248595	-4.00188	0.226125	0.0725912	0.0957552	0.016721	1.63925	2.63363	0.0443721	0.432584	0.0172884	5.89126	0.00697895	0.0919504	0.00314961	0.0254271	-3.71977	0	0.0873678	0	0.0242317
Frmd4b	0.0120044	0.1229	0.00425291	0.0390732	-3.35585	0.0970513	0.0845376	0.0469484	0.0235849	0.199155	0.0324669	0.0885369	0.0261628	0.0277751	-1.44731	0.0133179	0.0884272	0.0165975	0.0279773	-2.73112	0.00782199	0.111328	0.00194628	0.0357489	-3.83113	0	0.0894152	0	0.0285741	-3.9984	0.163577	0.07882	0.0819348	0.0221248	1.05334	2.56403	0.045323	0.410112	0.0213286	5.82202	0.0847395	0.0868801	0.0330709	0.0273905	-0.0359897	0	0.0871572	0	0.0278526
Axl	0.0370684	0.277526	0.0167281	0.0767754	-2.90436	0.396297	0.156706	0.167449	0.0334681	1.33852	0.111098	0.202042	0.0813953	0.0564093	-0.862821	0.0542878	0.202451	0.0539419	0.0572779	-1.89887	0.0277682	0.252506	0.013624	0.0707707	-3.18481	0.0176554	0.204717	0.00310559	0.0588627	-3.53545	0.0688469	0.212609	0.0345508	0.0595432	-1.62674	5.84765	0.104682	0.646067	0.0473551	5.80377	0.0383874	0.209173	0.0173228	0.0596898	-2.44599	0.0249969	0.199959	0.02	0.0573763
Slc40a1	0.0333695	0.87086	0.0130422	0.147656	-4.70584	0.0589698	0.713916	0.029734	0.119721	-3.5977	0.673145	0.595417	0.322674	0.0965925	0.177015	0.449739	0.601263	0.356846	0.0980151	-0.418907	0.782676	0.540361	0.218762	0.0679835	0.534491	2.54133	0.538284	0.282609	0.0982951	2.23915	0.0291138	0.656633	0.0148075	0.112969	-4.49531	16.937	0.324623	0.820225	0.0917974	5.70527	0.0252049	0.63359	0.0110236	0.109562	-4.65178	0	0.600664	0	0.104261
Mafb	0.269078	0.345148	0.06833	0.0611461	-0.359192	0.411193	0.300796	0.134585	0.0481806	0.451031	0.11295	0.327163	0.0755814	0.0630906	-1.53432	0.0842831	0.325731	0.0497925	0.0637996	-1.95037	0.0124549	0.416208	0.00467108	0.0817984	-5.06251	0	0.330179	0	0.0654348	-5.88306	0.0645775	0.346771	0.0246792	0.0674959	-2.42488	8.75548	0.179279	0.595506	0.0545899	5.6099	0.0176361	0.339225	0.00787402	0.0669546	-4.26564	0.0599253	0.321562	0.04	0.0635967
Fam213b	0.0941486	0.140598	0.0260845	0.0438717	-0.578567	0.107729	0.129276	0.0547731	0.0344789	-0.263042	0.100663	0.126273	0.0581395	0.0374153	-0.327006	0.0538218	0.12709	0.0539419	0.0377127	-1.23959	0.0186569	0.158708	0.00700662	0.047746	-3.08859	0.0810259	0.126821	0.015528	0.0387656	-0.646341	0.0930579	0.128805	0.0493583	0.0369086	-0.468988	3.19437	0.0741321	0.544944	0.0295969	5.42929	0.0517581	0.130053	0.0173228	0.0393678	-1.32924	0	0.126041	0	0.0382509
Cd38	0.0285244	0.102474	0.0130422	0.0361941	-1.84499	0.0700225	0.0801682	0.0448618	0.0251572	-0.19521	0.0231279	0.0801846	0.0232558	0.028825	-1.79369	0.0404891	0.0792337	0.033195	0.0285444	-0.968582	0.0290645	0.0937208	0.0112884	0.0340524	-1.68911	0	0.0807744	0	0.0295266	-3.85178	0.0662901	0.0796185	0.0345508	0.0280383	-0.26431	1.96185	0.0468704	0.348315	0.0233017	5.38739	0.132187	0.0750159	0.0456693	0.0275869	0.817314	0.0276319	0.0786063	0.02	0.0286881
Wdr75	0.0774935	0.0873577	0.020981	0.0256375	-0.172861	0.0464865	0.0922498	0.0239958	0.0241465	-0.988734	0.0329116	0.0858247	0.0203488	0.0242436	-1.38279	0.0208795	0.0855836	0.0290456	0.0240076	-2.03525	0.00742929	0.108025	0.00350331	0.0305381	-3.862	0.019532	0.0861242	0.00310559	0.0247643	-2.14058	0.0960539	0.0829123	0.0503455	0.0214111	0.212258	2.07535	0.0508405	0.264045	0.0201071	5.35123	0.0469374	0.086462	0.023622	0.0241508	-0.881328	0.0309358	0.0843896	0.02	0.0241389
Myo9a	0.0302883	0.0518685	0.0104905	0.0178229	-0.776096	0.0388259	0.0461283	0.0182577	0.0148248	-0.248634	0.00809269	0.046041	0.0116279	0.0155579	-2.50823	0.0480285	0.0447619	0.0373444	0.0149338	0.101621	0.0145211	0.0542718	0.00583885	0.0184198	-1.90205	0	0.0462097	0	0.0159063	-3.04608	0.0396216	0.0453731	0.0217177	0.0147838	-0.195551	1.0781	0.0275538	0.219101	0.0120267	5.29009	0.0318087	0.0456467	0.00944882	0.015806	-0.521091	0	0.0450428	0	0.0155046
Ptgs1	0.00540153	0.134218	0.00425291	0.0542912	-4.63506	0.0451222	0.102374	0.0234742	0.0411051	-1.18194	0.0534618	0.0935044	0.0523256	0.0375107	-0.806527	0.56222	0.0815257	0.423237	0.029206	2.78581	0.119437	0.0837618	0.0583885	0.0316287	0.511891	0.0721295	0.092848	0.00931677	0.0388608	-0.364281	0.00492023	0.101249	0.00493583	0.0413948	-4.36304	2.13134	0.0581281	0.376404	0.0323217	5.19638	0.0380734	0.0956077	0.00944882	0.0397605	-1.32834	0	0.0926596	0	0.038158
Maf	0.0675204	0.145255	0.0221151	0.0427749	-1.10519	0.183175	0.106299	0.0834637	0.0258311	0.785095	0.051513	0.122164	0.0377907	0.0359836	-1.24581	0.0114004	0.12239	0.0165975	0.0364839	-3.42433	0.00813784	0.154717	0.00389257	0.0460494	-4.24885	0	0.123596	0	0.0371464	-4.46544	0.0171524	0.130532	0.0088845	0.0388458	-2.92792	2.74246	0.0760571	0.41573	0.0296909	5.17224	0.254228	0.111545	0.0661417	0.0341645	1.1885	0	0.120475	0	0.0362083
Crip2	0.0228485	0.165032	0.00765523	0.0411297	-2.85258	0.175335	0.106493	0.0605112	0.0236972	0.719349	0.0238852	0.121802	0.0145349	0.030734	-2.35035	0.0308075	0.120691	0.0290456	0.0302457	-1.96996	0.00950444	0.15268	0.00350331	0.0385361	-4.00577	0.0179203	0.121779	0.00310559	0.0310506	-2.7646	0.273663	0.102683	0.0661402	0.026509	1.41421	2.65853	0.076211	0.449438	0.0232077	5.12449	0.106926	0.119422	0.0220472	0.0307285	-0.159465	0.0692761	0.118918	0.02	0.0302665
Ms4a7	0.0238049	0.123208	0.00822229	0.0345489	-2.37177	0.127415	0.0829276	0.0547731	0.0197664	0.619611	0.0209634	0.0931021	0.0203488	0.0261525	-2.15094	0.0278057	0.0922439	0.0248963	0.0259924	-1.73008	0.00480133	0.117585	0.00233554	0.0333253	-4.61412	0.0460902	0.0921803	0.00931677	0.0264787	-0.999998	0.251758	0.0741855	0.05923	0.0225326	1.76283	1.99738	0.0589221	0.353933	0.0204829	5.08316	0.00436966	0.0961975	0.00314961	0.0273905	-4.46041	0	0.0912303	0	0.0260886
Bank1	0.0226223	0.0741851	0.0073717	0.0245407	-1.71338	0.02716	0.0638847	0.0146062	0.0198787	-1.23399	0.0342518	0.058138	0.0145349	0.0190894	-0.7633	0.013839	0.0583705	0.0248963	0.0188091	-2.0765	0.0386212	0.0632182	0.015181	0.0201163	-0.710949	0	0.0591385	0	0.0195257	-3.40198	0.0963593	0.0533526	0.0434353	0.0164152	0.852864	1.23105	0.0377494	0.235955	0.0153152	5.02729	0.0200462	0.059706	0.00787402	0.0196348	-1.57455	0	0.057645	0	0.0190326
Clec4n	0.597817	0.484908	0.139495	0.0860982	0.301992	0.271699	0.575536	0.10433	0.103324	-1.0829	0.634855	0.517994	0.22093	0.0996468	0.293491	0.0263303	0.532994	0.0248963	0.105293	-4.33932	0.106668	0.65092	0.0253017	0.127848	-2.60935	0.711577	0.515886	0.0714286	0.104486	0.463967	0.258083	0.548938	0.103653	0.103487	-1.0888	11.0851	0.34504	0.775281	0.0922672	5.00572	0.0553068	0.550785	0.015748	0.108973	-3.31596	0.20029	0.523201	0.08	0.103612
Sash1	0.0630591	0.0932009	0.0184293	0.0335893	-0.563639	0.0756816	0.0850332	0.0359937	0.0270665	-0.168083	0.0466678	0.0845818	0.0348837	0.0284433	-0.85792	0.00743252	0.0851064	0.0124481	0.029017	-3.51734	0.000427238	0.1092	0.000389257	0.0374455	-7.99772	0	0.0859336	0	0.0295266	-3.9411	0.228464	0.0683914	0.112537	0.0199837	1.74008	1.56591	0.0585817	0.241573	0.0250869	4.7404	0.00884697	0.0880227	0.00472441	0.0301394	-3.31462	0	0.0837635	0	0.028781
Pld3	0.100642	0.277192	0.0314715	0.0763641	-1.46165	0.14905	0.234847	0.0714658	0.0596361	-0.655923	0.0758903	0.224367	0.0552326	0.0619452	-1.56387	0.0500483	0.22351	0.0497925	0.0620038	-2.15895	0.0567556	0.270358	0.0245232	0.0733156	-2.25204	0.117631	0.222776	0.0186335	0.0630536	-0.921325	0.062949	0.235831	0.0345508	0.0645392	-1.9055	4.0286	0.155944	0.550562	0.0535563	4.69118	1.0585	0.167353	0.266142	0.0489888	2.66106	0.684109	0.217491	0.24	0.0609043
Pla2g15	0.126912	0.111075	0.0425291	0.0394845	0.192301	0.156958	0.10747	0.0777256	0.0324573	0.546443	0.0648741	0.117923	0.0523256	0.0400878	-0.862134	0.0494606	0.117758	0.06639	0.0398866	-1.25147	0.0243203	0.144852	0.0089529	0.0502908	-2.57435	0.0274119	0.118961	0.00621118	0.0415278	-2.11762	0.0209365	0.12608	0.0138203	0.04323	-2.59024	2.04779	0.0839325	0.325843	0.0357042	4.60869	0.0178625	0.12237	0.00944882	0.0424112	-2.77624	0.133837	0.116155	0.04	0.0404791
Klra4	0.00177325	0.4373	0.000567054	0.0223471	-7.94608	0.00301426	0.358282	0.00208659	0.0180818	-6.89315	0	0.305042	0	0.0157488	-8.05743	0.00205618	0.302025	0.00414938	0.0155009	-7.19856	0.00303695	0.386345	0.00233554	0.0192681	-6.99112	0	0.304403	0	0.0157158	-5.76579	0.00212065	0.32563	0.00197433	0.0166191	-7.26258	0	0.300284	0	0.0155031	-6.40334	4.99755	0.00220678	0.23622	0.00147261	11.1451	0	0.296716	0	0.0153189
Cma1	0.00463047	0.636648	0.00113411	0.0486701	-7.10319	0.0127872	0.520612	0.00730308	0.0387466	-5.34743	0.0101984	0.444453	0.00872093	0.0339792	-5.44562	0.0150392	0.440115	0.0207469	0.0334594	-4.87108	0.00283974	0.563832	0.00116777	0.0431411	-7.63336	0.0168874	0.443338	0.00310559	0.0340985	-4.71439	0.0175726	0.473311	0.0088845	0.0356852	-4.75139	0.0258088	0.437419	0.0168539	0.0334492	-4.08308	7.20777	0.0081588	0.499213	0.00412331	9.78698	0	0.432647	0	0.0333302
Samd3	0.000638718	0.107507	0.000283527	0.0224842	-7.39503	0.00397958	0.087464	0.00156495	0.0181941	-4.458	0.00428884	0.0749196	0.00290698	0.0156533	-4.12668	0.00332189	0.074254	0.00414938	0.0155009	-4.48239	0.000680995	0.0950871	0.000389257	0.019874	-7.12546	0	0.0749032	0	0.0157158	-3.74291	0.00169442	0.0800053	0.000987167	0.016721	-5.56124	0	0.0738897	0	0.0155031	-4.38046	1.21383	0.00153382	0.247244	0.000785392	9.62823	0	0.0730116	0	0.0153189
Klrb1a	0.000341517	0.113866	0.000283527	0.020839	-8.38117	0.00586909	0.0921489	0.00312989	0.0165094	-3.97276	0	0.0793877	0	0.0146034	-6.11541	0	0.0786148	0	0.0144612	-5.76855	0.00197187	0.100179	0.000778513	0.0182986	-5.66687	0	0.0792213	0	0.0145728	-3.82377	0.000784462	0.0847216	0.000987167	0.0154976	-6.75488	0	0.0781495	0	0.0143756	-4.46132	1.28099	0.00179815	0.225197	0.00098174	9.47653	0	0.0772207	0	0.0142048
Klrb1c	0.00304719	0.615827	0.00141764	0.0585413	-7.6589	0.0145315	0.502553	0.00834637	0.0467206	-5.11202	0.021278	0.429061	0.0116279	0.0408514	-4.33375	0.0444003	0.424564	0.033195	0.0400756	-3.25734	0.00605566	0.543751	0.00194628	0.051745	-6.48852	0.0352507	0.427778	0.00310559	0.0410515	-3.60114	0.00829289	0.458217	0.005923	0.0434339	-5.78801	0.0286048	0.422578	0.00561798	0.0404961	-3.88489	6.93362	0.00979206	0.606299	0.00461418	9.46778	0	0.418029	0	0.0401077
Klra8	0.00268792	0.479999	0.00113411	0.0319441	-7.4804	0.0115974	0.391774	0.00521648	0.0254942	-5.07815	0.00233699	0.334999	0.00290698	0.0225255	-7.16336	0.00252365	0.331756	0.00414938	0.0223062	-7.03847	0.0133268	0.421274	0.00583885	0.0269026	-4.98235	0	0.334374	0	0.0225736	-5.90127	0.0096494	0.356935	0.005923	0.0235522	-5.20908	0.0185964	0.329539	0.00561798	0.0221742	-4.14735	5.39615	0.00825	0.311811	0.00382878	9.35332	0.0717618	0.325597	0.02	0.0219107
Klra9	0.00583952	0.47203	0.00170116	0.037428	-6.33688	0.0124542	0.386311	0.00521648	0.0302111	-4.95506	0.00505865	0.330423	0.00581395	0.0264389	-6.02942	0.0157482	0.327012	0.00829876	0.0261815	-4.37608	0.0042972	0.418389	0.00233554	0.0330829	-6.6053	0.019532	0.329298	0.00310559	0.0264787	-4.07548	0.0103738	0.352067	0.00394867	0.0280383	-5.08483	0.0391896	0.324778	0.011236	0.0260265	-3.05091	5.31814	0.00849851	0.385827	0.00333791	9.2895	0.0349284	0.321404	0.02	0.02581
Txk	0.00449971	0.339958	0.00141764	0.0497669	-6.23938	0.00733708	0.27869	0.00521648	0.0402066	-5.24731	0	0.238191	0	0.0351246	-7.70054	0.0139616	0.235554	0.00829876	0.0345936	-4.07652	0.00775949	0.299999	0.00233554	0.0438682	-5.27285	0	0.237692	0	0.035051	-5.4089	0.00858171	0.253551	0.00493583	0.0370106	-4.88487	0	0.234476	0	0.0345767	-6.04645	3.83015	0.00622192	0.533858	0.00284704	9.26583	0	0.231689	0	0.0341658
Gm19585	9.86387e-05	0.10569	0.000283527	0.0227584	-10.0654	0.000957626	0.0864126	0.0010433	0.018531	-6.49564	0.0074601	0.073369	0.00872093	0.0156533	-3.2979	0.00579118	0.0727654	0.00414938	0.01569	-3.65132	0.00218015	0.0927839	0.00116777	0.019874	-5.41137	0	0.0734597	0	0.0159063	-3.71483	0.00115634	0.0785157	0.000987167	0.016925	-6.08534	0.0286048	0.0719874	0.00561798	0.0155971	-1.33149	1.18191	0.00203615	0.24252	0.00127626	9.18106	0	0.0716046	0	0.0155046
Cd247	0.00298134	0.166773	0.00141764	0.036057	-5.80578	0.00348637	0.137048	0.00156495	0.0297619	-5.29681	0.0141765	0.116644	0.00872093	0.0252935	-3.04054	0.00732469	0.115803	0.0124481	0.0250473	-3.98276	0.00113342	0.148333	0.000778513	0.0322346	-7.03201	0	0.116864	0	0.0255262	-4.38464	0.00670636	0.124405	0.00394867	0.0269168	-4.21337	0	0.115283	0	0.0251809	-5.0222	1.87939	0.00329333	0.390551	0.00196348	9.1565	0	0.113913	0	0.0248816
Klra7	0.00228305	0.496913	0.00141764	0.0414039	-7.76589	0.00930118	0.405964	0.00521648	0.0333558	-5.4478	0.00470867	0.346561	0.00581395	0.0291114	-6.20164	0.0541074	0.342107	0.0248963	0.0284499	-2.66055	0.0138924	0.435876	0.00778513	0.0347794	-4.97155	0.0206078	0.345357	0.00310559	0.0291456	-4.06683	0.00909507	0.369425	0.00394867	0.0308931	-5.34405	0.0439763	0.340572	0.00561798	0.0287513	-2.95316	5.56319	0.00980842	0.406299	0.00481052	9.14768	0	0.337251	0	0.0285025
Eomes	0.000206984	0.0943888	0.000283527	0.0213874	-8.83295	0.00192005	0.0769903	0.0010433	0.0174079	-5.32546	0	0.0657824	0	0.0149852	-5.8442	0.00527833	0.0650217	0.00829876	0.0146503	-3.62277	0.00291393	0.0826122	0.00116777	0.0186621	-4.82532	0	0.0656446	0	0.0149538	-3.55256	0.00255478	0.0700055	0.000987167	0.0159054	-4.7762	0.0219882	0.0643886	0.00561798	0.0146575	-1.55008	1.05438	0.00193114	0.231496	0.00098174	9.09272	0	0.0639868	0	0.0145762
Gzma	0.125254	12.0364	0.0362915	0.17439	-6.58639	0.262947	9.85297	0.112154	0.133086	-5.22772	0.204434	8.41506	0.142442	0.128949	-5.36327	0.822241	8.32106	0.294606	0.125614	-3.33913	0.214594	10.6257	0.0942001	0.14033	-5.62981	0.980177	8.37407	0.124224	0.129536	-3.09481	0.288366	8.96644	0.0987167	0.132545	-4.95856	0.920556	8.27502	0.0730337	0.13032	-3.16819	134.911	0.251981	0.833071	0.0855095	9.06447	0.222419	8.19087	0.1	0.129514
Klrc1	0.0033915	0.267789	0.00113411	0.0364683	-6.30303	0.00414894	0.219818	0.00260824	0.0297619	-5.72743	0.0233393	0.186808	0.0145349	0.0252935	-3.00072	0.0204974	0.185281	0.00829876	0.0253308	-3.17621	0.00690727	0.236	0.0027248	0.0318711	-5.09453	0	0.187181	0	0.0257167	-5.06425	0.00540533	0.199811	0.0029615	0.0272227	-5.20811	0.0302779	0.184142	0.011236	0.0251809	-2.60448	2.99799	0.00603709	0.381102	0.00274887	8.95593	0	0.182454	0	0.0250673
Ncr1	0.00804666	0.550619	0.00170116	0.0563477	-6.09652	0.0106635	0.451949	0.00625978	0.0454852	-5.4054	0.00922524	0.385742	0.00581395	0.0396106	-5.38591	0.0234625	0.381752	0.0248963	0.0388469	-4.02421	0.0111345	0.486669	0.00583885	0.0487155	-5.44983	0	0.385236	0	0.0397181	-6.10555	0.015555	0.41077	0.0088845	0.0415987	-4.72288	0.145221	0.377595	0.0337079	0.0386169	-1.37859	6.16808	0.0125527	0.568504	0.00549774	8.94068	0	0.375508	0	0.0387151
Prf1	0.00160162	0.0873355	0.000567054	0.0187826	-5.76897	0.00106633	0.0719485	0.000521648	0.0154987	-6.07624	0	0.0613414	0	0.0132672	-5.74336	0.00912324	0.0605364	0.00829876	0.012949	-2.73018	0.000441735	0.0777434	0.000389257	0.0167232	-7.4594	0	0.0612129	0	0.0132394	-3.45171	0.00142737	0.065378	0.000987167	0.0140701	-5.51738	0.0219882	0.0600169	0.00561798	0.0129663	-1.44864	0.979308	0.00204331	0.204724	0.000883566	8.90471	0.0885347	0.0592561	0.02	0.0128122
Il2rb	0.0028108	0.266432	0.00141764	0.0479846	-6.56664	0.010392	0.217132	0.00312989	0.0391959	-4.38503	0.00821125	0.186164	0.00581395	0.0336929	-4.50283	0.0149948	0.184277	0.0124481	0.0332703	-3.61934	0.00371255	0.235547	0.00194628	0.042414	-5.98746	0.0180139	0.185491	0.00310559	0.0337175	-3.36417	0.00191015	0.198953	0.000987167	0.036093	-6.7026	0.0385585	0.182881	0.00561798	0.0332613	-2.24578	2.97334	0.00640071	0.51811	0.00255252	8.85964	0	0.181345	0	0.0329589
Klrc2	0.000322632	0.18816	0.000567054	0.0315328	-9.18785	0.0101429	0.152081	0.00208659	0.0256065	-3.9063	0	0.131104	0	0.0221437	-6.83914	0.00956334	0.12961	0.00829876	0.0217391	-3.76051	0.00185337	0.165877	0.000778513	0.027872	-6.48381	0.0529583	0.129205	0.00931677	0.0218116	-1.28673	0.00125164	0.139917	0.000987167	0.0235522	-6.80461	0	0.129059	0	0.0217984	-5.18504	2.09072	0.0045129	0.343307	0.00137444	8.85573	0	0.127525	0	0.0215393
Klrg1	0.00542024	0.3199	0.00170116	0.042912	-5.88312	0.00626645	0.262855	0.00365154	0.0350404	-5.39047	0.00544548	0.224358	0.00581395	0.0302568	-5.3646	0.00684603	0.222195	0.00414938	0.0300567	-5.02041	0.00428012	0.283746	0.00233554	0.0379302	-6.05081	0.0375335	0.222915	0.00621118	0.0301934	-2.57024	0.0154707	0.238254	0.005923	0.0319127	-3.94489	0.0505929	0.220188	0.011236	0.0297848	-2.12173	3.57281	0.00822048	0.450394	0.00323974	8.76362	0.0264375	0.218285	0.02	0.0295237
Ifng	0.00112959	0.237035	0.000283527	0.0396216	-7.71316	0.0121486	0.192007	0.00625978	0.0312219	-3.98229	0.002188	0.16533	0.00290698	0.0275842	-6.23959	0.0187108	0.163365	0.0207469	0.0269376	-3.12616	0.00596945	0.208141	0.0027248	0.0342947	-5.12382	0.00559465	0.164884	0.00310559	0.0275264	-4.88126	0.00599967	0.176064	0.0029615	0.0292618	-4.87508	0.0286048	0.162344	0.00561798	0.027154	-2.50472	2.63046	0.00614283	0.406299	0.00314157	8.7422	0	0.160887	0	0.0269241
Sh2d1a	0.00367874	0.16426	0.00113411	0.036057	-5.48062	0.00327941	0.13531	0.00156495	0.0296496	-5.36669	0.00423457	0.115456	0.00581395	0.0252935	-4.76898	0.010269	0.114236	0.00414938	0.0251418	-3.47564	0.00331336	0.145731	0.00194628	0.0317499	-5.45887	0	0.115353	0	0.025431	-4.36586	0.00939736	0.122509	0.00493583	0.0267129	-3.70449	0.0219882	0.113424	0.00561798	0.024993	-2.36693	1.83614	0.00443143	0.387402	0.00206165	8.69469	0	0.11244	0	0.0247888
Lck	0.0149148	0.48503	0.00510349	0.0681382	-5.02326	0.0102492	0.40103	0.00730308	0.0562668	-5.29013	0.00690037	0.342468	0.00872093	0.048869	-5.63315	0.0294084	0.338689	0.0248963	0.0481096	-3.52566	0.0142982	0.430645	0.00506033	0.0608337	-4.91259	0	0.341977	0	0.0490523	-5.93371	0.0209576	0.363906	0.011846	0.0512847	-4.11802	0	0.33735	0	0.0483886	-6.57126	5.41761	0.0147493	0.702362	0.006774	8.52086	0.0697107	0.333017	0.02	0.0477207
Ctsw	0.00661393	0.431412	0.00255174	0.05813	-6.02741	0.0186473	0.35201	0.00678143	0.0471698	-4.23858	0.0125837	0.302159	0.0145349	0.0408514	-4.58568	0.0393023	0.298731	0.033195	0.0401701	-2.92616	0.0083748	0.381547	0.00389257	0.0512603	-5.50966	0.0373372	0.300793	0.00621118	0.0410515	-3.01008	0.018281	0.321322	0.00789733	0.043332	-4.13561	0.0286048	0.297374	0.00561798	0.0405901	-3.37795	4.78316	0.0130316	0.592126	0.00559592	8.51981	0	0.294313	0	0.0402005
Sh2d2a	0.00419535	0.21365	0.00141764	0.041541	-5.67031	0.00283469	0.17607	0.00260824	0.0340296	-5.95681	0.00937972	0.149845	0.00872093	0.0291114	-3.99779	0.0133955	0.148386	0.0124481	0.028828	-3.46954	0.0134449	0.186454	0.0062281	0.0353854	-3.79369	0	0.149839	0	0.0293361	-4.74322	0.00582686	0.159793	0.0029615	0.0310971	-4.77735	0	0.147811	0	0.0289392	-5.38077	2.3717	0.00659027	0.429921	0.00343609	8.49137	0	0.146055	0	0.0285953
Gimap4	0.0116509	0.568904	0.00425291	0.0754044	-5.60967	0.0151101	0.467398	0.00991132	0.0613208	-4.95107	0.0326224	0.398918	0.0290698	0.0529732	-3.61216	0.0182968	0.395678	0.0207469	0.0529301	-4.43466	0.0163027	0.502763	0.0089529	0.065681	-4.9467	0	0.39915	0	0.0538146	-6.15674	0.020364	0.425168	0.0108588	0.0564845	-4.38394	0.0286048	0.393272	0.00561798	0.0529926	-3.7812	6.29455	0.0190109	0.743307	0.00913018	8.37113	0	0.389071	0	0.0524557
Gzmb	0.0181138	1.50305	0.00652112	0.0902111	-6.37467	0.0383248	1.2302	0.0198226	0.0722147	-5.00447	0.039262	1.05122	0.0290698	0.0640451	-4.74279	0.185869	1.03803	0.0705394	0.0627599	-2.48149	0.0412921	1.32345	0.0147917	0.0779205	-5.00229	0.0523026	1.0487	0.00931677	0.0645776	-4.32558	0.0236367	1.12186	0.0128332	0.0681077	-5.56872	0.0791977	1.03477	0.011236	0.0637978	-3.70771	16.5521	0.0507112	0.826772	0.0153151	8.3505	3.1654	1.00909	0.22	0.0622041
Zap70	0.0018819	0.0821385	0.000850581	0.0226213	-5.44779	0.00333697	0.0673134	0.00208659	0.0184187	-4.33428	0.00706026	0.0575859	0.00872093	0.0157488	-3.02792	0.0225558	0.056741	0.0207469	0.0154064	-1.3309	0.00268566	0.0725711	0.00155703	0.019874	-4.75605	0	0.0576965	0	0.0160015	-3.36636	0	0.0617614	0	0.0171289	-6.83287	0	0.0569159	0	0.015785	-4.00392	0.90893	0.0028063	0.233071	0.00196348	8.33936	0	0.0562395	0	0.0155974
Klre1	0.00606805	0.689403	0.00198469	0.0718399	-6.82797	0.0232874	0.562137	0.010433	0.0573899	-4.5933	0.014191	0.481534	0.0145349	0.0502052	-5.08458	0.0616393	0.475903	0.0580913	0.0488658	-2.94874	0.00737033	0.609667	0.00428182	0.063015	-6.37015	0.00863864	0.480725	0.00310559	0.050481	-5.79826	0.121571	0.50232	0.0730503	0.0465946	-2.04681	0.0649124	0.473396	0.0168539	0.0496101	-2.86648	7.57119	0.023778	0.623622	0.0132535	8.31475	0	0.468843	0	0.049299
Ctla2a	0.00515901	0.257489	0.00255174	0.0348231	-5.64127	0.00830491	0.211186	0.00417319	0.0286388	-4.6684	0.0191883	0.180368	0.0232558	0.024339	-3.23264	0.0129507	0.178941	0.0165975	0.0244802	-3.78838	0.0115559	0.226203	0.00700662	0.0296898	-4.29092	0	0.180619	0	0.02505	-5.01276	0.0158532	0.191707	0.00987167	0.0257953	-3.59605	0	0.178175	0	0.0247111	-5.65031	2.84007	0.00911797	0.32126	0.00579226	8.283	0.0658187	0.175752	0.04	0.0242317
Cd28	0.00169624	0.120855	0.000850581	0.0283795	-6.15478	0.0141047	0.0966371	0.00625978	0.0222372	-2.7764	0.00269539	0.0846205	0.00290698	0.0199485	-4.97244	0.0054437	0.0837603	0.00829876	0.0196597	-3.94361	0.00121198	0.107172	0.000778513	0.025206	-6.46642	0	0.0845315	0	0.0200019	-3.91737	0.0067369	0.0897911	0.0029615	0.0211052	-3.73642	0	0.0833877	0	0.0197313	-4.55492	1.32645	0.00443733	0.294488	0.002258	8.22366	0	0.0823968	0	0.0194968
Gimap3	0.00305299	0.30586	0.00113411	0.0531944	-6.6465	0.00899494	0.249828	0.00365154	0.043239	-4.79568	0.00261607	0.213879	0.00290698	0.0373198	-6.35325	0.0264445	0.21128	0.0124481	0.0367675	-2.99811	0.00984536	0.268592	0.00350331	0.046413	-4.76983	0	0.213517	0	0.0373369	-5.25416	0.00338744	0.22821	0.00197433	0.0397635	-6.07402	0.144309	0.208215	0.0168539	0.0365498	-0.528912	3.34946	0.0112713	0.562205	0.00343609	8.21513	0	0.208125	0	0.036394
Fasl	0.00360433	0.12069	0.00113411	0.0239923	-5.06543	0.00435155	0.099358	0.00208659	0.0196541	-4.51303	0.00240048	0.0851579	0.00290698	0.0169896	-5.14875	0.00555593	0.0842804	0.00829876	0.0167297	-3.9231	0.00817645	0.105674	0.0027248	0.0208434	-3.692	0	0.0850581	0	0.0170492	-3.92633	0.00199428	0.0908447	0.000987167	0.0181485	-5.50947	0	0.0839073	0	0.0168186	-4.56388	1.33351	0.00454002	0.251969	0.00186531	8.19832	0	0.0829102	0	0.0166187
Nkg7	0.107441	5.31358	0.0320386	0.171374	-5.62807	0.162807	4.3603	0.0839854	0.134996	-4.74319	0.221815	3.72815	0.159884	0.124845	-4.07103	1.72833	3.6597	0.556017	0.116163	-1.08235	0.184323	4.68525	0.0813546	0.139845	-4.66782	0.443573	3.71401	0.0714286	0.127631	-3.06573	0.134319	3.97636	0.0562685	0.133157	-4.88771	0.580285	3.66747	0.0505618	0.12722	-2.65995	58.3122	0.206946	0.930709	0.0757903	8.1384	1.3326	3.62729	0.2	0.125615
Cd3g	0.0117024	0.365082	0.00368585	0.0359199	-4.96334	0.0104759	0.301448	0.00678143	0.029425	-4.84676	0.0150471	0.257612	0.0145349	0.0257707	-4.09765	0.0270662	0.254977	0.0248963	0.0254253	-3.23581	0.0205363	0.321307	0.00700662	0.031144	-3.9677	0.0345486	0.256506	0.00621118	0.0260025	-2.89229	0.0198085	0.273666	0.00789733	0.0272227	-3.78823	0	0.254081	0	0.0258386	-6.1623	4.0113	0.0154137	0.330709	0.00638131	8.02371	0	0.251061	0	0.0255315
Skap1	0.00446576	0.203139	0.00141764	0.0418152	-5.50742	0.00161555	0.167829	0.0010433	0.0345912	-6.69882	0.00202619	0.142861	0.00290698	0.0294932	-6.1397	0.00232042	0.141483	0.00414938	0.029206	-5.9301	0.00403869	0.180208	0.00233554	0.0368396	-5.47963	0.0174471	0.142093	0.00310559	0.0294314	-3.02577	0	0.152676	0	0.0316069	-8.13857	0	0.140698	0	0.0291271	-5.30962	2.21879	0.00869013	0.437795	0.00314157	7.99618	1.04841	0.134159	0.32	0.0272955
Cd3e	0.00744395	0.20566	0.00283527	0.0294763	-4.78805	0.00331051	0.170709	0.00208659	0.0248203	-5.68834	0.015853	0.145164	0.0116279	0.0210938	-3.19486	0.0223768	0.143757	0.0207469	0.020794	-2.68356	0.014987	0.180301	0.00506033	0.0256907	-3.58862	0	0.14538	0	0.0214306	-4.69963	0.0135775	0.15422	0.00691017	0.0222268	-3.5057	0	0.143413	0	0.0211407	-5.33719	2.25297	0.00939553	0.286614	0.00422148	7.90564	0	0.141708	0	0.0208894
Ablim1	0.00111187	0.107673	0.000283527	0.0264601	-6.59753	0.00390626	0.0878035	0.00260824	0.0212264	-4.49042	0.00135682	0.075291	0.00290698	0.0184213	-5.79418	0.00492349	0.07449	0.00829876	0.0181474	-3.91929	0.00134226	0.0952305	0.000389257	0.0233883	-6.14868	0.0202187	0.0745576	0.00310559	0.0183827	-1.88267	0.00490183	0.0799679	0.00394867	0.0193719	-4.02803	0	0.0741605	0	0.0182279	-4.38574	1.16488	0.00486851	0.272441	0.00206165	7.90249	0	0.0732792	0	0.0180113
Thy1	0.00758433	0.194243	0.00226822	0.0327667	-4.67869	0.0103583	0.159894	0.00521648	0.0266173	-3.94826	0.0122077	0.137383	0.00872093	0.0232891	-3.49234	0.00926462	0.136231	0.00829876	0.0231569	-3.87818	0.00863418	0.172246	0.00350331	0.0288415	-4.31827	0.019532	0.136896	0.00310559	0.0234308	-2.80916	0.00663122	0.146497	0.00394867	0.0247757	-4.46545	0.0166016	0.135357	0.00561798	0.0231138	-3.02737	2.12972	0.00895171	0.329134	0.00373061	7.89429	0	0.134023	0	0.0229319
Gimap7	0.00798497	0.202849	0.00255174	0.038799	-4.66697	0.00471152	0.168319	0.00208659	0.032345	-5.15886	0.00240763	0.143831	0.00290698	0.0277751	-5.90061	0.026967	0.141894	0.0165975	0.0272212	-2.39555	0.00988218	0.179636	0.00350331	0.0342947	-4.1841	0	0.143608	0	0.0278122	-4.68195	0.00467838	0.153243	0.00197433	0.0295677	-5.03366	0.012465	0.141457	0.00561798	0.0273419	-3.5044	2.21389	0.010006	0.401575	0.00363244	7.78957	0	0.139982	0	0.0271098
Cd2	0.00970065	0.489116	0.00396938	0.0711544	-5.65595	0.0565412	0.392345	0.0323422	0.0528976	-2.79475	0.0091183	0.343485	0.00581395	0.0506824	-5.23534	0.00860318	0.340241	0.00829876	0.050189	-5.30555	0.00999709	0.433367	0.00389257	0.0633786	-5.43794	0.0177058	0.342521	0.00310559	0.0506715	-4.2739	0.0299047	0.364145	0.0108588	0.0532219	-3.60607	0.0385898	0.337777	0.011236	0.0498919	-3.12978	5.26041	0.0256695	0.661417	0.0110937	7.67898	0	0.334401	0	0.0494847
Gimap1	0.00734893	0.367778	0.00226822	0.0619687	-5.64516	0.0085838	0.30234	0.00469484	0.0506514	-5.13841	0.0155555	0.258007	0.0116279	0.0435239	-4.05192	0.0143967	0.255673	0.0165975	0.0431002	-4.1505	0.0102021	0.325047	0.00389257	0.0545322	-4.99371	0.0387484	0.256788	0.00621118	0.0436232	-2.72837	0.0058264	0.27555	0.00394867	0.0464927	-5.56356	0.0164124	0.254211	0.00561798	0.0431269	-3.95317	3.91349	0.0219348	0.612598	0.00697035	7.47909	0.812134	0.247692	0.26	0.0415003
Prkcq	0.00148989	0.0941977	0.000567054	0.0228955	-5.98241	0.00172788	0.0773833	0.000521648	0.0188679	-5.48494	0.00163341	0.0660276	0.00290698	0.0160351	-5.33711	0.00235332	0.0653843	0.00414938	0.015879	-4.79617	0.00158362	0.0834058	0.000778513	0.0202375	-5.71885	0	0.0659427	0	0.0160968	-3.55909	0.00114229	0.0704706	0.000987167	0.0171289	-5.94702	0.0286048	0.0645721	0.00561798	0.015785	-1.17466	0.998558	0.00571851	0.237795	0.00176713	7.44806	0.764708	0.0607276	0.18	0.0148547
Gimap6	0.0200901	0.473413	0.00680465	0.0721141	-4.55854	0.0194064	0.391591	0.00938967	0.0597484	-4.33475	0.0158705	0.335828	0.0145349	0.0520187	-4.40331	0.0262567	0.332476	0.033195	0.0512287	-3.6625	0.0152949	0.422278	0.00506033	0.0650751	-4.78707	0.0202187	0.335024	0.00310559	0.0522907	-4.0505	0.0200254	0.357223	0.00987167	0.0550571	-4.15692	0.0572095	0.330146	0.00561798	0.0515832	-2.52878	5.02429	0.0327416	0.694488	0.010701	7.26165	0.503565	0.324831	0.18	0.0502275
Klra3	0.0113044	0.295046	0.00340232	0.0341376	-4.70598	0.0195679	0.241961	0.010433	0.0270665	-3.62822	0.0165928	0.208669	0.0116279	0.0245299	-3.65258	0.0408863	0.206246	0.0165975	0.0242911	-2.33467	0.00429207	0.264288	0.00233554	0.0309016	-5.9443	0.015528	0.208299	0.00310559	0.0247643	-3.74572	0.0726194	0.215984	0.0325765	0.0232463	-1.5725	0.199621	0.202612	0.0224719	0.0241473	-0.0214585	3.10845	0.0214084	0.27874	0.00824661	7.18188	0	0.203503	0	0.0242317
Atp1b1	0.00128967	0.185969	0.000567054	0.0341376	-7.17191	0.00324282	0.152155	0.00156495	0.0278527	-5.55215	0.00467468	0.129751	0.00581395	0.0237663	-4.79473	0.0931644	0.126517	0.0912863	0.0216446	-0.441483	0.0036418	0.163797	0.00194628	0.029811	-5.49111	0	0.129632	0	0.023907	-4.53423	0.0260723	0.136072	0.0088845	0.0246737	-2.38378	0.0320203	0.127342	0.011236	0.0233957	-1.99166	1.92576	0.0135624	0.300787	0.00589044	7.14968	1.03031	0.121576	0.28	0.0220035
Gimap5	0.0111626	0.263738	0.00368585	0.0507266	-4.56236	0.00873717	0.21859	0.00521648	0.0418913	-4.64492	0.0158365	0.18685	0.0174419	0.0359836	-3.56056	0.0222698	0.185039	0.0165975	0.0358223	-3.05467	0.00832719	0.235299	0.00389257	0.0452012	-4.82052	0.0383291	0.185802	0.00621118	0.0362892	-2.27726	0.0100232	0.199116	0.00493583	0.03854	-4.3122	0.0505929	0.183602	0.011236	0.0357982	-1.85957	2.76123	0.0205865	0.483465	0.00746122	7.06747	1.15809	0.17688	0.28	0.0342587
Spry2	0.00474884	0.217969	0.00141764	0.0237181	-5.5204	0.00595331	0.179155	0.00260824	0.0194295	-4.91138	0.00200911	0.153281	0.00290698	0.0168941	-6.25348	0.018167	0.15144	0.0165975	0.0164461	-3.05936	0.0140917	0.190307	0.00389257	0.0203587	-3.75541	0.0371482	0.151886	0.00310559	0.0168587	-2.03162	0.0150458	0.162252	0.00493583	0.0176387	-3.43081	0.0119328	0.150755	0.00561798	0.0166306	-3.6592	2.23129	0.0186282	0.214173	0.00412331	6.90425	1.81974	0.140714	0.2	0.0155974
Lat	0.00416777	0.226533	0.00141764	0.0414039	-5.7643	0.0134161	0.184334	0.00782473	0.0327942	-3.78029	0.0126503	0.158698	0.0145349	0.028825	-3.64904	0.028672	0.156911	0.0248963	0.0284499	-2.45224	0.0198422	0.195838	0.00739587	0.0349006	-3.30302	0.0403849	0.157542	0.00621118	0.0290504	-1.96385	0.00888565	0.169049	0.005923	0.0306892	-4.24982	0	0.156632	0	0.0288453	-5.46439	2.30179	0.0201644	0.365354	0.00736305	6.8348	1.6147	0.147275	0.34	0.0269241
Tbx21	0.00371549	0.13162	0.00141764	0.030436	-5.14669	0.0014424	0.108982	0.0010433	0.0252695	-6.23948	0.00938263	0.0925756	0.00581395	0.0214756	-3.30257	0.00616641	0.091839	0.00414938	0.0213611	-3.8966	0.00306975	0.116972	0.00155703	0.0270238	-5.2519	0.0344454	0.0916326	0.00621118	0.0214306	-1.41155	0.0716034	0.0918238	0.0424482	0.0187602	-0.358841	0.034851	0.0908521	0.00561798	0.0212346	-1.38232	1.33985	0.0120102	0.261417	0.00598861	6.80167	0	0.0903484	0	0.0210751
Sytl3	0	0.14005	0	0.030436	-10.4715	0.0029881	0.114083	0.00156495	0.0245957	-5.25472	0.00276407	0.097411	0.00290698	0.0210938	-5.13922	0.0135328	0.0962443	0.0124481	0.0206994	-2.83024	0.00326897	0.122774	0.00194628	0.0262967	-5.23102	0	0.0972974	0	0.0211449	-4.12028	0.00125164	0.104023	0.000987167	0.0225326	-6.37694	0	0.095981	0	0.0208588	-4.75783	1.39731	0.0131781	0.288189	0.00382878	6.72837	2.29252	0.0841983	0.52	0.018197
Il4	0	0.0242602	0	0.00438717	-7.94222	0	0.0198735	0	0.00359389	-6.10738	0.00114507	0.0168522	0.00290698	0.00295886	-3.87943	0	0.0167253	0	0.00302457	-3.53578	0	0.0214438	0	0.00387785	-6.63337	0	0.0168544	0	0.00304791	-1.591	0	0.0180418	0	0.00326264	-5.05751	0	0.0166263	0	0.00300667	-2.22855	0	0.0173723	0	0.00314157	-5.10333	3.5312	3.65706e-05	0.62	9.28419e-05
Grm6	0	0.00896588	0	0.00219358	-6.50615	0	0.00734469	0	0.00179695	-4.6713	0	0.00624197	0	0.00152715	-2.44657	0	0.0061812	0	0.00151229	-2.09971	0	0.007925	0	0.00193892	-5.1973	0	0.00622889	0	0.00152395	-0.154927	0	0.00666773	0	0.00163132	-3.62143	0	0.00614461	0	0.00150334	-0.792479	0	0.00642029	0	0.00157078	-3.66726	1.30794	0	0.32	0
D430036J16Rik	0	0.00575106	0	0.00178229	-5.86553	0	0.00471117	0	0.00146002	-4.03069	0	0.00400384	0	0.00124081	-1.80595	0	0.00396486	0	0.00122873	-1.45909	0	0.0050834	0	0.00157538	-4.55668	0	0.00399545	0	0.00123821	-0.000188611	0	0.00427694	0	0.00132545	-2.98082	0	0.00394139	0	0.00122146	-0.151862	0	0.00411822	0	0.00127626	-3.02664	0.838965	0	0.26	0
Gata2	0.00112332	0.0670054	0.000283527	0.00671785	-5.89843	0.000689282	0.0551862	0.000521648	0.00550314	-6.32307	0.00163341	0.0469731	0.00290698	0.00467691	-4.84588	0.00181338	0.0465276	0.00414938	0.00463138	-4.68133	0.000866555	0.0594369	0.000389257	0.00593795	-6.09992	0	0.0469282	0	0.00476236	-3.06834	0	0.0502345	0	0.00509788	-6.53484	0	0.0462933	0	0.00469792	-3.70589	0	0.0483703	0	0.0049087	-6.58066	9.68382	0.000789937	0.9	0.000464209
Cpa3	0.00104008	0.052837	0.000283527	0.00534686	-5.66678	0	0.0436952	0	0.00449236	-7.244	0.00832114	0.0368616	0.00872093	0.00353155	-2.14727	0	0.0367733	0	0.00378072	-4.67241	0.000440435	0.0470105	0.000389257	0.00472613	-6.73791	0	0.037057	0	0.00380989	-2.72763	0	0.0396678	0	0.0040783	-6.19413	0	0.0365556	0	0.00375834	-3.36518	0	0.0381957	0	0.00392696	-6.23996	7.62799	0.000711385	0.7	0.000464209
Cyp11a1	0.00112332	0.0683462	0.000283527	0.00671785	-5.92701	0.000527771	0.0563193	0.000521648	0.00550314	-6.73757	0.0114339	0.0475848	0.00290698	0.00467691	-2.05719	0.00246532	0.0474371	0.00414938	0.00463138	-4.26617	0	0.0608918	0	0.00605914	-8.13906	0	0.0478597	0	0.00476236	-3.09669	0	0.0512315	0	0.00509788	-6.5632	0	0.0472121	0	0.00469792	-3.73424	0.00839447	0.048807	0.0015748	0.00481052	-2.53958	9.70651	0.00159255	0.88	0.000557051
Fcer1a	0.00482931	0.110044	0.00113411	0.00754044	-4.51012	0.000719614	0.0919043	0.000521648	0.00651393	-6.99677	0.0127277	0.0778197	0.0116279	0.00524959	-2.61217	0.00541429	0.0773526	0.00829876	0.00538752	-3.83661	0.00368047	0.0981872	0.00116777	0.00678623	-4.73757	0	0.0780737	0	0.00561958	-3.80272	0.00212608	0.0833546	0.00197433	0.00581158	-5.29299	0	0.0770174	0	0.00554355	-4.44027	0	0.0804728	0	0.00579226	-7.31505	15.6798	0.00331487	0.86	0.00148547
Csrp3	0.000157183	0.0379744	0.000283527	0.00548396	-7.91643	0	0.0311702	0	0.00460467	-6.7567	0.00397039	0.02636	0.00581395	0.00372244	-2.731	0.00246576	0.0261763	0.00414938	0.00378072	-3.40816	0.00265991	0.0328049	0.00155703	0.00448376	-3.62446	0.0176154	0.0258946	0.00310559	0.00380989	-0.555816	0	0.0282972	0	0.00418026	-5.70683	0	0.0260772	0	0.0038523	-2.87787	0	0.0272471	0	0.00402513	-5.75265	5.25039	0.00139448	0.64	0.000835577
Cd200r3	0.000488335	0.0696015	0.000283527	0.00767754	-7.15511	0.000680825	0.0570632	0.000521648	0.00628931	-6.38913	0.0102317	0.0482844	0.00872093	0.00515415	-2.23852	0.00463191	0.0480415	0.00829876	0.00519849	-3.3746	0.0023004	0.0610138	0.00155703	0.00642269	-4.72918	0	0.0485185	0	0.00542909	-3.11642	0.00931364	0.0509748	0.00493583	0.00530179	-2.45237	0	0.0478621	0	0.00535563	-3.75397	0.00659189	0.0495985	0.0015748	0.00549774	-2.91153	9.61308	0.00266846	0.78	0.00167115
Mcpt8	0.0108528	0.431691	0.00396938	0.0171374	-5.31386	0.0204355	0.353533	0.010433	0.0133648	-4.11269	0.0838556	0.30144	0.0436047	0.0118354	-1.84589	0.0572295	0.299928	0.0580913	0.0118147	-2.38979	0.0232707	0.378969	0.0108992	0.0134513	-4.02549	0	0.303556	0	0.0132394	-5.76177	0.0078963	0.324127	0.005923	0.0135604	-5.35924	0	0.299449	0	0.0130602	-6.39932	0.0202616	0.311621	0.00787402	0.0131553	-3.94297	59.7259	0.018637	0.74	0.00946987
Prss34	0.0179809	0.436094	0.00652112	0.016589	-4.6001	0.00999084	0.362212	0.00782473	0.0144879	-5.18009	0.077281	0.307121	0.0639535	0.0116446	-1.99062	0.0434373	0.305654	0.0497925	0.0124764	-2.81489	0.0353353	0.382152	0.016738	0.0122395	-3.43496	0	0.30901	0	0.0137156	-5.78746	0.01195	0.329546	0.00691017	0.0139682	-4.7854	0	0.304829	0	0.01353	-6.42501	0.0276175	0.316783	0.0125984	0.0133517	-3.51984	60.085	0.0222861	0.28	0.0120694
Ms4a2	0.00105518	0.0313341	0.000283527	0.00534686	-4.89217	0.00240337	0.0255689	0.0010433	0.00426774	-3.41126	0.00277847	0.0220785	0.00581395	0.00362699	-2.99028	0.00910942	0.0217464	0.0124481	0.00349716	-1.25535	0.000925699	0.0278592	0.000389257	0.00472613	-4.91147	0	0.0221233	0	0.00380989	-1.98345	0.00475791	0.0231905	0.0029615	0.00377243	-2.28514	0	0.021824	0	0.00375834	-2.621	0	0.0228031	0	0.00392696	-5.49577	4.27189	0.00173409	0.56	0.0011141
Il6	0.00287729	0.134406	0.00113411	0.0113792	-5.54575	0.00299632	0.110598	0.00208659	0.00932165	-5.20599	0.00246229	0.0944604	0.00290698	0.00820846	-5.26164	0.0120109	0.0933473	0.0165975	0.00784499	-2.95826	0.00117241	0.119668	0.000778513	0.0103005	-6.67341	0.0193134	0.0937508	0.00310559	0.00819126	-2.27923	0.101861	0.0904693	0.0266535	0.00611746	0.171105	0	0.0930667	0	0.00817439	-4.71335	0.00786615	0.0967518	0.0015748	0.00844296	-3.62056	17.0362	0.0128773	0.84	0.00417789
Igfbp7	0.00195332	0.0150141	0.000567054	0.00411297	-2.94232	0.00178058	0.0126897	0.0010433	0.00336927	-2.83324	0	0.0111103	0	0.00305431	-3.27839	0.00169017	0.0109636	0.00414938	0.00293006	-2.69748	0.000424165	0.0139739	0.000389257	0.00375667	-5.04196	0	0.011087	0	0.00304791	-0.986749	0.00120328	0.0117438	0.000987167	0.00316069	-3.28686	0.0288249	0.0104549	0.00561798	0.00291271	1.46314	0.00779001	0.010942	0.00472441	0.00284704	-0.490185	1.86612	0.00214429	0.42	0.00102126
Alox15	0.000644233	0.0248631	0.000283527	0.00356457	-5.27028	0.0214611	0.0160021	0.000521648	0.00292004	0.423465	0	0.0175264	0	0.00257707	-3.93602	0	0.0173557	0	0.00255198	-3.58916	0	0.022252	0	0.00327193	-6.68675	0	0.0174896	0	0.00257167	-1.64438	0	0.0187218	0	0.00275285	-5.11088	0	0.017253	0	0.00253688	-2.28193	0	0.0180271	0	0.0026507	-5.15671	2.80421	0.00403056	0.5	0.000185684
Fam174b	0.000944146	0.00985112	0.000283527	0.00301618	-3.38321	0	0.00844385	0	0.00258311	-4.8725	0	0.0071761	0	0.00219528	-2.64777	0	0.00710624	0	0.00217391	-2.30091	0.000878286	0.00883758	0.000389257	0.00266602	-3.33089	0	0.00716107	0	0.00219068	-0.356127	0	0.00766558	0	0.00234502	-3.82263	0	0.00706418	0	0.00216104	-0.993679	0.0204913	0.00610368	0.00787402	0.00176713	1.74726	1.13172	0.0017267	0.32	0.000649893
Cdh1	0.00431709	0.0126698	0.00113411	0.00315328	-1.55326	0.00130347	0.0118083	0.000521648	0.00292004	-3.17937	0.00713503	0.0100397	0.00872093	0.00229073	-0.492719	0.00343833	0.0100956	0.00414938	0.00245747	-1.55394	0.000534913	0.0128776	0.000389257	0.00315075	-4.58941	0	0.0102524	0	0.00257167	-0.873842	0.00476432	0.0104826	0.000987167	0.0026509	-1.13766	0	0.0101137	0	0.00253688	-1.51139	0	0.0105674	0	0.0026507	-4.38617	1.60863	0.0025261	0.32	0.00102126
Samd13	0.000579573	0.0104223	0.000283527	0.00233068	-4.16854	0	0.00876737	0	0.00202156	-4.92675	0	0.00745105	0	0.00171805	-2.70201	0.0030947	0.00730802	0.00414938	0.00160681	-1.23968	0	0.00946009	0	0.00218129	-5.45274	0	0.00743544	0	0.00171445	-0.41037	0.00211114	0.00774124	0.000987167	0.00173328	-1.87455	0	0.00733484	0	0.00169125	-1.04792	0.0243679	0.00614481	0.00314961	0.00157078	1.98754	1.15325	0.00189418	0.26	0.000464209
Itga2b	0.0010108	0.0110588	0.000567054	0.00342747	-3.45163	0.00281363	0.00885379	0.00156495	0.00269542	-1.65386	0.00354237	0.007923	0.00581395	0.00238618	-1.16133	0	0.00796105	0	0.00255198	-2.46478	0.00165712	0.00969107	0.000389257	0.00315075	-2.54798	0	0.00802247	0	0.00257167	-0.519998	0.00209412	0.00837138	0.000987167	0.0026509	-1.99912	0	0.00791392	0	0.00253688	-1.15755	0.0161376	0.00726296	0.00472441	0.00235618	1.1518	1.14849	0.00248847	0.3	0.0011141
Slc18a2	0.00557508	0.00698144	0.00198469	0.00301618	-0.324531	0.000619829	0.00779399	0.000521648	0.00314465	-3.65242	0.0105597	0.00639051	0.00872093	0.00248163	0.724564	0.00231034	0.00661901	0.00414938	0.0026465	-1.51851	0.00259525	0.00774585	0.00116777	0.00315075	-1.57755	0	0.00672311	0	0.00276217	-0.26508	0.00229094	0.00696015	0.000987167	0.00285481	-1.60318	0	0.00663214	0	0.0027248	-0.902632	0	0.0069297	0	0.00284704	-3.77741	0.731143	0.00315929	0.26	0.00148547
C3ar1	0.00111032	0.009513	0.000567054	0.00438717	-3.09893	0.00965042	0.00615499	0.00573813	0.00258311	0.648835	0	0.00699665	0	0.0032452	-2.61124	0	0.00692854	0	0.00321361	-2.26437	0.000394703	0.00876029	0.000389257	0.00399903	-4.47214	0	0.00698199	0	0.0032384	-0.319591	0.0121633	0.00621762	0.00493583	0.00295677	0.968103	0.0118374	0.00668955	0.011236	0.00300667	0.823368	0	0.00719654	0	0.00333791	-3.83192	0.708909	0.00351485	0.26	0.00194968
Ccl4	1.02162	6.51764	0.144882	0.24102	-2.67349	1.20223	5.48498	0.22796	0.20575	-2.18978	1.45944	4.83353	0.331395	0.205689	-1.72766	0.447505	4.82373	0.278008	0.208129	-3.43017	0.434564	6.06235	0.10977	0.24079	-3.80224	3.58298	4.76133	0.248447	0.208496	-0.410203	5.3085	4.66613	0.288253	0.20157	0.186078	1.31584	4.7833	0.157303	0.210561	-1.86202	27.3374	3.31668	0.63622	0.183094	3.04307	387.513	2.94933	1	0.206016
Rapsn	0.00106911	0.00927787	0.000283527	0.00425007	-3.11739	0.000849118	0.00784094	0.0010433	0.00336927	-3.20699	0.00882657	0.00652927	0.00581395	0.00286342	0.434932	0.00735067	0.00658526	0.0124481	0.00274102	0.158637	0.00205956	0.00801654	0.000389257	0.00375667	-1.96065	0	0.00680479	0	0.00304791	-0.282503	0.00269385	0.00700598	0.0029615	0.00295677	-1.37892	0.0279501	0.00624527	0.00561798	0.00291271	2.16202	0.0356861	0.0047892	0.0125984	0.00235618	2.89751	0.511629	0.00425792	0.22	0.00194968
Ctsg	0.00240231	0.0566407	0.00141764	0.0105566	-4.55935	0.0219243	0.0426305	0.0130412	0.00640162	-0.959356	0.00392252	0.0401127	0.00290698	0.00773122	-3.35421	0.916641	0.0189698	0.116183	0.00510397	5.59458	0.00505907	0.0495169	0.00350331	0.00884634	-3.29098	0.0196308	0.0395551	0.00310559	0.00771502	-1.01075	0	0.0429864	0	0.00836052	-6.31004	0	0.0396139	0	0.00770459	-3.48109	0.00127329	0.0413118	0.0015748	0.00795209	-5.01992	2.54559	0.0273262	0.22	0.00659177
Csf1	0.0199545	0.10079	0.00510349	0.0253633	-2.33657	0.0302375	0.0839597	0.0151278	0.0195418	-1.47336	0.17351	0.0711897	0.101744	0.0160351	1.28528	0.0278281	0.0755043	0.0414938	0.018242	-1.44002	0.0608724	0.0786671	0.0144025	0.0201163	-0.369972	0.563906	0.0594308	0.0807453	0.0168587	3.24617	0.0174668	0.0803271	0.00987167	0.0196778	-2.20127	0.0464675	0.0749104	0.011236	0.0188857	-0.688943	0.0147305	0.078165	0.00787402	0.0194384	-2.40772	4.75051	0.0527358	0.62	0.0159688
Cd69	0.333044	0.636747	0.0853417	0.122155	-0.935009	0.207774	0.608802	0.0980699	0.112758	-1.55096	0.314545	0.545087	0.162791	0.108428	-0.79322	0.146131	0.546679	0.149378	0.109263	-1.90343	0.199949	0.642924	0.0677306	0.123364	-1.68502	0.416484	0.541477	0.0621118	0.11163	-0.378638	0.206951	0.571925	0.0898322	0.112255	-1.46654	0.184042	0.543674	0.0337079	0.111435	-1.5627	2.66245	0.405304	0.415748	0.0911054	2.71568	29.1289	0.405035	0.9	0.10649
Faah	0.000990315	0.0211847	0.000283527	0.00754044	-4.41899	0	0.0177464	0	0.00628931	-5.94406	0.00275412	0.0149916	0.00290698	0.00524959	-2.44449	0	0.0149352	0	0.00529301	-3.37246	0.00133811	0.018732	0.000389257	0.00666505	-3.80724	0	0.0150504	0	0.00533384	-1.42768	0.00298873	0.0158021	0.00197433	0.00550571	-2.40251	0	0.0148468	0	0.00526167	-2.06524	0.155353	0.00582812	0.0566929	0.00196348	4.73637	0.775887	0.0110686	0.24	0.00408504
Ier3	0.219097	0.934174	0.0646442	0.159035	-2.09212	0.326907	0.781665	0.117893	0.130503	-1.25767	0.683167	0.701691	0.287791	0.123031	-0.0385974	0.244293	0.711507	0.207469	0.126465	-1.54227	1.22374	0.538396	0.213313	0.101794	1.18456	1.25157	0.684219	0.118012	0.128584	0.871211	0.245027	0.748207	0.0967423	0.131525	-1.6105	2.02602	0.678943	0.230337	0.126562	1.57728	0.051858	0.741576	0.0220472	0.134891	-3.83795	34.0791	0.546158	0.9	0.124687
Ccl3	5.3563	5.46434	0.505245	0.373046	-0.0288096	3.44141	5.85707	0.480438	0.402291	-0.767179	3.4357	5.49458	0.630814	0.409087	-0.677405	0.914066	5.53197	0.473029	0.414839	-2.59742	0.718715	6.89556	0.166213	0.493941	-3.26218	4.27922	5.46439	0.279503	0.420326	-0.352713	4.82249	5.49178	0.452122	0.412418	-0.187495	1.54947	5.49401	0.219101	0.419431	-1.82609	16.6437	4.73	0.625197	0.403102	1.81507	257.356	4.25966	1	0.413425
Fosl1	0.00229981	0.0419468	0.00113411	0.0142583	-4.18897	0.00369337	0.0344779	0.00208659	0.0116801	-3.22266	0.0259471	0.0291253	0.0203488	0.00964016	-0.166696	0.0251539	0.0291124	0.0207469	0.00973535	-0.210853	0.0703065	0.0161723	0.0256909	0.00508968	2.12013	0.112158	0.0264745	0.0186335	0.00971521	2.08286	0.00228328	0.0317861	0.00197433	0.0108075	-3.79922	0	0.0295097	0	0.0101475	-3.05627	0.00319164	0.0306347	0.00314961	0.0104064	-3.26279	1.25639	0.0233267	0.24	0.00891282
Gm12840	0.435452	0.406473	0.0944145	0.0867837	0.0993554	0.209124	0.46044	0.0850287	0.0901842	-1.13865	0.689419	0.406938	0.267442	0.0834208	0.760573	0.0588454	0.424052	0.06639	0.0897921	-2.84924	0.38268	0.426266	0.0782406	0.0927048	-0.155613	0.465482	0.414398	0.052795	0.0903896	0.167707	0.133376	0.4451	0.05923	0.0923736	-1.73863	0.19061	0.419686	0.0393258	0.0901062	-1.13869	0.360802	0.419354	0.0692913	0.0905164	-0.216964	15.5631	0.345603	0.62	0.0868072
Mboat1	0.0530487	0.0362038	0.0170116	0.0174116	0.551177	0.0572057	0.0383547	0.0286907	0.0148248	0.576757	0.0489862	0.0414548	0.0290698	0.0168941	0.240835	0.0338826	0.0418722	0.0456432	0.0166352	-0.305448	0.00312949	0.0537001	0.00155703	0.0221764	-4.10093	0	0.042973	0	0.0178112	-2.94131	0.0306563	0.0428343	0.0207305	0.016925	-0.482581	0.0113038	0.0422025	0.00561798	0.0174763	-1.90052	0.0162492	0.0432805	0.00944882	0.0177695	-1.41334	1.55931	0.0346493	0.38	0.0155974
Ptger3	0.00104468	0.0370676	0.000283527	0.0156293	-5.14902	0.00318346	0.0300936	0.00208659	0.0124663	-3.24079	0.00498538	0.0259942	0.00290698	0.010881	-2.38241	0	0.0259032	0	0.0108696	-4.16688	0	0.0332108	0	0.013936	-7.26447	0	0.026103	0	0.0109534	-2.2221	0.217314	0.00549725	0.094768	0.00193719	5.30493	0	0.0257499	0	0.0108052	-2.85965	0	0.0269052	0	0.01129	-5.73443	0.848295	0.021506	0.26	0.00946987
Serpine2	0.00259964	0.0322064	0.00198469	0.0174116	-3.63097	0.000378527	0.0273312	0.000521648	0.0149371	-6.17401	0.0135144	0.0228532	0.0116279	0.0124081	-0.757897	0.219794	0.0180635	0.182573	0.00850662	3.605	0.0434079	0.0160649	0.0202413	0.00993698	1.43404	0	0.0232482	0	0.0127631	-2.055	0.00778088	0.0240824	0.0029615	0.0133564	-1.62997	0	0.0229336	0	0.0125904	-2.69255	0.0321371	0.0219591	0.0173228	0.0120754	0.549419	0.735294	0.0192478	0.24	0.0113267
Klf5	0.0054764	0.0650563	0.0031188	0.0294763	-3.57039	0.00350166	0.0547083	0.00156495	0.0250449	-3.96565	0.0389737	0.0458556	0.0436047	0.0201394	-0.234596	0.218348	0.0417026	0.207469	0.0166352	2.38842	0.114709	0.0241334	0.0498248	0.0118759	2.24887	0.0554256	0.0453366	0.00621118	0.0213354	0.289878	0.0232776	0.0479461	0.005923	0.0224307	-1.04247	0	0.0464	0	0.0212346	-3.70921	0	0.0484818	0	0.0221873	-6.58399	1.31329	0.0397522	0.22	0.019961
Gm20186	0.214499	0.180622	0.0595407	0.0545654	0.247995	0.0862339	0.214363	0.0443401	0.0587376	-1.31373	0.231772	0.190347	0.136628	0.0535459	0.284076	0.00722204	0.195865	0.0124481	0.0571834	-4.76131	0.0405465	0.23871	0.0124562	0.0698013	-2.55761	0.0700164	0.195395	0.00931677	0.0576245	-1.48063	0.222419	0.188488	0.101678	0.0514886	0.238808	0.130534	0.192686	0.0449438	0.0563751	-0.561828	0.670961	0.161784	0.133858	0.051345	2.05216	5.38727	0.167546	0.64	0.0534769
Aqp9	0.0235505	0.0743199	0.00680465	0.0216616	-1.65799	0.0139464	0.0672076	0.00573813	0.0192049	-2.26873	0.079845	0.0570473	0.0523256	0.0156533	0.485043	0.00470333	0.0589809	0.00829876	0.0170132	-3.64849	0.099858	0.0446699	0.028805	0.0130877	1.16057	0.37899	0.0479205	0.0652174	0.0153348	2.98345	0.0222223	0.0614438	0.00987167	0.0175367	-1.46726	0.00393995	0.0586724	0.00561798	0.0170065	-3.89643	0.00662796	0.0609604	0.0015748	0.0177695	-3.20124	1.58066	0.0507027	0.38	0.0151332
Cd200r4	0.00268109	0.0591683	0.00170116	0.0187826	-4.46393	0.0266834	0.0437868	0.0140845	0.0130279	-0.714552	0.0121486	0.0416962	0.00872093	0.0133626	-1.77913	0.013817	0.0413705	0.0165975	0.013138	-1.58216	0.0040576	0.052182	0.00116777	0.0169656	-3.68486	0	0.0420068	0	0.0136203	-2.9085	0.00485296	0.0444651	0.00197433	0.014376	-3.19574	0.107284	0.0396442	0.0505618	0.0125904	1.43625	0.451211	0.0151689	0.119685	0.00657766	4.89461	1.03914	0.0361223	0.26	0.0120694
Osm	0.136278	1.51918	0.0422455	0.251302	-3.47867	0.5427	1.18163	0.189358	0.181828	-1.12255	1.21583	1.0636	0.372093	0.176959	0.192987	0.32636	1.08534	0.261411	0.18138	-1.73361	2.9128	0.494254	0.416504	0.110519	2.55908	1.05151	1.06896	0.142857	0.184399	-0.0237428	0.136023	1.16474	0.0602172	0.195861	-3.09809	0.246183	1.08219	0.0505618	0.18538	-2.13615	0.2954	1.11663	0.0724409	0.190065	-1.91841	26.9969	0.948076	0.9	0.179835
Nedd4	0.00904803	0.161464	0.00510349	0.0677269	-4.15747	0.0137716	0.132888	0.00573813	0.0562668	-3.27044	0.0962204	0.112297	0.0959302	0.0457192	-0.222901	0.24389	0.108776	0.236515	0.0430057	1.16486	0.135209	0.104494	0.0525496	0.0456859	0.371775	0.0516114	0.113631	0.00931677	0.0484808	-1.1386	0.374727	0.0846283	0.172754	0.0343597	2.14663	0.00988037	0.11349	0.00561798	0.0480128	-3.52186	0.270401	0.101897	0.0740157	0.0456509	1.40798	2.76478	0.0994702	0.58	0.0448426
Sytl3	0	0.14005	0	0.030436	-10.4715	0.0029881	0.114083	0.00156495	0.0245957	-5.25472	0.00276407	0.097411	0.00290698	0.0210938	-5.13922	0.0135328	0.0962443	0.0124481	0.0206994	-2.83024	0.00326897	0.122774	0.00194628	0.0262967	-5.23102	0	0.0972974	0	0.0211449	-4.12028	0.00125164	0.104023	0.000987167	0.0225326	-6.37694	0	0.095981	0	0.0208588	-4.75783	1.39731	0.0131781	0.288189	0.00382878	6.72837	2.29252	0.0841983	0.52	0.018197
Plk3	0.109972	0.297865	0.0354409	0.0806142	-1.43753	0.115591	0.262681	0.0542514	0.0683962	-1.18428	0.194622	0.238002	0.116279	0.0642359	-0.290303	0.0979842	0.239781	0.0912863	0.0653119	-1.2911	0.253897	0.231246	0.0731802	0.0636209	0.134814	1.38519	0.201397	0.192547	0.0620059	2.78197	0.155102	0.245043	0.0700888	0.0654568	-0.659822	1.20808	0.220376	0.207865	0.0635159	2.45468	0.170764	0.240729	0.0488189	0.0669546	-0.495409	5.47173	0.212321	0.58	0.0635039
Slc7a8	0.0143182	0.0282034	0.00510349	0.0106937	-0.978023	0.0345334	0.0213404	0.0182577	0.00685085	0.694403	0.0168963	0.0239003	0.0145349	0.00868569	-0.500322	0.00329002	0.024142	0.00414938	0.00897921	-2.87538	0.00227654	0.0303402	0.00116777	0.01127	-3.73632	0	0.0244038	0	0.00914373	-2.12499	0.00386746	0.0257237	0.0029615	0.00948206	-2.73364	0.549171	0.014889	0.11236	0.00714084	5.20494	0	0.0251537	0	0.0094247	-5.63732	0.507825	0.0214302	0.22	0.00789156
Il18r1	0.00655249	0.121129	0.00198469	0.0356457	-4.20836	0.00501348	0.100743	0.00312989	0.0293127	-4.32872	0.0519991	0.0848276	0.0465116	0.0239572	-0.706048	0.0623136	0.0842731	0.0705394	0.0236295	-0.435524	0.0689225	0.0884107	0.0284157	0.0235095	-0.359246	0.056979	0.0846061	0.00621118	0.0252405	-0.57033	0.014894	0.0908992	0.00789733	0.026407	-2.60954	0.0706664	0.0840034	0.00561798	0.024993	-0.249423	0.834417	0.0369892	0.184252	0.0147261	4.49559	1.7614	0.0759964	0.4	0.0229319
Slain1	0.00450973	0.0511333	0.00170116	0.016589	-3.50315	0.00125668	0.0434033	0.000521648	0.0141509	-5.11011	0.00499447	0.0369527	0.00581395	0.0119309	-2.88728	0.0197568	0.0363054	0.0207469	0.0115312	-0.877834	0.0208372	0.0406376	0.00700662	0.0132089	-0.963649	0	0.037039	0	0.0120964	-2.72692	0.0711369	0.0323012	0.0286278	0.00999184	1.13901	0.0404922	0.0358606	0.011236	0.0117448	0.175243	0.304836	0.0191735	0.0834646	0.00726487	3.99085	0.754135	0.0326029	0.22	0.0107697
Lmna	0.0086683	0.18799	0.00368585	0.051275	-4.43877	0.263277	0.100749	0.0902452	0.0240341	1.38581	0.0189217	0.133174	0.0174419	0.0363654	-2.8152	0.0813916	0.130639	0.0456432	0.0355388	-0.682632	0.0159765	0.164897	0.0062281	0.0449588	-3.36754	0.0757938	0.13119	0.00621118	0.0366702	-0.791512	0.250333	0.117066	0.0681145	0.0324225	1.09652	0.163511	0.128974	0.0393258	0.0357042	0.342308	0.556891	0.102901	0.116535	0.0307285	2.43614	2.66756	0.11776	0.3	0.0345372
Ddit4	0.469106	0.231173	0.113978	0.0685495	1.02094	0.135374	0.346047	0.0678143	0.0867026	-1.35402	0.332844	0.307933	0.145349	0.081321	0.112228	0.0252443	0.315183	0.033195	0.0844991	-3.64216	0.157516	0.3558	0.0416504	0.0963403	-1.17557	0.215785	0.311576	0.0279503	0.0850557	-0.529987	0.263466	0.3134	0.113524	0.0802406	-0.250386	0.646649	0.303074	0.101124	0.0830593	1.09331	0.224875	0.313953	0.0629921	0.084626	-0.481427	6.0146	0.282238	0.38	0.0819794
Egr1	1.29067	1.47401	0.186277	0.205923	-0.191632	0.789414	1.54878	0.155451	0.209007	-0.972276	1.22692	1.4204	0.380814	0.193567	-0.211261	0.333405	1.43887	0.224066	0.19896	-2.10959	0.50961	1.69588	0.122616	0.223461	-1.73457	0.866873	1.43104	0.108696	0.202305	-0.723172	2.87743	1.26313	0.434353	0.175265	1.18777	14.3378	1.19811	0.58427	0.193085	3.58099	0.399326	1.47752	0.110236	0.205085	-1.88754	27.2416	1.29436	0.94	0.196082
Stx3	0.0259872	0.141898	0.0104905	0.0629284	-2.44898	0.360062	0.0490143	0.160146	0.0212264	2.87697	0.0357118	0.106364	0.0348837	0.0461964	-1.57454	0.11446	0.103882	0.120332	0.0441399	0.139891	0.0240615	0.129041	0.0116777	0.0564712	-2.42303	0	0.107311	0	0.0472426	-4.26161	0.084793	0.106114	0.0483712	0.045575	-0.323599	0.166061	0.103082	0.011236	0.0464155	0.687924	0.0464815	0.107711	0.0125984	0.0479089	-1.21244	1.96225	0.0954924	0.44	0.0440071
Tec	0.0946035	0.0916007	0.0306209	0.0366054	0.0465359	0.130529	0.0844091	0.0620762	0.0287511	0.628898	0.0687688	0.0933612	0.0523256	0.0340746	-0.441069	0.0200253	0.0942321	0.033195	0.0346881	-2.23439	0.0441503	0.107656	0.0140132	0.041081	-1.28594	0.101885	0.092294	0.015528	0.0352415	0.142628	0.070424	0.0948677	0.0394867	0.0341558	-0.42985	0	0.0941278	0	0.0352344	-4.72971	0.119456	0.0909039	0.0314961	0.0348518	0.394065	1.67402	0.0852382	0.38	0.0330517
Gm43291	0	0.00994044	0	0.00164519	-6.65501	0.00226607	0.00765516	0.000521648	0.0012354	-1.75624	0	0.00692045	0	0.00114537	-2.59544	0	0.00685308	0	0.00113422	-2.24857	0	0.00878643	0	0.00145419	-5.34616	0	0.00690595	0	0.00114297	-0.303793	0	0.0073925	0	0.00122349	-3.7703	0	0.00681251	0	0.0011275	-0.941345	0	0.00711816	0	0.00117809	-3.81612	0	0.00673156	0	0.0011141
Jchain	0.0199693	0.628965	0.00708818	0.0227584	-4.97712	0.0505013	0.512274	0.0260824	0.0158356	-3.34252	0.00259158	0.444517	0.00290698	0.018135	-7.42226	0.0689444	0.438704	0.0746888	0.0163516	-2.66974	0.039997	0.552029	0.015181	0.0184198	-3.78678	0.198966	0.437569	0.0279503	0.017335	-1.13699	0.0451196	0.470269	0.0227048	0.0171289	-3.38166	0.0177819	0.437371	0.011236	0.0177582	-4.62038	0.0762416	0.452551	0.0204724	0.017475	-2.56943	0.280558	0.431164	0.06	0.0174543
Fcmr	0.00183275	0.0130414	0.000283527	0.00219358	-2.83101	0.00184806	0.0110114	0.0010433	0.00168464	-2.57491	0	0.00969627	0	0.0016226	-3.082	0.00240502	0.00954709	0.00414938	0.00151229	-1.98901	0	0.0123107	0	0.00206011	-5.83273	0	0.00967596	0	0.0016192	-0.790356	0.00137988	0.0102151	0.000987167	0.00163132	-2.88809	0	0.00954504	0	0.00159729	-1.42791	0	0.00997328	0	0.00166896	-4.30268	0	0.00943161	0	0.00157831
Mzb1	0.00596506	0.089793	0.00198469	0.00712915	-3.912	0.00485055	0.0748754	0.00312989	0.00595238	-3.94827	0.00483208	0.0643626	0.00290698	0.00553594	-3.73551	0.0122589	0.0636139	0.0165975	0.00519849	-2.37551	0.00480197	0.0804233	0.00311405	0.00618032	-4.06591	0.0413489	0.0631179	0.00621118	0.00542909	-0.610199	0.0136037	0.0675172	0.00691017	0.00530179	-2.31126	0	0.0635149	0	0.00554355	-4.16218	0.0038177	0.0661265	0.0015748	0.00569409	-4.11445	0.0734214	0.0624193	0.02	0.00538483
Pou2af1	0.000916377	0.00451702	0.000283527	0.00150809	-2.30136	0	0.00406325	0	0.00134771	-3.81724	0	0.0034532	0	0.00114537	-1.59251	0	0.00341959	0	0.00113422	-1.24564	0.000648437	0.00418243	0.000389257	0.00133301	-2.6893	0	0.00344597	0	0.00114297	-0.000188611	0	0.00368875	0	0.00122349	-2.76737	0	0.00339934	0	0.0011275	-4.77236e-05	0	0.00355186	0	0.00117809	-2.81319	0	0.00335895	0	0.0011141
Ly6d	0.00281161	0.0904672	0.000567054	0.00658075	-5.00793	0.00517851	0.074108	0.00208659	0.00516622	-3.83902	0.0125505	0.063517	0.00872093	0.00448602	-2.33939	0	0.0633067	0	0.0047259	-5.45611	0.0257585	0.0731472	0.0027248	0.00521086	-1.50575	0.0368975	0.0626634	0.00621118	0.00457186	-0.764102	0.02139	0.0660804	0.00394867	0.00469005	-1.62729	0.0403784	0.0622566	0.00561798	0.00460397	-0.624644	0.00485876	0.0654525	0.00314961	0.00471235	-3.75179	0	0.0621841	0	0.00464209
Derl3	0	0.00852752	0	0.00178229	-6.43383	0.00143349	0.00667697	0.000521648	0.00134771	-2.21966	0	0.00593679	0	0.00124081	-2.37425	0	0.00587899	0	0.00122873	-2.02739	0	0.00753753	0	0.00157538	-5.12498	0	0.00592435	0	0.00123821	-0.0826082	0.00498483	0.00582688	0.00394867	0.000917618	-0.225182	0	0.00584419	0	0.00122146	-0.72016	0.00780378	0.0056199	0.0015748	0.00117809	0.473629	0	0.00577474	0	0.00120694
Fcrla	0.00154258	0.0118823	0.000283527	0.00274198	-2.94539	0.00461471	0.00935125	0.00260824	0.00179695	-1.01892	0	0.00879163	0	0.00200439	-2.9407	0.0192101	0.00826846	0.00414938	0.00189036	1.21617	0	0.0111621	0	0.00254484	-5.69143	0	0.00877321	0	0.00200019	-0.649057	0	0.00939131	0	0.00214111	-4.11556	0	0.00865451	0	0.00197313	-1.28661	0	0.0090428	0	0.00206165	-4.16139	0	0.00855166	0	0.00194968
Cd19	0.00130899	0.0147945	0.000283527	0.00329038	-3.49854	0.00320226	0.0119485	0.0010433	0.00258311	-1.89966	0	0.0107405	0	0.00238618	-3.22956	0	0.0106359	0	0.00236295	-2.88269	0.0016443	0.0131246	0.000778513	0.0027872	-2.99673	0	0.010718	0	0.00238118	-0.937913	0.00472064	0.0109855	0.00197433	0.00234502	-1.21855	0.0100321	0.0104052	0.00561798	0.002255	-0.0526779	0.00709792	0.0106048	0.00314961	0.002258	-0.579255	0	0.0104473	0	0.00232105
Ebf1	0.00528087	0.0333231	0.00141764	0.00466137	-2.65768	0.00816413	0.0276318	0.0010433	0.00415544	-1.75896	0	0.0249771	0	0.00372244	-4.4471	0.00229793	0.0246815	0.00414938	0.00359168	-3.42502	0.00247984	0.0309396	0.00155703	0.0042414	-3.64114	0	0.0249247	0	0.00371464	-2.15546	0.0151852	0.0251124	0.00493583	0.00346656	-0.72573	0.0201289	0.0242508	0.00561798	0.00357042	-0.268766	0.00113035	0.0256201	0.0015748	0.00373061	-4.50244	0	0.0242953	0	0.00362083
Fcer2a	0	0.0073489	0	0.00164519	-6.21923	0.000947246	0.00581615	0.000521648	0.0012354	-2.61825	0	0.00511624	0	0.00114537	-2.15965	0	0.00506643	0	0.00113422	-1.81279	0	0.00649574	0	0.00145419	-4.91038	0	0.00510552	0	0.00114297	-0.000188611	0.0136678	0.00405356	0.00493583	0.000713703	1.75352	0	0.00503644	0	0.0011275	-0.505562	0	0.0052624	0	0.00117809	-3.38034	0	0.00497659	0	0.0011141
Prg2	0.00286501	0.0459028	0.00113411	0.00287908	-4.00197	0.00239446	0.0382221	0.00156495	0.0024708	-3.99664	0	0.0329216	0	0.00238618	-4.84553	0	0.0326011	0	0.00236295	-4.49867	0.00562224	0.040048	0.00194628	0.00242365	-2.83251	0	0.0328526	0	0.00238118	-2.55389	0.0730902	0.0276182	0.00493583	0.00203915	1.40406	0	0.0324081	0	0.00234896	-3.19144	0.00744075	0.0333983	0.00314961	0.002258	-2.16625	0	0.032023	0	0.00232105
Blk	0	0.00691374	0	0.00219358	-6.13117	0.00101643	0.00544478	0.0010433	0.00157233	-2.42137	0	0.00481329	0	0.00152715	-2.07159	0	0.00476643	0	0.00151229	-1.72473	0.000431261	0.00597684	0.000389257	0.00181774	-3.79275	0	0.0048032	0	0.00152395	-0.000188611	0.0130272	0.00379611	0.005923	0.00101958	1.77893	0	0.00473821	0	0.00150334	-0.417501	0	0.0049508	0	0.00157078	-3.29228	0	0.00468191	0	0.00148547
Cd79a	0.0761206	0.107421	0.0221151	0.00850014	-0.49692	0.00897007	0.116219	0.00521648	0.0146002	-3.69558	0.01947	0.0997719	0.0116279	0.0129808	-2.35738	0	0.0994336	0	0.0132325	-6.10748	0.00502014	0.125922	0.00311405	0.0159961	-4.64866	0.0557051	0.0984923	0.00931677	0.0130489	-0.8222	0.0173232	0.105471	0.005923	0.0136623	-2.60607	0.0322132	0.0983063	0.00561798	0.0130602	-1.60963	0.0303238	0.101389	0.00787402	0.0132535	-1.74138	0	0.0976704	0	0.0129979
Bhlhe41	0	0.0126034	0	0.00233068	-6.99744	0.00408961	0.009444	0.0010433	0.00168464	-1.20743	0	0.00877437	0	0.0016226	-2.93787	0	0.00868895	0	0.00160681	-2.591	0	0.0111402	0	0.00206011	-5.68859	0	0.00875599	0	0.0016192	-0.646222	0	0.00937287	0	0.00173328	-4.11273	0.133102	0.00641144	0.0280899	0.0011275	4.37574	0.0123803	0.00825325	0.00314961	0.00147261	0.58501	0	0.00853487	0	0.00157831
Eaf2	0.00205259	0.0074507	0.000850581	0.00233068	-1.85993	0.0018498	0.00651829	0.0010433	0.00202156	-1.81713	0	0.0058781	0	0.00190894	-2.35992	0.00232003	0.00576803	0.00414938	0.00179584	-1.31393	0.00168811	0.00693749	0.000778513	0.00218129	-2.03901	0	0.00586579	0	0.00190494	-0.0682769	0.00532991	0.00572856	0.0029615	0.00173328	-0.104061	0.00790152	0.00565427	0.00561798	0.00178521	0.482788	0.00649671	0.00564103	0.0015748	0.00186531	0.203752	0	0.00571766	0	0.00185684
Ms4a1	0.00416805	0.0370421	0.00113411	0.00726625	-3.15172	0.00681349	0.0305283	0.00208659	0.00595238	-2.16368	0.00160598	0.0271388	0.00290698	0.00534504	-4.07884	0.00286539	0.0268615	0.00414938	0.00529301	-3.22874	0	0.0345232	0	0.00690742	-7.32038	0.0404374	0.0258944	0.00310559	0.00533384	0.643051	0.0810887	0.0206712	0.0276407	0.00295677	1.97188	0	0.0267674	0	0.00535563	-2.91556	0.00418497	0.0277075	0.0015748	0.00549774	-2.72699	0	0.0264493	0	0.00529199
Fkbp11	0.000377282	0.0070158	0.000283527	0.00219358	-4.21689	0.000813646	0.00572149	0.0010433	0.00168464	-2.81392	0.00842358	0.00473477	0.00290698	0.00152715	0.831139	0	0.00496256	0	0.00160681	-1.78291	0.0055446	0.00463643	0.00155703	0.00157538	0.258069	0	0.00500085	0	0.0016192	-0.000188611	0.00200399	0.00514619	0.000987167	0.00163132	-1.36063	0	0.00493319	0	0.00159729	-0.475677	0.00252682	0.00499699	0.00314961	0.00147261	-0.983735	0	0.00487456	0	0.00157831
Hs3st1	0	0.00502519	0	0.00150809	-5.67088	0	0.00411655	0	0.0012354	-3.83604	0	0.0034985	0	0.00104992	-1.61131	0	0.00346444	0	0.0010397	-1.26444	0	0.0044418	0	0.00133301	-4.36203	0	0.00349117	0	0.00104772	-0.000188611	0.00608511	0.00310864	0.0029615	0.000815661	0.968999	0	0.00344393	0	0.00103354	-4.77236e-05	0	0.00359845	0	0.00107991	-2.83199	0.228259	0.00234341	0.04	0.000835577
Tnfrsf13c	0.00138569	0.0136533	0.000567054	0.00658075	-3.30057	0.00205293	0.0112914	0.000521648	0.00550314	-2.45947	0	0.00997178	0	0.00477236	-3.12242	0.00464084	0.00976899	0.00414938	0.00463138	-1.07382	0.000424721	0.0125283	0.000389257	0.00593795	-4.88253	0	0.00995088	0	0.00476236	-0.830777	0.0418538	0.00632917	0.0256663	0.00244698	2.72527	0	0.00981625	0	0.00469792	-1.46833	0.0343519	0.00811514	0.0141732	0.00402513	2.0817	0	0.00969959	0	0.00464209
Cd79b	0.150589	0.139255	0.0447973	0.0426378	0.11289	0.151853	0.141033	0.0672926	0.0381851	0.106646	0.0494978	0.146018	0.0348837	0.0436194	-1.56071	0.026352	0.145605	0.0373444	0.0434783	-2.46608	0.0147825	0.18285	0.0062281	0.0548958	-3.6287	0.0334436	0.146308	0.00621118	0.0444804	-2.12921	0.184193	0.13869	0.088845	0.0386419	0.409357	0.244651	0.141249	0.0786517	0.0427511	0.792486	0.0545353	0.148461	0.0188976	0.0448655	-1.44482	0.202153	0.142675	0.06	0.0432643
Scd1	0.0493274	0.0110667	0.0138928	0.00301618	2.15616	0.00285584	0.0279901	0.00208659	0.00752471	-3.29293	0.0336983	0.0232038	0.0116279	0.00639496	0.538317	0	0.0240736	0	0.00671078	-4.0612	0	0.030865	0	0.00860397	-7.15879	0.006042	0.024074	0.00310559	0.0066673	-1.99438	0.00904102	0.0250346	0.00394867	0.00683116	-1.46937	0	0.0239311	0	0.00667105	-2.75397	0	0.0250047	0	0.00697035	-5.62875	0	0.0236467	0	0.00659177
Bcar3	0.00127521	0.0121889	0.000567054	0.00575816	-3.25676	0.0067982	0.00902645	0.000521648	0.00482929	-0.409006	0.0159449	0.00839158	0.0145349	0.00372244	0.926076	0.0230395	0.00830351	0.033195	0.00340265	1.47232	0.0141738	0.00690636	0.00661736	0.00327193	1.03722	0	0.00889643	0	0.00419088	-0.669179	0	0.00952321	0	0.00448613	-4.13568	0	0.00877606	0	0.00413417	-1.30673	0	0.00916981	0	0.00431965	-4.18151	0.244949	0.00753469	0.08	0.00371368
Chchd10	0.0261439	0.0583087	0.010207	0.0265972	-1.15724	0.0803675	0.0408186	0.0464267	0.0158356	0.977386	0.0130603	0.0489664	0.0116279	0.0215711	-1.90661	0.0261269	0.0483192	0.0290456	0.0210775	-0.887059	0.00834702	0.0601151	0.00311405	0.0269026	-2.84839	0	0.0492917	0	0.0219068	-3.13922	0.0454357	0.0480717	0.0266535	0.0206974	-0.0813602	0.0834563	0.047229	0.0224719	0.0212346	0.821347	0.181105	0.0395162	0.0645669	0.0185549	2.19631	0.0249969	0.0479309	0.02	0.0212608
Snn	0.000437812	0.0382907	0.000283527	0.0135728	-6.45054	0.00494618	0.0304756	0.00260824	0.0106694	-2.62327	0	0.0268051	0	0.00954472	-4.549	0.00337211	0.0264673	0.00414938	0.00935728	-2.97249	0.00296152	0.0331106	0.000778513	0.0118759	-3.48288	0	0.0267489	0	0.00952472	-2.25736	0.203849	0.00757934	0.0730503	0.0026509	4.74928	0.112783	0.0245007	0.0337079	0.0088321	2.20265	0.00277352	0.027398	0.0015748	0.00971922	-3.30428	0	0.0260734	0	0.00928419
Gm43603	0.024761	0.0507185	0.0073717	0.0163148	-1.03444	0.0151014	0.0481046	0.00678143	0.0148248	-1.67149	0.0447907	0.0421747	0.0290698	0.0128854	0.08682	0.0177898	0.0428152	0.0207469	0.0132325	-1.26708	0.0273347	0.0469038	0.00934216	0.0146631	-0.778972	0.0182574	0.042994	0.00310559	0.0137156	-1.23565	0.0479263	0.0416724	0.0256663	0.012133	0.201724	0.795564	0.0296591	0.146067	0.0111811	4.74543	0.0128259	0.0440927	0.00472441	0.0139407	-1.78147	0	0.042454	0	0.0134621
Rab30	0.00140007	0.042047	0.000567054	0.0183713	-4.90843	0.00334817	0.0342779	0.00156495	0.0149371	-3.35583	0.00135682	0.0296995	0.00290698	0.0128854	-4.45214	0.0072009	0.0292905	0.00829876	0.0126654	-2.02418	0	0.037764	0	0.0164809	-7.44983	0	0.0296817	0	0.0129536	-2.40746	0.258419	0.0050826	0.116486	0.00183524	5.668	0.0172014	0.0289925	0.00561798	0.0126844	-0.753151	0.00277352	0.0304209	0.0015748	0.0132535	-3.45527	0	0.0289322	0	0.0126265
S1pr1	0.00307991	0.0420344	0.00198469	0.0100082	-3.77061	0	0.0356539	0	0.00898473	-6.95059	0	0.0303008	0	0.00763577	-4.72586	0	0.0300059	0	0.00756144	-4.37899	0.000780699	0.0382279	0.000389257	0.00957344	-5.61371	0	0.0302373	0	0.00761977	-2.43421	0	0.0323676	0	0.00815661	-5.90072	0	0.0298282	0	0.00751668	-3.07176	0.42118	0.00490993	0.0976378	0.00176713	6.42259	0.134923	0.0288474	0.04	0.00724167
Blnk	0.00231373	0.0330354	0.000567054	0.00918563	-3.83572	0.0124779	0.0252921	0.00521648	0.00662624	-1.01932	0	0.0237779	0	0.00658585	-4.37612	0.00327057	0.0234719	0.00414938	0.00642722	-2.84332	0.00229855	0.0294736	0.00155703	0.00787688	-3.68063	0.0203245	0.0231047	0.00310559	0.00647681	-0.184965	0.0186253	0.0234761	0.00789733	0.00621941	-0.333932	0.915652	0.00809311	0.191011	0.00328855	6.82196	0	0.0244572	0	0.006774	-5.5968	0	0.0231289	0	0.00640609
Lax1	0.00256717	0.0499443	0.000850581	0.0150809	-4.28207	0.00202078	0.0414953	0.00156495	0.012354	-4.35997	0	0.035635	0	0.0107855	-4.9598	0	0.0352881	0	0.0106805	-4.61293	0.0007655	0.0450051	0.000389257	0.0135725	-5.87754	0	0.0355604	0	0.0107629	-2.66815	0	0.0380657	0	0.0115212	-6.13466	0	0.0350792	0	0.0106173	-3.3057	0.514225	0.00459606	0.151181	0.00166896	6.80586	0	0.0346624	0	0.0104911
Rasgrp3	0.000574756	0.0274901	0.000283527	0.0131615	-5.57982	0.00597379	0.0214609	0.00260824	0.0103324	-1.84499	0	0.0193319	0	0.00925838	-4.07748	0.00241397	0.0190887	0.00414938	0.00907372	-2.98324	0.000452571	0.0244035	0.000389257	0.0116335	-5.7528	0	0.0192914	0	0.00923898	-1.78583	0.160115	0.00411329	0.0799605	0.00163132	5.28268	0	0.0190303	0	0.00911397	-2.42339	0.0131273	0.0190658	0.00314961	0.00932653	-0.538421	0	0.0188042	0	0.00900566
Txndc5	0.205561	0.309493	0.0654948	0.111599	-0.590338	0.431651	0.242024	0.198748	0.0745732	0.834714	0.137596	0.28015	0.0930233	0.096688	-1.02576	0.164942	0.278139	0.116183	0.0961248	-0.753847	0.0170108	0.356127	0.00817439	0.124091	-4.38787	0	0.284071	0	0.0995333	-5.66606	0.347618	0.268181	0.166831	0.0893148	0.374294	0.508703	0.27172	0.11236	0.0963074	0.904705	0.967983	0.232455	0.233071	0.088062	2.05803	0.057662	0.27663	0.04	0.0968341
Pdia4	0.109237	0.19013	0.0323221	0.0782835	-0.799517	0.275128	0.139787	0.131977	0.0485175	0.976866	0.0612327	0.16713	0.0552326	0.0635678	-1.4486	0.179881	0.163397	0.170124	0.0608696	0.138661	0.021285	0.20812	0.00934216	0.0801018	-3.2895	0.039212	0.167584	0.00310559	0.0651491	-2.09551	0.217231	0.158241	0.11155	0.0583197	0.457105	0.482199	0.158438	0.117978	0.0623884	1.60571	0.401497	0.148943	0.11811	0.0598861	1.43063	0.571391	0.161871	0.2	0.0626683
Bank1	0.0226223	0.0741851	0.0073717	0.0245407	-1.71338	0.02716	0.0638847	0.0146062	0.0198787	-1.23399	0.0342518	0.058138	0.0145349	0.0190894	-0.7633	0.013839	0.0583705	0.0248963	0.0188091	-2.0765	0.0386212	0.0632182	0.015181	0.0201163	-0.710949	0	0.0591385	0	0.0195257	-3.40198	0.0963593	0.0533526	0.0434353	0.0164152	0.852864	1.23105	0.0377494	0.235955	0.0153152	5.02729	0.0200462	0.059706	0.00787402	0.0196348	-1.57455	0	0.057645	0	0.0190326
Ralgps2	0.0719685	0.0335471	0.0243833	0.0167261	1.10118	0.0564095	0.0438442	0.0276474	0.0174079	0.363554	0.0643299	0.0454707	0.0436047	0.0184213	0.500553	0.0268075	0.046509	0.0414938	0.0187146	-0.794875	0.0106577	0.0570948	0.00350331	0.0241154	-2.42147	0	0.0474831	0	0.0198114	-3.0853	0.0194119	0.0488235	0.0128332	0.0198817	-1.33064	0.0181954	0.0465364	0.011236	0.0193554	-1.35478	0.0355995	0.0467229	0.015748	0.0194384	-0.392275	0	0.0462841	0	0.0193111
Prr5	0.00220718	0.0450606	0.000850581	0.0197423	-4.35159	0.0344413	0.0303721	0.0182577	0.0125786	0.181397	0.00989352	0.031789	0.00581395	0.0138398	-1.68397	0.00800833	0.0316188	0.0124481	0.0136106	-1.98121	0.000853071	0.0405072	0.000389257	0.0176927	-5.56937	0.0202187	0.0314265	0.00310559	0.0139061	-0.636291	0.109437	0.0230013	0.0631787	0.00846248	2.25031	0.0219882	0.0312452	0.00561798	0.0137179	-0.506908	0.171516	0.0223389	0.0456693	0.0115845	2.94071	0.0276319	0.031109	0.02	0.0135549
Spib	0.00484185	0.0492638	0.00141764	0.0200165	-3.3469	0.0046072	0.0412821	0.00260824	0.0163971	-3.16355	0.00379106	0.0358026	0.00581395	0.0142216	-3.23939	0.0032662	0.0355029	0.00414938	0.0141777	-3.44225	0.00505032	0.0440419	0.00116777	0.017935	-3.12443	0	0.0358518	0	0.0143823	-2.67992	0.296835	0.00771957	0.123396	0.0026509	5.265	0.0163981	0.0350924	0.00561798	0.0140938	-1.09763	0.00987178	0.036338	0.00314961	0.0146279	-1.8801	0	0.0349464	0	0.0140191
Phgdh	0.00801207	0.0707688	0.00226822	0.0281053	-3.14287	0.0295162	0.0547915	0.0172144	0.0202156	-0.892446	0.00180032	0.0519068	0.00290698	0.0202348	-4.8496	0.118289	0.0487655	0.0788382	0.0183365	1.27838	0.00151351	0.0655063	0.000778513	0.0255696	-5.43567	0	0.051857	0	0.0202876	-3.21242	0.0826342	0.0469757	0.0523198	0.0163132	0.814822	0.0441833	0.0504164	0.0168539	0.0197313	-0.190393	0.470127	0.0241426	0.130709	0.0127626	4.2834	0	0.0505474	0	0.0197753
Neil1	0.0336718	0.0239028	0.00963992	0.0123389	0.494357	0.0430008	0.0236607	0.0229525	0.00898473	0.861867	0.0216095	0.0272668	0.0145349	0.0113582	-0.335482	0.00350349	0.0276241	0.00829876	0.0115312	-2.97907	0.00356312	0.0344103	0.00116777	0.0146631	-3.27163	0.0101756	0.0276056	0.00310559	0.0117154	-1.43985	0.0341585	0.0263566	0.0187562	0.0107055	0.374082	0.00393995	0.0274741	0.00561798	0.0115569	-2.80182	0.0185469	0.0276193	0.00944882	0.0115845	-0.574496	0.0934818	0.0267787	0.04	0.0113267
Kcnn4	0.00868055	0.0870828	0.00368585	0.0345489	-3.32653	0.0610204	0.0616377	0.0344288	0.0223495	-0.0145212	0.0218818	0.0628301	0.0116279	0.0249117	-1.52172	0.106832	0.0604964	0.0954357	0.0228733	0.820428	0.00703845	0.0784921	0.00389257	0.0309016	-3.47922	0	0.0634154	0	0.0252405	-3.50271	0.136226	0.0538134	0.0612043	0.0206974	1.33997	0.164101	0.0598129	0.0393258	0.0242413	1.45606	0.395889	0.0406842	0.110236	0.0191439	3.28256	0.0946673	0.0613745	0.04	0.0244174
Cd55	0.00729368	0.106207	0.00340232	0.0403071	-3.86409	0.0020384	0.0894531	0.0010433	0.034142	-5.45562	0.0672675	0.0741871	0.0610465	0.0272024	-0.141258	0.0264005	0.0750506	0.0290456	0.0282609	-1.5073	0.216755	0.0295145	0.0829116	0.01127	2.87657	0.0148949	0.0757788	0.00310559	0.0290504	-2.34697	0.00622976	0.0809632	0.00493583	0.0306892	-3.70002	0.27235	0.0706492	0.0617978	0.0277177	1.94672	0.119722	0.0711147	0.0377953	0.0276851	0.751468	0	0.0743104	0	0.0284096
Slamf6	0.00933392	0.054389	0.00368585	0.0231697	-2.54276	0.0324488	0.0412657	0.0166927	0.0168464	-0.34678	0.0113339	0.0406352	0.00872093	0.017085	-1.84209	0.00755627	0.040436	0.00829876	0.0170132	-2.41989	0.00498284	0.050513	0.00155703	0.0215705	-3.34162	0.0145734	0.0404745	0.00310559	0.0172397	-1.47368	0.127089	0.0306783	0.065153	0.0118271	2.05055	0.129477	0.0382023	0.0393258	0.0164427	1.76097	0.210238	0.0290726	0.0708661	0.0134498	2.85429	0	0.0398881	0	0.0168972
Cd22	0.0299586	0.0440476	0.0073717	0.0194681	-0.55609	0.0155098	0.0446108	0.00730308	0.0172956	-1.52422	0.0163206	0.040215	0.0116279	0.0156533	-1.30104	0.00232003	0.0403013	0.00414938	0.0157845	-4.11861	0.00810276	0.0492161	0.00311405	0.0193892	-2.60264	0.00893181	0.0403916	0.00310559	0.0159063	-2.17703	0.215686	0.0212538	0.0997038	0.00683116	3.34314	0.0864375	0.0386697	0.0224719	0.0154092	1.16046	0	0.0419151	0	0.0164932	-6.37401	0.0552639	0.039382	0.02	0.0155046
H2-Ob	0.0249372	0.19369	0.00765523	0.0677269	-2.95738	0.0218051	0.163851	0.0109546	0.0561545	-2.90964	0.0186732	0.142627	0.0145349	0.0492507	-2.93321	0.00465484	0.141739	0.00829876	0.0490548	-4.92836	0.010503	0.178592	0.00467108	0.061682	-4.0878	0.0452814	0.141551	0.00931677	0.049338	-1.64433	1.2028	0.0287816	0.424482	0.00927814	5.38511	0.0163981	0.140732	0.00561798	0.0488584	-3.10135	0.0176065	0.146235	0.00629921	0.0507559	-3.0541	0.162536	0.138576	0.02	0.0482778
Ppp3cc	0.00853476	0.0630075	0.0031188	0.0160406	-2.8841	0.00419119	0.054093	0.00208659	0.0139263	-3.69001	0	0.0467385	0	0.0122172	-5.35111	0	0.0462835	0	0.0120983	-5.00425	0	0.0593406	0	0.0155114	-8.10183	0	0.0466405	0	0.0121916	-3.05946	0.0153372	0.0483424	0.00789733	0.0122349	-1.65626	0.00828977	0.0458708	0.00561798	0.0119327	-2.46817	0.645914	0.00780713	0.154331	0.00294522	6.37041	0	0.0454627	0	0.0118838
Ciart	0.0518133	0.105746	0.0136093	0.0398958	-1.02921	0.159737	0.0727583	0.0688576	0.023248	1.13452	0.0405284	0.0897312	0.0232558	0.031593	-1.14668	0.0234363	0.0896415	0.0248963	0.0314745	-1.93542	0.00963009	0.112617	0.0027248	0.0402327	-3.54773	0.132017	0.0868222	0.0186335	0.0317173	0.604586	0.290829	0.0672355	0.109576	0.0232463	2.11288	0.0680425	0.0885036	0.0393258	0.0311942	-0.379299	0.0402838	0.0911521	0.0110236	0.0325938	-1.17808	0.0249969	0.0884603	0.02	0.0313806
Lamb3	0.0287294	0.129418	0.00992345	0.0394845	-2.17144	0.0217609	0.112712	0.0109546	0.0339173	-2.37283	0.0503566	0.0981176	0.0377907	0.0295886	-0.962331	0.0352446	0.0979968	0.0497925	0.0293951	-1.47533	0.0950567	0.0970794	0.0334761	0.0287203	-0.0303772	0.0512584	0.0979898	0.00931677	0.0304791	-0.934843	0.029246	0.103556	0.0167818	0.031199	-1.8241	0	0.0982148	0	0.0303486	-4.79103	0.844216	0.0499924	0.201575	0.0191439	4.07783	0.0305951	0.0969056	0.02	0.0298951
Pik3r4	0.0723973	0.0569536	0.0243833	0.0245407	0.34615	0.0837966	0.0572919	0.0417319	0.0207772	0.548561	0.0449516	0.0625467	0.0465116	0.0237663	-0.476562	0.0228707	0.0628784	0.0207469	0.0245747	-1.45906	0.0249455	0.0735191	0.00856364	0.0294474	-1.55934	0.016572	0.0633802	0.00310559	0.0251453	-1.93529	0.0467679	0.0635592	0.0256663	0.0243679	-0.442583	0.24238	0.0589703	0.0337079	0.0243352	2.03921	0.0689104	0.0615557	0.0267717	0.0243471	0.162827	0	0.0622751	0	0.0246031
Pafah1b3	0.0886826	0.0975168	0.0266515	0.0440088	-0.137001	0.133075	0.0863619	0.0641628	0.0327942	0.623775	0.0575756	0.0958543	0.0377907	0.0383698	-0.735385	0.0216132	0.0963008	0.0290456	0.0385633	-2.15563	0.0149908	0.119433	0.00583885	0.0484731	-2.99405	0.0147045	0.0970889	0.00310559	0.0394323	-2.72305	0.263723	0.0771737	0.122409	0.0296697	1.77284	0.0310565	0.0957008	0.0168539	0.0387109	-1.62364	0.113848	0.0934398	0.0409449	0.0381897	0.284996	0	0.0950767	0	0.0385294
H2-DMb2	0.0738541	0.879101	0.0235327	0.132849	-3.57328	0.109217	0.725885	0.04747	0.107929	-2.73254	0.113782	0.633149	0.0784884	0.0978333	-2.47627	0.0879389	0.628682	0.124481	0.0965974	-2.83776	0.087869	0.781254	0.0369794	0.115972	-3.15237	0.206418	0.62922	0.0248447	0.099438	-1.608	5.43049	0.11945	0.671273	0.0379282	5.50661	0.19019	0.623771	0.0393258	0.0981866	-1.71357	0.0323573	0.653063	0.0141732	0.102395	-4.33506	0.301462	0.618102	0.06	0.0973911
[truncated: 6 more columns]

## Sheet: Foglio2
Genes	Cluster
Wnt6	cluster1
Fabp4	cluster1
Cd300e	cluster1
Cd36	cluster1
Eno3	cluster1
Dusp16	cluster1
Pparg	cluster1
Pecam1	cluster1
Slc12a2	cluster1
Smpdl3b	cluster1
L1cam	cluster1
Ace	cluster1
Heg1	cluster1
Fcgr4	cluster1
Cyth3	cluster1
Pou2f2	cluster1
Treml4	cluster1
Cblb	cluster1
Smagp	cluster1
Bcl2a1a	cluster1
Rras	cluster1
Sh2d1b1	cluster1
Naga	cluster1
Ly6i	cluster1
Ear2	cluster1
Mdm1	cluster1
Lair1	cluster1
Dpep2	cluster1
Rasgrp1	cluster1
Agpat4	cluster1
Hfe	cluster1
Tcf7l2	cluster1
Adgre4	cluster1
Hes1	cluster1
Rpl3l	cluster1
Spn	cluster1
Arhgef10l	cluster1
Spata13	cluster1
Rhoq	cluster1
Bcl2	cluster1
Hip1	cluster1
AF251705	cluster1
Bcl2a1d	cluster1
Tgm2	cluster1
Ldlrad3	cluster1
Adrbk2	cluster1
Klf4	cluster1
Gngt2	cluster1
Tnip3	cluster1
Plagl2	cluster1
F13a1	cluster2
Fn1	cluster2
Stxbp6	cluster2
Ccr2	cluster2
Ms4a8a	cluster2
Ifi205	cluster2
Cd300lg	cluster2
Mnda	cluster2
Fcgr1	cluster2
Ccdc109b	cluster2
Hpse	cluster2
AI839979	cluster2
Pdlim1	cluster2
Gbp3	cluster2
Ms4a4c	cluster2
Crip1	cluster2
Ly86	cluster2
Prdx4	cluster2
Ctsc	cluster2
Ly6c2	cluster2
Serpinb10	cluster2
Npc2	cluster2
Gm9733	cluster2
Ptpro	cluster2
Naaa	cluster2
C1galt1c1	cluster2
Idh1	cluster2
Cmtm3	cluster2
Vwa5a	cluster2
Lyz2	cluster2
Ifi44	cluster2
Psap	cluster2
Ccl9	cluster2
BC147527	cluster2
Stom	cluster2
Tgfbi	cluster2
Dusp22	cluster2
Ms4a6b	cluster2
Tmsb10	cluster2
Tmem106a	cluster2
Plac8	cluster2
Lyz1	cluster2
Gm9844	cluster2
Ahnak	cluster2
S100a10	cluster2
S100a4	cluster2
Tmem176b	cluster2
Ifi203	cluster2
Anxa4	cluster2
Tep1	cluster2
Igf1r	cluster3
Hspa1a	cluster3
Gm20406	cluster3
Slfn4	cluster3
Syne1	cluster3
Rsad2	cluster3
Tnfaip2	cluster3
Golim4	cluster3
Dnah12	cluster3
Csf3r	cluster3
Nbn	cluster3
Oas3	cluster3
Gm4955	cluster3
Txnrd1	cluster3
Trim30d	cluster3
Gcnt2	cluster3
Gk	cluster3
Ifih1	cluster3
Oas2	cluster3
Zmpste24	cluster3
Trim12c	cluster3
Slc27a4	cluster3
Camp	cluster3
Clec4d	cluster3
Tnip3	cluster3
Gca	cluster3
Ifit2	cluster3
Megf9	cluster3
Zfp217	cluster3
AA467197	cluster3
Sorl1	cluster3
Cxcr2	cluster3
Acsl1	cluster3
Il1b	cluster3
Fbxl14	cluster3
Rpl3l	cluster3
Parp10	cluster3
Oasl2	cluster3
Irg1	cluster3
Ckap4	cluster3
Il18rap	cluster3
Cd300ld	cluster3
Dgkd	cluster3
Cpne3	cluster3
Hdc	cluster3
Usp25	cluster3
Zfyve9	cluster3
Vcl	cluster3
Ltf	cluster3
St3gal6	cluster3
Elane	cluster4
Pbk	cluster4
Rrm2	cluster4
Ms4a3	cluster4
Lrr1	cluster4
Ccne2	cluster4
Esco2	cluster4
Ska1	cluster4
Depdc1a	cluster4
2810417H13Rik	cluster4
Fcnb	cluster4
Ccna2	cluster4
Sgol1	cluster4
Spc25	cluster4
Cdca5	cluster4
Bub1	cluster4
Nusap1	cluster4
Kif11	cluster4
Mxd3	cluster4
Kif22	cluster4
Cdk1	cluster4
Ncapg	cluster4
Spag5	cluster4
Plk1	cluster4
Ska3	cluster4
Cdca2	cluster4
Kif2c	cluster4
Fignl1	cluster4
Prtn3	cluster4
Nuf2	cluster4
Asf1b	cluster4
Ccnb1	cluster4
Fbxo5	cluster4
Hmgb3	cluster4
Casc5	cluster4
Prc1	cluster4
Hmmr	cluster4
Ube2c	cluster4
Cenph	cluster4
Mki67	cluster4
Birc5	cluster4
Ccnf	cluster4
Igfbp4	cluster4
Rad51ap1	cluster4
Neil3	cluster4
Cdca3	cluster4
Cdca8	cluster4
Kifc1	cluster4
Kif20a	cluster4
Cdc45	cluster4
Mmp8	cluster5
1700047M11Rik	cluster5
Ceacam10	cluster5
Retnlg	cluster5
Scrg1	cluster5
Wfdc21	cluster5
Mmp9	cluster5
Ly6g	cluster5
Lcn2	cluster5
Stfa2l1	cluster5
Itgb2l	cluster5
9830107B12Rik	cluster5
S100a8	cluster5
Tmem40	cluster5
Crispld2	cluster5
S100a9	cluster5
AA467197	cluster5
Ltf	cluster5
Mrgpra2b	cluster5
Adpgk	cluster5
Fam101b	cluster5
Mapk13	cluster5
Ngp	cluster5
Cd24a	cluster5
Rdh12	cluster5
Mgst2	cluster5
Camp	cluster5
G0s2	cluster5
Syne1	cluster5
Cd177	cluster5
Lrg1	cluster5
Upp1	cluster5
B230208H11Rik	cluster5
Orm1	cluster5
Hdc	cluster5
Cebpe	cluster5
Serpinb1a	cluster5
Cpne2	cluster5
Cd33	cluster5
Padi4	cluster5
Anxa1	cluster5
Clec5a	cluster5
Ckap4	cluster5
Adam8	cluster5
Cxcr2	cluster5
Slc2a3	cluster5
Treml2	cluster5
Alox5	cluster5
Ccr1	cluster5
Il1f9	cluster5
Hcar2	cluster6
Sfxn5	cluster6
H2-Q10	cluster6
Amica1	cluster6
Arg2	cluster6
Il1r2	cluster6
Hist1h2bc	cluster6
Osgin1	cluster6
Irg1	cluster6
Il1f9	cluster6
Csf3r	cluster6
Gm13822	cluster6
Smox	cluster6
Ikbkap	cluster6
Ifitm1	cluster6
Il1b	cluster6
Gm5150	cluster6
Ptafr	cluster6
Lmnb1	cluster6
Ifit3b	cluster6
Clec4d	cluster6
Tacstd2	cluster6
Ccr1	cluster6
Asprv1	cluster6
Trem1	cluster6
C5ar1	cluster6
Cxcr2	cluster6
St3gal6	cluster6
Slpi	cluster6
Snap23	cluster6
Bst1	cluster6
Il15	cluster6
Grina	cluster6
Wfdc17	cluster6
Fgl2	cluster6
A530064D06Rik	cluster6
Tmem154	cluster6
Gm8797	cluster6
Gadd45a	cluster6
Mxd1	cluster6
Il1rn	cluster6
Smim3	cluster6
Trim30b	cluster6
Ifit3	cluster6
Slfn1	cluster6
Sephs2	cluster6
Gadd45b	cluster6
Isg15	cluster6
Rnf144a	cluster6
2310001H17Rik	cluster6
Tbc1d4	cluster7
Ppp1r14a	cluster7
Ccnd1	cluster7
H2-Oa	cluster7
Ube2e2	cluster7
Cd209a	cluster7
Flt3	cluster7
Dtx1	cluster7
Spint1	cluster7
H2-Eb2	cluster7
H2-DMb2	cluster7
Kmo	cluster7
H2-Eb1	cluster7
H2-Ob	cluster7
Spns3	cluster7
Ciita	cluster7
Dnase1l3	cluster7
H2-Aa	cluster7
Siglecg	cluster7
H2-Ab1	cluster7
Avpi1	cluster7
Zbtb46	cluster7
Cd74	cluster7
Tspan33	cluster7
Asb2	cluster7
Il4i1	cluster7
Cxcl16	cluster7
Bex6	cluster7
Rtn1	cluster7
Tspan3	cluster7
Ahr	cluster7
Basp1	cluster7
Gpr183	cluster7
Cd7	cluster7
Slamf7	cluster7
Ffar2	cluster7
Rras2	cluster7
Tmem176a	cluster7
Hmgn3	cluster7
Batf3	cluster7
Etv3	cluster7
Fam46c	cluster7
Spint2	cluster7
H2-DMb1	cluster7
Icosl	cluster7
Hmgn1	cluster7
Rgs1	cluster7
Wdr91	cluster7
Scimp	cluster7
Rnd3	cluster7
Slc45a3	cluster8
Mertk	cluster8
Igf1	cluster8
Paqr9	cluster8
Fcna	cluster8
Kcnj10	cluster8
Cmbl	cluster8
Abcc3	cluster8
Plpp3	cluster8
Cd5l	cluster8
Vcam1	cluster8
C1qc	cluster8
Itgad	cluster8
Mrc1	cluster8
C1qa	cluster8
Slc1a3	cluster8
Ccr3	cluster8
Gfra2	cluster8
Epb41l3	cluster8
Sema6d	cluster8
C1qb	cluster8
Cadm1	cluster8
Itga9	cluster8
Hebp1	cluster8
Gdf15	cluster8
Rab3il1	cluster8
Tspan4	cluster8
Clec1b	cluster8
Enpp1	cluster8
Spic	cluster8
Cela1	cluster8
Hmox1	cluster8
Hpgds	cluster8
Frmd4b	cluster8
Axl	cluster8
Slc40a1	cluster8
Mafb	cluster8
Fam213b	cluster8
Cd38	cluster8
Wdr75	cluster8
Myo9a	cluster8
Ptgs1	cluster8
Maf	cluster8
Crip2	cluster8
Ms4a7	cluster8
Bank1	cluster8
Clec4n	cluster8
Sash1	cluster8
Pld3	cluster8
Pla2g15	cluster8
Klra4	cluster9
Cma1	cluster9
Samd3	cluster9
Klrb1a	cluster9
Klrb1c	cluster9
Klra8	cluster9
Klra9	cluster9
Txk	cluster9
Gm19585	cluster9
Cd247	cluster9
Klra7	cluster9
Eomes	cluster9
Gzma	cluster9
Klrc1	cluster9
Ncr1	cluster9
Prf1	cluster9
Il2rb	cluster9
Klrc2	cluster9
Klrg1	cluster9
Ifng	cluster9
Sh2d1a	cluster9
Lck	cluster9
Ctsw	cluster9
Sh2d2a	cluster9
Gimap4	cluster9
Gzmb	cluster9
Zap70	cluster9
Klre1	cluster9
Ctla2a	cluster9
Cd28	cluster9
Gimap3	cluster9
Fasl	cluster9
Nkg7	cluster9
Cd3g	cluster9
Skap1	cluster9
Cd3e	cluster9
Ablim1	cluster9
Thy1	cluster9
Gimap7	cluster9
Cd2	cluster9
Gimap1	cluster9
Prkcq	cluster9
Gimap6	cluster9
Klra3	cluster9
Atp1b1	cluster9
Gimap5	cluster9
Spry2	cluster9
Lat	cluster9
Tbx21	cluster9
Sytl3	cluster9
Il4	cluster10
Grm6	cluster10
D430036J16Rik	cluster10
Gata2	cluster10
Cpa3	cluster10
Cyp11a1	cluster10
Fcer1a	cluster10
Csrp3	cluster10
Cd200r3	cluster10
Mcpt8	cluster10
Prss34	cluster10
Ms4a2	cluster10
Il6	cluster10
Igfbp7	cluster10
Alox15	cluster10
Fam174b	cluster10
Cdh1	cluster10
Samd13	cluster10
Itga2b	cluster10
Slc18a2	cluster10
C3ar1	cluster10
Ccl4	cluster10
Rapsn	cluster10
Ctsg	cluster10
Csf1	cluster10
Cd69	cluster10
Faah	cluster10
Ier3	cluster10
Ccl3	cluster10
Fosl1	cluster10
Gm12840	cluster10
Mboat1	cluster10
Ptger3	cluster10
Serpine2	cluster10
Klf5	cluster10
Gm20186	cluster10
Aqp9	cluster10
Cd200r4	cluster10
Osm	cluster10
Nedd4	cluster10
Sytl3	cluster10
Plk3	cluster10
Slc7a8	cluster10
Il18r1	cluster10
Slain1	cluster10
Lmna	cluster10
Ddit4	cluster10
Egr1	cluster10
Stx3	cluster10
Tec	cluster10
Gm43291	cluster11
Jchain	cluster11
Fcmr	cluster11
Mzb1	cluster11
Pou2af1	cluster11
Ly6d	cluster11
Derl3	cluster11
Fcrla	cluster11
Cd19	cluster11
Ebf1	cluster11
Fcer2a	cluster11
Prg2	cluster11
Blk	cluster11
Cd79a	cluster11
Bhlhe41	cluster11
Eaf2	cluster11
Ms4a1	cluster11
Fkbp11	cluster11
Hs3st1	cluster11
Tnfrsf13c	cluster11
Cd79b	cluster11
Scd1	cluster11
Bcar3	cluster11
Chchd10	cluster11
Snn	cluster11
Gm43603	cluster11
Rab30	cluster11
S1pr1	cluster11
Blnk	cluster11
Lax1	cluster11
Rasgrp3	cluster11
Txndc5	cluster11
Pdia4	cluster11
Bank1	cluster11
Ralgps2	cluster11
Prr5	cluster11
Spib	cluster11
Phgdh	cluster11
Neil1	cluster11
Kcnn4	cluster11
Cd55	cluster11
Slamf6	cluster11
Cd22	cluster11
H2-Ob	cluster11
Ppp3cc	cluster11
Ciart	cluster11
Lamb3	cluster11
Pik3r4	cluster11
Pafah1b3	cluster11
H2-DMb2	cluster11
