# Supplementary material for: Interferon gene therapy reprograms the leukemia microenvironment inducing protective immunity to multiple tumor antigens
Source: Nat Commun. 2018 Jul 24;9:2896. doi: 10.1038/s41467-018-05315-0 (PMC6057972; doi:10.1038/s41467-018-05315-0)
Supplement: Supplementary file 8 — Supplementary Data 5 [file 41467_2018_5315_MOESM8_ESM.xlsx]

## Sheet: ALL_vs_CTRL
DEGs from scRNA-seq data. List of differentially expressed genes identified in non-classical monocytes from scRNA-seq data. Sheets contain DEGs for the following comparisons: ALL vs CTRL, ALL_IFN_R vs ALL, ALL_IFN_R vs ALL_IFN_NR, ALL_IFN_R vs IFN and IFN vs CTRL.
Gene	meanExpr.CTRL (TPM)	meanExpr.ALL (TPM)	%cells_with_posExpr.CTRL	%cells_with_posExpr.ALL	logFC_ALL_vs_CTRL
Ccr2	0.443252	0.0138192	0.0833333	0.00665054	-5.00339
Padi2	0.413581	0.0209485	0.0606061	0.00846433	-4.30325
Tmem176b	0.572979	0.0296776	0.0833333	0.0102781	-4.27104
Atf3	6.19627	0.459064	0.55303	0.129988	-3.75463
Idi1	0.332314	0.0277498	0.0530303	0.00846433	-3.582
Apoe	46.0897	4.55008	0.844697	0.467956	-3.34048
Cd83	3.70719	0.396671	0.378788	0.0997582	-3.22431
Cd74	31.2892	3.37374	0.704545	0.414752	-3.21324
Hcar2	0.645772	0.0737291	0.094697	0.0205562	-3.13072
Maff	0.277582	0.0348588	0.0530303	0.0120919	-2.99332
H2-Ab1	5.87547	0.777009	0.325758	0.186215	-2.9187
H2-Aa	5.94809	0.809909	0.306818	0.167473	-2.87659
Pramef8	0.396352	0.0542044	0.0568182	0.0175333	-2.8703
Mccc2	0.614896	0.0852232	0.094697	0.0272068	-2.85102
Insig1	0.722827	0.103844	0.094697	0.0320435	-2.79923
Zfand2a	0.469874	0.0740867	0.0909091	0.0272068	-2.66499
Zscan26	0.4252	0.0676203	0.0719697	0.0211608	-2.65261
Trp53inp2	0.271324	0.0437337	0.0530303	0.0139057	-2.6332
Gm9733	1.98161	0.332091	0.276515	0.0997582	-2.57702
H2-Eb1	2.6776	0.479225	0.166667	0.107618	-2.48217
Fdps	0.36999	0.0687801	0.0681818	0.0241838	-2.42742
Marf1	0.489026	0.096569	0.0871212	0.0308343	-2.34028
Pltp	1.5539	0.321042	0.204545	0.0852479	-2.27506
Cxcr4	2.03859	0.425946	0.234848	0.122128	-2.25883
Gm28875	0.408716	0.0906901	0.0719697	0.0338573	-2.17208
Notch2	2.86964	0.648443	0.314394	0.182588	-2.14582
Sdf2l1	1.05294	0.238865	0.159091	0.0767836	-2.14016
Rab20	0.86131	0.200325	0.132576	0.0598549	-2.10419
Nlrp3	0.492024	0.114688	0.0719697	0.0368803	-2.10102
Slfn1	0.383149	0.0897491	0.0719697	0.0332527	-2.09393
Cxcl2	2.74245	0.652865	0.143939	0.098549	-2.07061
Hist3h2a	0.559295	0.135664	0.0984848	0.0435308	-2.04357
Usp6nl	0.319604	0.0776527	0.0530303	0.0259976	-2.04118
F630028O10Rik	0.775997	0.19179	0.113636	0.0580411	-2.01653
Zfp655	0.752755	0.186678	0.128788	0.0568319	-2.01163
Pstk	0.407162	0.103218	0.0643939	0.0320435	-1.9799
Actb	143.462	36.7617	0.996212	0.991536	-1.9644
Slc39a1	0.775817	0.199079	0.113636	0.0580411	-1.96238
Rbm15	0.374385	0.0969558	0.0643939	0.0308343	-1.94912
Pmaip1	4.35205	1.14278	0.484848	0.273277	-1.92915
Cd40	0.395984	0.104292	0.0643939	0.0368803	-1.92482
Hpgd	1.35568	0.357694	0.151515	0.0785973	-1.92222
Hspa5	5.54811	1.48066	0.55303	0.35006	-1.90576
Rap2b	0.675601	0.181845	0.106061	0.0598549	-1.89346
Tspan13	2.86157	0.77879	0.352273	0.205562	-1.8775
Sowahc	0.90004	0.249501	0.136364	0.0695284	-1.85094
Dnajb9	1.04011	0.289051	0.170455	0.0876663	-1.84734
Cdkn1a	2.60321	0.739716	0.306818	0.151149	-1.81525
Ifrd1	2.61926	0.750556	0.340909	0.197098	-1.80313
Flt1	0.260852	0.07476	0.0568182	0.0211608	-1.80289
Suv420h2	0.354919	0.10259	0.0530303	0.0320435	-1.7906
Rraga	1.22568	0.35594	0.189394	0.112455	-1.78388
Plk2	0.523717	0.153489	0.0871212	0.041717	-1.77065
Clec4b1	0.244562	0.0718852	0.0530303	0.02237	-1.76643
Creld2	0.353437	0.105537	0.0643939	0.0326481	-1.74371
Lgmn	2.05157	0.612981	0.310606	0.157195	-1.74282
Evi2a	1.38997	0.415581	0.212121	0.128174	-1.74185
B930036N10Rik	0.42782	0.127989	0.0568182	0.041717	-1.74098
Ppm1h	1.45437	0.435408	0.215909	0.133615	-1.73995
Tgif1	1.45336	0.436119	0.17803	0.129383	-1.7366
Ddit3	1.14522	0.347698	0.147727	0.0979444	-1.71972
Stip1	0.695125	0.211412	0.102273	0.0659008	-1.71722
Msmo1	0.429781	0.131867	0.0719697	0.0423216	-1.70452
Mafk	0.520343	0.160313	0.0909091	0.0556227	-1.69857
Pdia6	1.63885	0.505158	0.223485	0.146312	-1.69788
Dnajc9	0.317222	0.0978669	0.0530303	0.0302297	-1.6966
Map1lc3a	1.13154	0.350815	0.17803	0.107618	-1.6895
Tmx2	0.414607	0.130549	0.0719697	0.0399033	-1.66715
Ncoa3	1.18077	0.374699	0.185606	0.116687	-1.65592
Lilra5	1.52901	0.486104	0.200758	0.130593	-1.65326
Skil	1.03265	0.330139	0.143939	0.108222	-1.6452
Dusp3	1.14144	0.365465	0.174242	0.112455	-1.64305
Asb3	0.364219	0.118443	0.0568182	0.0374849	-1.62061
Ccnl1	7.35636	2.42674	0.67803	0.495768	-1.59998
Tmem251	1.37644	0.455796	0.215909	0.131802	-1.59448
Nfya	0.330818	0.109979	0.0606061	0.0320435	-1.58881
Pcyt2	0.324087	0.107994	0.0643939	0.0344619	-1.58543
Gpr137b-ps	0.803751	0.268208	0.132576	0.0792019	-1.5834
Zbtb24	0.343417	0.114613	0.0681818	0.0344619	-1.58319
Rnf144a	0.380997	0.127451	0.0757576	0.0374849	-1.57984
Pim3	0.757229	0.253393	0.117424	0.0810157	-1.57935
Litaf	2.79029	0.941342	0.363636	0.25393	-1.56762
Fem1c	0.952716	0.32195	0.140152	0.107013	-1.56521
Plxna4os1	0.512087	0.174454	0.0871212	0.0519952	-1.55354
Ptbp2	0.401898	0.138036	0.0530303	0.041717	-1.54179
Alkbh5	0.909541	0.313845	0.140152	0.0973398	-1.53509
Slc25a36	0.553041	0.192319	0.0795455	0.0616687	-1.52388
Mul1	0.351925	0.122517	0.0606061	0.0405079	-1.52228
Hmgcr	0.364464	0.127643	0.0681818	0.0399033	-1.51366
Nfil3	0.986693	0.346146	0.151515	0.102781	-1.51122
Rpf2	0.548474	0.192923	0.0833333	0.0586457	-1.5074
Serpinb10	1.91915	0.675998	0.253788	0.185006	-1.50537
P4ha1	0.8391	0.295597	0.143939	0.0943168	-1.50521
Gt(ROSA)26Sor	0.651292	0.229499	0.113636	0.0779927	-1.50482
Birc2	0.427181	0.151017	0.0568182	0.0483676	-1.50014
Gm8186	0.581372	1.65063	0.102273	0.387545	1.50548
Chd6	0.0945882	0.26899	0.0189394	0.0822249	1.50782
Mybbp1a	0.0706608	0.201966	0.0113636	0.0628779	1.51513
Grpel2	0.0585029	0.167691	0.0113636	0.0501814	1.51923
Ttf1	0.0666268	0.191367	0.0113636	0.0616687	1.52217
Sdhaf1	0.421815	1.21877	0.0719697	0.299879	1.53074
Ppp1r21	0.094206	0.27273	0.0227273	0.08948	1.53358
Gm9844	0.0967399	0.281032	0.0151515	0.0888755	1.53855
Nvl	0.0712652	0.207463	0.00757576	0.0586457	1.54158
Pkig	0.442641	1.28872	0.0719697	0.334946	1.54173
Luzp1	0.0638254	0.187117	0.0151515	0.0556227	1.55174
Lrch3	0.0628277	0.184383	0.0113636	0.0568319	1.55323
Rpl3l	0.572353	1.68238	0.0871212	0.379686	1.55552
Pja2	0.0593663	0.175777	0.0113636	0.050786	1.56603
Inpp1	0.139155	0.414012	0.0227273	0.120919	1.57298
Psen2	0.107773	0.32344	0.0189394	0.0943168	1.58551
Mndal	0.206895	0.621205	0.0492424	0.174728	1.58617
Lpp	0.0788297	0.238463	0.0151515	0.0816203	1.59696
Eci2	0.226319	0.685442	0.0378788	0.195889	1.59868
Anxa11	0.116339	0.352491	0.0227273	0.113664	1.59925
Ubr4	0.0862639	0.26251	0.0151515	0.0888755	1.60554
Gm15417	0.125575	0.382995	0.0265152	0.113664	1.60878
Fam43a	0.121446	0.371906	0.0151515	0.106409	1.61463
Arhgap31	0.446867	1.37081	0.0871212	0.322854	1.61711
Nmt1	0.896311	2.75552	0.162879	0.543531	1.62025
Ifi203	0.099667	0.307919	0.0340909	0.0846433	1.62736
Irg1	0.0765106	0.239646	0.0227273	0.0610641	1.64717
Rasgrp1	0.26063	0.819001	0.0530303	0.223096	1.65186
Rit1	0.188614	0.593302	0.0340909	0.175333	1.65333
Fam160b1	0.058968	0.185789	0.0151515	0.0562273	1.65566
Atl3	0.0570541	0.180168	0.0113636	0.0604595	1.65894
Phtf2	0.0479568	0.152272	0.0151515	0.0525998	1.66685
Cpt1a	0.113243	0.361435	0.0227273	0.114873	1.67431
Oxa1l	0.203888	0.657587	0.0340909	0.189238	1.68941
Phxr4	0.059668	0.192533	0.0189394	0.0538089	1.69007
Man2c1	0.0672137	0.217145	0.0113636	0.0665054	1.69183
Pla2g7	1.52147	4.92248	0.215909	0.707376	1.69392
Serhl	0.0821731	0.267046	0.0151515	0.0858525	1.70035
Tspan32	0.182921	0.595593	0.0416667	0.166868	1.70311
Cd300lf	0.0935007	0.304601	0.0151515	0.100967	1.70387
Atp2a3	0.0504525	0.165984	0.0113636	0.0574365	1.71805
mt-Nd3	1.33548	4.39955	0.204545	0.685611	1.72
Man2a1	0.299641	0.988678	0.0606061	0.26179	1.72226
Znhit2	0.0554877	0.183477	0.0113636	0.0586457	1.72536
Rps6ka2	0.0867925	0.287044	0.0189394	0.0882709	1.72563
Cdk2ap1	0.163754	0.542203	0.0340909	0.159613	1.7273
Id2	0.576434	1.91416	0.0871212	0.356711	1.73149
Gm12589	0.0672754	0.224567	0.0113636	0.0652963	1.739
Rpl6l	1.76847	5.91489	0.268939	0.801693	1.74185
D5Ertd579e	0.106423	0.356422	0.0189394	0.105804	1.74378
Cdk6	0.135121	0.452709	0.0227273	0.13422	1.74433
Iffo1	0.07479	0.251991	0.0151515	0.0792019	1.75245
Gzf1	0.0615351	0.210001	0.00757576	0.0640871	1.77091
Noc2l	0.0487331	0.166472	0.00757576	0.050786	1.7723
Nbn	0.106176	0.366046	0.0151515	0.1052	1.78556
Fbxo11	0.0596907	0.206636	0.0151515	0.0634825	1.79152
Rbm8a2	0.0780705	0.27049	0.0151515	0.0822249	1.79272
1500011K16Rik	0.0933751	0.325573	0.0227273	0.092503	1.80187
Rps28	10.5642	36.8519	0.799242	0.999395	1.80256
Abcd1	0.165357	0.579736	0.030303	0.165659	1.80981
Acp2	0.207212	0.735415	0.0340909	0.206167	1.82745
Pik3r5	0.252051	0.899925	0.0568182	0.24607	1.83609
Mrpl52	1.46246	5.2464	0.208333	0.720677	1.84293
Rps26-ps1	0.502496	1.81032	0.0871212	0.409915	1.84906
Rpl23a-ps3	3.16537	11.4498	0.397727	0.926239	1.85488
N4bp1	0.425359	1.5572	0.0719697	0.376058	1.8722
Nfic	0.0915629	0.335732	0.0151515	0.103386	1.87447
Gm11808	1.55777	5.71552	0.223485	0.772672	1.8754
Gm10073	1.2454	4.59315	0.19697	0.711004	1.88287
Psd4	0.06483	0.240793	0.0113636	0.0779927	1.89306
Gm42418	0.604255	2.25848	0.0984848	0.440145	1.90212
Pecam1	0.44107	1.6643	0.0719697	0.371826	1.91584
Gm4799	0.0885337	0.334714	0.0151515	0.105804	1.91863
Gm9493	1.82044	6.93354	0.276515	0.826481	1.92931
Gde1	0.0926641	0.355101	0.0227273	0.112455	1.93814
Socs3	0.618042	2.4029	0.0871212	0.431681	1.959
Hsd11b1	0.31567	1.23971	0.0719697	0.296252	1.97352
Rps18-ps3	0.776196	3.04956	0.121212	0.585248	1.97411
Gm9843	5.12346	20.2803	0.575758	0.986699	1.98489
Cd14	0.229183	0.916087	0.0340909	0.211004	1.99899
Pola2	0.0775934	0.311737	0.0189394	0.0906892	2.00632
Smpdl3b	0.942447	3.83789	0.147727	0.648126	2.02583
Gm10260	0.0646835	0.266796	0.0151515	0.0876663	2.04427
Slc25a4	0.0785009	0.325482	0.0189394	0.103386	2.0518
Gm10250	0.223568	0.927832	0.0416667	0.243047	2.05315
Rpl9-ps6	1.41403	5.91741	0.208333	0.778718	2.06515
Sap30l	0.0531228	0.223113	0.0113636	0.06711	2.07037
Txn1	4.51156	18.9566	0.481061	0.960097	2.071
Rmnd5b	0.0584836	0.246596	0.0151515	0.0749698	2.07605
Adam9	0.0599012	0.253934	0.0113636	0.0810157	2.0838
Fkbp1b	0.0352285	0.149609	0.00757576	0.0519952	2.08638
Fam65b	0.209448	0.915765	0.0378788	0.237001	2.12838
Rpl36-ps3	0.319357	1.42449	0.0492424	0.357316	2.1572
Rpl13a-ps1	0.214208	0.959832	0.0378788	0.246675	2.16377
Snhg20	0.108274	0.486472	0.0265152	0.131802	2.16766
Gm4707	0.0543724	0.245254	0.0113636	0.0749698	2.17333
Gns	0.142631	0.645733	0.030303	0.172914	2.17865
Mtm1	0.0874917	0.39911	0.0227273	0.122733	2.18957
Plec	0.0560911	0.257594	0.0113636	0.0834341	2.19926
Nudcd3	0.098193	0.457285	0.0227273	0.133615	2.2194
Gm15013	0.0385861	0.179732	0.0113636	0.0604595	2.2197
Gm10126	0.0307445	0.146909	0.00757576	0.050786	2.25652
Nfe2l1	0.0660935	0.321003	0.0113636	0.100363	2.28001
AW112010	1.64698	8.06824	0.223485	0.778114	2.29244
Arid3a	0.167662	0.833074	0.0416667	0.226119	2.31289
Rpl10-ps3	1.81252	9.02028	0.268939	0.880895	2.31517
Sptbn1	0.0761439	0.382792	0.0151515	0.108222	2.32976
Keap1	0.0622262	0.31377	0.0113636	0.0991536	2.33411
Lpl	0.0958218	0.484109	0.0151515	0.111245	2.33691
Ccnd2	0.264913	1.34756	0.0340909	0.282346	2.34676
Cfp	0.111958	0.570123	0.0227273	0.168077	2.34832
Smurf2	0.107355	0.546757	0.0189394	0.159008	2.34851
Slc25a12	0.0308208	0.158204	0.00378788	0.0513906	2.35981
Ccdc69	0.050827	0.264762	0.00757576	0.0828295	2.38103
Rpl13-ps3	0.66125	3.46872	0.128788	0.614268	2.39114
Rpl7a-ps5	0.193256	1.01622	0.0378788	0.278114	2.39463
Gm26518	0.0412911	0.218993	0.00757576	0.06711	2.40698
Rps12-ps3	1.21035	6.45031	0.17803	0.816203	2.41394
Rps27rt	3.33697	18.2923	0.412879	0.984281	2.45462
Rpl27-ps3	0.770078	4.24589	0.132576	0.706167	2.46299
Ankrd37	0.029552	0.163142	0.0113636	0.0568319	2.4648
Gm2000	1.11703	6.18956	0.193182	0.799274	2.47017
Gm9803	0.0357352	0.199531	0.00757576	0.0598549	2.4812
Siglece	0.167864	0.9523	0.0227273	0.230351	2.50412
Hdac4	0.0608265	0.348562	0.0151515	0.107618	2.51865
Mnat1	0.0357717	0.205372	0.00757576	0.0616687	2.52135
C3	0.20755	1.19722	0.0340909	0.30653	2.52815
Gm11273	0.0943856	0.570021	0.0189394	0.160218	2.59438
Bcat2	0.0300165	0.181331	0.00757576	0.0544135	2.5948
Pdcd11	0.0283736	0.174025	0.00378788	0.0550181	2.61667
Tmem63b	0.0287476	0.18549	0.00757576	0.0659008	2.68983
Mllt6	0.0753521	0.516979	0.0151515	0.14994	2.77839
Asf1a	0.023923	0.16588	0.00757576	0.0532044	2.79367
Vamp5	0.281421	1.98115	0.0643939	0.411125	2.81553
Trmt10a	0.0277907	0.200714	0.00378788	0.0574365	2.85247
Hp	1.58477	11.6011	0.215909	0.837364	2.87192
Gm10036	0.33416	2.56558	0.0568182	0.530834	2.94067
Trim34a	0.0205467	0.159801	0.00757576	0.0519952	2.9593
Lifr	0.0856888	0.730877	0.0151515	0.198307	3.09245
Shtn1	0.0182068	0.159321	0.00757576	0.0544135	3.12939
Gm6576	0.0318275	0.285999	0.00757576	0.08948	3.16766
Pik3r6	0.0296623	0.267595	0.00378788	0.0852479	3.17335
Hsd17b2	0.0234109	0.212653	0.00378788	0.0525998	3.18325
Gm10263	0.233459	2.19949	0.0454545	0.465538	3.23592
Gm10269	0.0845071	0.825343	0.0113636	0.237001	3.28785
Wdr89	0.880888	9.19151	0.128788	0.904474	3.38327
Emilin1	0.0193358	0.205641	0.00378788	0.0652963	3.41079
Chil1	0.485274	5.17786	0.0795455	0.659613	3.41549
Gm6133	0.155122	1.80714	0.0340909	0.415357	3.54223
Plpp1	0.0358023	0.42697	0.00378788	0.118501	3.57601
Capn7	0.0141527	0.171432	0.00757576	0.0574365	3.59848
Fpr2	0.236925	3.31799	0.0378788	0.562878	3.80781
Fam89a	0.0177169	0.255709	0.00378788	0.0749698	3.8513
Kdm1a	0.0151515	0.252868	0.00378788	0.0785973	4.06085
Cp	0.00964082	0.177422	0.00378788	0.0562273	4.20188
Slc35a3	0.00838769	0.175355	0.00378788	0.0538089	4.38587
Wnt6	0.0439343	0.95975	0.00757576	0.233978	4.44924
Fpr1	0.0383001	1.29059	0.00378788	0.295647	5.07454
Il10	0.0191581	0.689166	0.00757576	0.142684	5.16882
Upp1	0	0.194629	0	0.0646917	5.3939
Cfb	0	0.20027	0	0.0665054	5.43512
Gm11707	0	0.211415	0	0.0665054	5.51325
Vwa1	0	0.219132	0	0.0628779	5.56497
St7	0	0.2291	0	0.0677146	5.62914
Gpr84	0	0.248001	0	0.0725514	5.74351
Ikbke	0.0142188	0.847452	0.00378788	0.237001	5.89726
Dpys	0	0.283346	0	0.0749698	5.93573
Ier3	0	0.313966	0	0.0918984	6.08378
AY036118	0.0115028	1.12315	0.00378788	0.295042	6.60942
Fkbp5	0	1.02759	0	0.264813	7.79435

## Sheet: ALL_IFN_R_vs_ALL
Gene	meanExpr.ALL (TPM)	meanExpr.ALL_IFN_R (TPM)	%cells_with_posExpr.ALL	%cells_with_posExpr.ALL_IFN_R	logFC_ALL_IFN_R_vs_ALL_CTRL
Ifi44	0	0.378713	0	0.125	10.0658
Gm4951	0	0.196593	0	0.0666667	9.11987
Hbb-bs	0.00511836	0.37214	0.00181378	0.10625	6.18402
Iigp1	0.00308152	0.199887	0.000604595	0.0708333	6.0194
Hba-a1	0.00755883	0.418241	0.00302297	0.10625	5.79003
Slfn5	0.00767724	0.381299	0.00423216	0.120833	5.63419
Ifit3b	0.006552	0.316276	0.00241838	0.102083	5.59311
Fcgr1	0.0126029	0.567081	0.00423216	0.170833	5.49173
Oasl1	0.00968695	0.397146	0.00302297	0.135417	5.35749
Hba-a2	0.00812271	0.292968	0.00302297	0.0916667	5.17264
Ly6a	0.366456	9.75456	0.0834341	0.76875	4.73436
Ifit3	0.0663374	1.75978	0.0217654	0.395833	4.72943
Pydc4	0.0369237	0.940983	0.0120919	0.270833	4.67155
Gm4955	0.0683314	1.66846	0.0217654	0.383333	4.60982
Ifit1	0.0362831	0.88444	0.0151149	0.229167	4.6074
Usp18	0.0372556	0.885446	0.0139057	0.258333	4.57087
Rsad2	0.044714	0.939582	0.0157195	0.254167	4.39322
Fcnb	0.00747312	0.155781	0.00241838	0.0541667	4.38166
Ltf	0.356338	7.36178	0.0640871	0.720833	4.36874
Ly6c2	0.27309	5.09497	0.0773881	0.645833	4.22162
Csprs	0.0196324	0.354295	0.00846433	0.125	4.17364
Camp	1.99544	35.9794	0.23942	0.991667	4.17239
Axl	0.00735406	0.132196	0.00302297	0.0625	4.168
Irf7	0.477345	8.52547	0.129988	0.864583	4.15867
Ifit2	0.0179602	0.313338	0.00725514	0.102083	4.12485
Cd177	0.0353445	0.592309	0.0102781	0.139583	4.06679
Oas2	0.0348203	0.572408	0.0120919	0.185417	4.03904
Ccr2	0.0138192	0.223675	0.00665054	0.0770833	4.01666
Ngp	2.23442	35.3817	0.308343	0.989583	3.98503
Hspa1b	0.0227635	0.34833	0.00846433	0.1	3.93566
Ifi205	0.0257413	0.364561	0.0120919	0.114583	3.824
Cebpe	0.0283837	0.394735	0.0114873	0.0979167	3.79775
Ube2c	0.0276328	0.377602	0.00846433	0.0708333	3.77241
Oas1g	0.0578262	0.768454	0.0187424	0.235417	3.73216
Oasl2	0.172177	2.11855	0.0562273	0.466667	3.62111
Oas3	0.145008	1.76309	0.0501814	0.414583	3.6039
Ly6g	0.0365814	0.420767	0.0126965	0.13125	3.52384
Mgst2	0.0104376	0.116354	0.00544135	0.0625	3.47866
Tnfsf15	0.016229	0.180291	0.00362757	0.0520833	3.47369
2810417H13Rik	0.0146732	0.160565	0.00665054	0.0520833	3.4519
Mnda	0.0859654	0.919732	0.0308343	0.266667	3.41939
Hspa1a	0.0979356	1.01787	0.0211608	0.18125	3.37758
Ifi27l2a	5.41274	55.9197	0.621524	0.995833	3.36892
Mx1	0.0416672	0.389853	0.0163241	0.120833	3.22595
Birc5	0.0160279	0.149357	0.00604595	0.0541667	3.22011
Slfn1	0.0897491	0.828431	0.0332527	0.260417	3.20641
Isg15	0.19195	1.68459	0.0550181	0.370833	3.1336
Chil3	0.57763	4.81278	0.12757	0.55	3.05865
Gzma	0.0380097	0.308795	0.0126965	0.104167	3.02221
Stk39	0.0154721	0.125009	0.00665054	0.0520833	3.01429
Ms4a4c	0.686549	5.37668	0.177146	0.69375	2.96928
Rtp4	0.465179	3.63909	0.129383	0.654167	2.96772
Serpinb1a	0.0572031	0.432924	0.019347	0.122917	2.91995
Ms4a4b	0.0435717	0.296624	0.0133011	0.0958333	2.76717
Lcn2	1.02783	6.89785	0.130593	0.74375	2.74654
Nkg7	0.040447	0.270963	0.0120919	0.09375	2.74399
Phf11d	0.19805	1.32171	0.0580411	0.327083	2.73847
Slfn4	0.0626716	0.378	0.0211608	0.127083	2.5925
Smim5	0.0178461	0.107245	0.00725514	0.0541667	2.58723
AC125149.3	0.0619351	0.372075	0.019347	0.1125	2.58676
S100a9	12.8459	76.1723	0.744861	1	2.56796
S100a8	19.8299	117.31	0.856106	1	2.56458
Idi1	0.0277498	0.163892	0.00846433	0.0541667	2.56219
AA467197	0.107906	0.596461	0.0350665	0.16875	2.46665
Stmn1	0.0690183	0.377872	0.02237	0.10625	2.45285
Oas1a	0.259518	1.41703	0.0870617	0.38125	2.44896
Anxa3	0.0415276	0.22301	0.0151149	0.0833333	2.42497
Dpp4	0.0887187	0.468828	0.0278114	0.15	2.40175
Itgb2l	0.0230906	0.120656	0.00725514	0.0541667	2.38552
Stat2	0.0572322	0.29836	0.0229746	0.0916667	2.38215
Ms4a6b	1.11227	5.65649	0.269045	0.75	2.3464
Samd9l	0.155982	0.772006	0.0556227	0.241667	2.30723
Ifi47	0.113963	0.560662	0.0399033	0.172917	2.29857
Parp12	0.0906895	0.437855	0.0332527	0.152083	2.27145
Phf11a	0.196003	0.940368	0.0598549	0.26875	2.26235
A530040E14Rik	0.0762857	0.352934	0.0229746	0.110417	2.20992
Xaf1	0.245957	1.13687	0.076179	0.314583	2.20858
Wfdc21	1.09378	4.93022	0.140871	0.575	2.17232
Adpgk	0.105823	0.463444	0.0338573	0.1375	2.13075
Fgl2	0.0397195	0.172942	0.0139057	0.0625	2.12237
Bst2	0.553849	2.38106	0.168077	0.5125	2.10404
Pyhin1	0.287115	1.21378	0.0828295	0.31875	2.07981
Cd24a	0.10464	0.439934	0.0332527	0.122917	2.07185
Eif2ak2	0.157519	0.66087	0.0538089	0.208333	2.06884
Ifi204	0.676617	2.81238	0.194075	0.55625	2.05538
Gm10282	0.0567492	0.234092	0.0187424	0.0729167	2.0444
Hist1h2ap	0.195728	0.796703	0.0640871	0.139583	2.02519
Ddx60	0.0785797	0.316926	0.0259976	0.1125	2.01192
Gm8953	0.0666496	0.262401	0.0199516	0.0875	1.9771
Slfn8	0.171285	0.669111	0.050786	0.195833	1.96585
Gbp3	0.0406311	0.158241	0.0120919	0.05625	1.96147
Phlpp1	0.0578536	0.2246	0.0229746	0.0729167	1.95688
Phf11b	0.902899	3.48054	0.221886	0.639583	1.94667
Ifi203	0.307919	1.1854	0.0846433	0.320833	1.94476
Grap	0.062319	0.238957	0.0163241	0.05625	1.93901
Lgals3bp	0.338347	1.27748	0.108827	0.341667	1.91673
Lxn	0.0393411	0.148279	0.0126965	0.0541667	1.9142
Cmpk2	0.102104	0.377687	0.0338573	0.1375	1.88715
Dck	0.182981	0.668661	0.0562273	0.2	1.86958
BC147527	0.125662	0.458095	0.041717	0.14375	1.8661
Il4i1	0.0757184	0.276021	0.0241838	0.0666667	1.86606
Fdps	0.0687801	0.245252	0.0241838	0.0770833	1.8342
Cd63	0.0568147	0.201442	0.02237	0.0770833	1.82603
Ube2l6	0.357067	1.25846	0.103386	0.339583	1.81739
Lgals9	0.126261	0.435574	0.0392987	0.15	1.78651
Rnf213	0.320269	1.0855	0.098549	0.302083	1.76101
Trim30a	0.603558	2.00733	0.175333	0.470833	1.73372
Atf3	0.459064	1.51813	0.129988	0.314583	1.72553
Ifih1	0.225085	0.743949	0.0695284	0.227083	1.72473
Ms4a6d	0.958839	3.16557	0.191052	0.454167	1.7231
Irgm1	0.169488	0.558904	0.0538089	0.189583	1.72142
Sell	0.0578542	0.190484	0.0229746	0.0770833	1.71918
Lrg1	0.131296	0.431976	0.0314389	0.122917	1.71812
Rgcc	0.0579702	0.188403	0.0175333	0.075	1.70044
Clec5a	0.0405173	0.131383	0.0139057	0.0625	1.69716
Id3	0.161878	0.523613	0.0423216	0.127083	1.6936
Rnf31	0.153868	0.493083	0.0465538	0.147917	1.68014
Stat1	0.910567	2.89504	0.241838	0.56875	1.66875
Gpr155	0.0469161	0.14911	0.0181378	0.0541667	1.66823
Pnp2	0.0589379	0.184439	0.0211608	0.0708333	1.64588
Mccc2	0.0852232	0.265955	0.0272068	0.08125	1.64186
Trim30d	0.132661	0.410956	0.04474	0.122917	1.63123
Ccl5	0.605125	1.85191	0.120919	0.4625	1.61371
Igtp	0.148473	0.452793	0.0429262	0.14375	1.60865
Mmp9	0.116919	0.35522	0.0338573	0.1125	1.6032
Frmd4a	0.053331	0.156531	0.0157195	0.05625	1.5534
H2-T22	1.46771	4.28867	0.355502	0.73125	1.54696
Il21r	0.100739	0.291993	0.0344619	0.09375	1.53531
Herc6	0.152497	0.440526	0.0489722	0.139583	1.53044
Tpst1	0.0746281	0.214898	0.025393	0.0833333	1.52586
H2-T23	0.68816	1.96062	0.189238	0.470833	1.5105
Zdhhc4	0.236136	0.0831744	0.0719468	0.0375	-1.5054
Lima1	0.27544	0.0942092	0.0858525	0.0291667	-1.5478
Haghl	0.275695	0.0942839	0.0822249	0.0416667	-1.54799
Itgb3	0.591823	0.202005	0.167473	0.0666667	-1.55077
Ets1	0.458446	0.155676	0.136034	0.0625	-1.55821
Wfdc17	2.47723	0.828567	0.330713	0.197917	-1.58004
Sdhaf1	1.21877	0.405702	0.299879	0.116667	-1.58693
Cd14	0.916087	0.301178	0.211004	0.0916667	-1.60487
Lpl	0.484109	0.158472	0.111245	0.04375	-1.6111
Fcgr4	11.8962	3.88294	0.899637	0.622917	-1.61528
Inafm1	0.258092	0.082366	0.0864571	0.0291667	-1.64776
Cd36	3.92852	1.2524	0.576179	0.2875	-1.64929
Armc5	0.165625	0.0514682	0.050786	0.0208333	-1.68617
Vopp1	0.172181	0.0514571	0.0544135	0.0208333	-1.74249
Dcxr	0.277079	0.0823678	0.0804111	0.0354167	-1.75014
Gpr84	0.248001	0.0720755	0.0725514	0.0291667	-1.78276
Hddc2	0.166684	0.0445367	0.050786	0.0208333	-1.90405
Xist	2.39417	0.622749	0.236397	0.0875	-1.9428
Ergic1	0.242659	0.0602424	0.0785973	0.01875	-2.01008
Fcgr2b	1.61404	0.377079	0.319831	0.114583	-2.09774
Trim44	0.171872	0.0366734	0.0525998	0.0125	-2.22853
St7	0.2291	0.0374227	0.0677146	0.0104167	-2.61399
Ier3	0.313966	0.0414508	0.0918984	0.0229167	-2.92114
Cebpb	44.2408	5.53215	0.998186	0.772917	-2.99947
Hsd17b2	0.212653	0.0149768	0.0525998	0.00416667	-3.8277
Fkbp5	1.02759	0.0336967	0.264813	0.0208333	-4.93051
Arap2	0.20283	0.00545907	0.0677146	0.00416667	-5.21547

## Sheet: ALL_IFN_R_vs_ALL_IFN_NR
Gene	meanExpr.ALL_IFN_NR (TPM)	meanExpr.ALL_IFN_R (TPM)	%cells_with_posExpr.ALL_IFN_NR	%cells_with_posExpr.ALL_IFN_R	logFC_ALL_IFN_R_vs_ALL_IFN_NR
Idi1	0.00974442	0.163516	0.00391389	0.0541667	4.06872
Ccr2	0.0237488	0.223133	0.0107632	0.0770833	3.23198
Cebpe	0.0441638	0.393587	0.0136986	0.0979167	3.15574
Camp	4.39809	35.8781	0.702544	0.991667	3.02815
Id3	0.0734081	0.522331	0.0205479	0.127083	2.83095
Ltf	1.04182	7.34136	0.291585	0.720833	2.81694
2810417H13Rik	0.0236541	0.160048	0.00880626	0.0520833	2.75834
Ube2c	0.0604933	0.376417	0.0146771	0.0708333	2.63749
Hist1h2ap	0.13072	0.794419	0.0440313	0.139583	2.60342
Mgst2	0.019628	0.116026	0.00782779	0.0625	2.56346
Fcnb	0.0282634	0.15536	0.00880626	0.0541667	2.45861
Ngp	6.61134	35.2834	0.8591	0.989583	2.41598
Hspa1b	0.0662988	0.347478	0.0195695	0.1	2.38987
Itgb2l	0.0243347	0.120292	0.0107632	0.0541667	2.30545
Gm15013	0.0509614	0.243154	0.0205479	0.075	2.25439
Gm10282	0.0498938	0.233414	0.0156556	0.0729167	2.22596
Ly6g	0.091833	0.419697	0.0273973	0.13125	2.19226
Gzma	0.0728374	0.308084	0.0244618	0.104167	2.08057
Birc5	0.0357128	0.148902	0.0127202	0.0541667	2.05985
Gm5093	0.0476896	0.196757	0.018591	0.0625	2.04467
Cd177	0.149532	0.590555	0.0459883	0.139583	1.98162
Vwa1	0.0906461	0.356077	0.0332681	0.114583	1.97387
Anxa3	0.0572622	0.22242	0.0195695	0.0833333	1.95763
Gbp3	0.0407139	0.157846	0.0146771	0.05625	1.95492
Axl	0.0340416	0.131874	0.0176125	0.0625	1.95379
Cd74	1.76754	6.73409	0.294521	0.535417	1.92974
Serpinb1a	0.116471	0.431714	0.037182	0.122917	1.89011
Gm7676	0.11327	0.419669	0.0410959	0.15	1.88949
Bcl2a1c	0.0865516	0.308829	0.0283757	0.0854167	1.83518
Gm6576	0.0855421	0.300272	0.0293542	0.0979167	1.81156
Stmn1	0.109769	0.376746	0.0332681	0.10625	1.77912
Alox5	0.0431939	0.145558	0.0127202	0.0625	1.7527
Smim5	0.0333206	0.10697	0.0146771	0.0541667	1.68272
Rpl13a-ps1	0.300682	0.943445	0.0988258	0.279167	1.6497
Gm7808	0.0738101	0.228408	0.0254403	0.0645833	1.62972
Nkg7	0.0879825	0.270305	0.0293542	0.09375	1.6193
Dgkg	0.060803	0.186588	0.0225049	0.0645833	1.61764
B230208H11Rik	0.0651919	0.192593	0.0215264	0.0770833	1.56279
Eno1b	0.0632745	0.185977	0.0225049	0.0625	1.55543
Adpgk	0.158282	0.462195	0.055773	0.1375	1.54601
Cd63	0.0688053	0.200871	0.0254403	0.0770833	1.54568
Hdc	0.0958084	0.275427	0.0303327	0.1	1.52345
H2-Eb1	0.414702	1.18214	0.100783	0.16875	1.51125
Fgl2	0.0609121	0.172513	0.0254403	0.0625	1.5019
Ifitm1	0.710569	0.251148	0.202544	0.0916667	-1.50043
Id2	2.91787	1.01833	0.473581	0.233333	-1.51871
Naga	3.77895	1.31764	0.66047	0.341667	-1.52003
Inafm1	0.236863	0.0821664	0.0821918	0.0291667	-1.52743
Ccnd2	3.22307	1.11522	0.52544	0.25	-1.53111
Fcgr2b	1.11091	0.376249	0.268102	0.114583	-1.56198
Fosb	2.77483	0.931287	0.479452	0.229167	-1.5751
Rgs1	2.74946	0.921848	0.42955	0.2	-1.57655
Lima1	0.288486	0.0939994	0.0880626	0.0291667	-1.61778
Gm11707	0.240966	0.0770933	0.0792564	0.0270833	-1.64415
Il10	2.15943	0.641864	0.318004	0.1125	-1.75031
Fcgr4	15.1515	3.87355	0.931507	0.622917	-1.96773
Gm5483	0.200725	0.0460758	0.0645793	0.01875	-2.12314
Tsix	0.231268	0.0498329	0.0684932	0.0208333	-2.21439
Xist	2.91289	0.621495	0.363014	0.0875	-2.22864
Ier3	0.214757	0.041343	0.0606654	0.0229167	-2.37699
Cxcl2	2.00082	0.368977	0.35225	0.08125	-2.43899
Hba-a1	2.59571	0.417244	0.0225049	0.10625	-2.63716
Hba-a2	2.16263	0.292262	0.0244618	0.0916667	-2.88746
Ddit4	0.989912	0.118938	0.229941	0.0395833	-3.05709
Platr17	0.661337	0.0692103	0.186888	0.03125	-3.25633
Hbb-bs	3.99263	0.371147	0.0900196	0.10625	-3.42728
Fkbp5	0.486301	0.0336084	0.150685	0.0208333	-3.85496
Arap2	0.153183	0.00543955	0.0518591	0.00416667	-4.81562

## Sheet: ALL_IFN_R_vs_IFN
Gene	meanExpr.IFN (TPM)	meanExpr.ALL_IFN_R (TPM)	%cells_with_posExpr.IFN	%cells_with_posExpr.ALL_IFN_R	logFC_ALL_IFN_R_vs_IFN
Spred1	0	0.50288	0	0.1375	6.11623
Ikbke	0	0.441368	0	0.1375	5.928
Cfb	0.00770851	0.45773	0.00934579	0.120833	5.8919
Hspa1b	0	0.347478	0	0.1	5.58294
Cp	0	0.290598	0	0.0770833	5.32504
Cspp1	0	0.262689	0	0.09375	5.17937
Grap	0	0.238321	0	0.05625	5.03892
Dnlz	0	0.226792	0	0.075	4.96738
Ube4b	0	0.221099	0	0.0708333	4.93071
Skiv2l2	0	0.208693	0	0.075	4.8474
Pola2	0.0072493	0.207029	0.00934579	0.0708333	4.83585
Wnt6	0.036196	0.941577	0.00934579	0.239583	4.70118
Mettl6	0	0.187932	0	0.0708333	4.69623
Fut7	0	0.18069	0	0.05625	4.63953
Uspl1	0.0072493	0.179954	0.00934579	0.0625	4.63364
Lyst	0	0.176737	0	0.0625	4.60762
Ldb1	0	0.169927	0	0.0645833	4.55093
Dlg1	0	0.166552	0	0.0541667	4.52199
Lonrf1	0.0072493	0.158983	0.00934579	0.0625	4.45489
Trim14	0	0.157079	0	0.0520833	4.4375
Ankrd49	0	0.154732	0	0.05625	4.41578
Rhox8	0	0.148914	0	0.0520833	4.3605
Gart	0.0072493	0.148377	0.00934579	0.05625	4.35529
Pdxdc1	0	0.147062	0	0.0541667	4.34244
Mbtps1	0	0.14658	0	0.0604167	4.3377
Rcor1	0.00966773	0.156896	0.00934579	0.0520833	4.02049
AY036118	0.0491837	0.791847	0.0186916	0.233333	4.00897
Fam101b	0	0.105761	0	0.0541667	3.86682
Stam2	0.0159566	0.218762	0.00934579	0.08125	3.77713
Zfp871	0.0151251	0.199535	0.00934579	0.0708333	3.72162
Hba-a2	0.0227558	0.292262	0.0186916	0.0916667	3.68295
Chd9	0.0268326	0.318364	0.00934579	0.110417	3.56862
Adam15	0.0151251	0.170994	0.00934579	0.0541667	3.49893
Hspa1a	0.0964128	1.01514	0.0280374	0.18125	3.39632
B3galt4	0.015417	0.152391	0.00934579	0.0541667	3.30518
Ptgir	0.0162366	0.155271	0.00934579	0.0604167	3.25746
Tvp23b	0.0241868	0.215965	0.00934579	0.0708333	3.1585
Gm10269	0.125903	1.09892	0.0280374	0.320833	3.12569
Galnt11	0.0227558	0.196914	0.0186916	0.0604167	3.11326
Il10	0.0744388	0.641864	0.00934579	0.1125	3.10814
Plpp1	0.0381617	0.323361	0.00934579	0.0875	3.08295
Inpp1	0.0380684	0.301841	0.00934579	0.0979167	2.98712
Siglece	0.0578772	0.440875	0.0280374	0.147917	2.9293
Tnfsf15	0.0241868	0.179847	0.00934579	0.0520833	2.89447
Smim5	0.0144986	0.10697	0.00934579	0.0541667	2.88322
Dnttip1	0.0241868	0.176575	0.00934579	0.05625	2.86799
Ubr3	0.0242685	0.174831	0.00934579	0.0645833	2.8488
Parg	0.0241868	0.168892	0.00934579	0.0541667	2.80381
Rhno1	0.0271207	0.183077	0.00934579	0.0625	2.75498
Fpr2	0.224425	1.43655	0.0747664	0.327083	2.67831
Fbxo18	0.0334855	0.206191	0.00934579	0.0708333	2.62237
Dgcr6	0.0274392	0.168804	0.00934579	0.0604167	2.62104
Abcf2	0.0339362	0.204977	0.0186916	0.0625	2.59457
Ctnnbip1	0.0247928	0.149399	0.0186916	0.0541667	2.59117
Gm17354	0.0352671	0.210756	0.00934579	0.0729167	2.57918
Setd1b	0.12093	0.692677	0.0373832	0.20625	2.51801
Pbx2	0.050225	0.286125	0.0280374	0.0958333	2.51017
Tnfaip2	0.310304	1.76455	0.102804	0.36875	2.50755
Plec	0.0644619	0.354715	0.0280374	0.11875	2.46014
Eml2	0.0274392	0.149971	0.00934579	0.0583333	2.45038
Kdm1a	0.0352671	0.190082	0.00934579	0.06875	2.43023
Numa1	0.0299034	0.160642	0.0186916	0.0604167	2.42547
Zfp942	0.03396	0.182209	0.00934579	0.0645833	2.42369
Fcnb	0.0289972	0.15536	0.00934579	0.0541667	2.42163
Idh1	0.0950756	0.503474	0.0373832	0.166667	2.40477
Sec23ip	0.0294564	0.15422	0.0186916	0.0541667	2.38834
Arid5b	0.0422313	0.219919	0.00934579	0.06875	2.38059
Azin2	0.0694191	0.360116	0.0186916	0.1125	2.37506
Hdac7	0.0402383	0.205314	0.0186916	0.0666667	2.35119
Cd27	0.0759881	0.386404	0.0186916	0.108333	2.34626
Tirap	0.0462985	0.234412	0.0186916	0.0958333	2.34001
Arid4a	0.14781	0.741443	0.046729	0.220833	2.32659
Maml3	0.0372342	0.185793	0.00934579	0.0604167	2.31899
Hba-a1	0.0844539	0.417244	0.0280374	0.10625	2.30466
Gbp3	0.0321932	0.157846	0.0186916	0.05625	2.29369
Inpp5b	0.036196	0.175576	0.00934579	0.0645833	2.2782
Synj2bp	0.0866999	0.416418	0.0373832	0.133333	2.26393
Gm10263	0.471065	2.2591	0.11215	0.491667	2.26175
Pygo2	0.0617841	0.294495	0.0186916	0.104167	2.25294
Fam122a	0.0475796	0.222248	0.0186916	0.0770833	2.22376
Ddx19a	0.0274392	0.127656	0.00934579	0.0520833	2.21795
Slc7a1	0.054358	0.251452	0.0186916	0.0916667	2.20972
Fundc2	0.0549258	0.249743	0.0186916	0.0854167	2.18489
Rab11fip2	0.0368235	0.16703	0.00934579	0.0520833	2.18141
Zfp451	0.0470096	0.211869	0.0186916	0.075	2.17214
Spc24	0.0274876	0.119976	0.00934579	0.0541667	2.12589
Dstyk	0.0691498	0.301404	0.0186916	0.1	2.1239
Rfxap	0.0478535	0.204639	0.0186916	0.0708333	2.09638
Taok2	0.0346322	0.14621	0.0186916	0.0625	2.07785
Heatr6	0.0571659	0.239806	0.0280374	0.0854167	2.06864
Sin3a	0.0767814	0.319957	0.0186916	0.104167	2.05905
Chil1	0.874283	3.5729	0.168224	0.55	2.03092
Aplp2	0.10533	0.429152	0.046729	0.141667	2.02658
Snx21	0.0516018	0.209221	0.0186916	0.0666667	2.01953
Ep400	0.0929016	0.376171	0.046729	0.129167	2.01761
Trim41	0.0390384	0.157523	0.00934579	0.0729167	2.0126
Phc3	0.0689539	0.27758	0.0280374	0.0854167	2.0092
Acsl4	0.0510516	0.202439	0.0186916	0.06875	1.98746
Pla2g7	0.670602	2.654	0.17757	0.5125	1.98464
1110032A03Rik	0.0742924	0.293486	0.0373832	0.10625	1.982
Casc3	0.0652373	0.257512	0.0186916	0.0875	1.98087
Ikzf5	0.0604108	0.236063	0.0186916	0.0833333	1.96629
Nck1	0.085792	0.3351	0.0280374	0.120833	1.96568
Exoc1	0.0351478	0.13565	0.00934579	0.0583333	1.94838
Golim4	0.0391446	0.150645	0.0280374	0.0645833	1.94427
Mastl	0.0436195	0.167281	0.0186916	0.0541667	1.93923
Lemd2	0.0584112	0.223151	0.00934579	0.0666667	1.9337
Ppip5k2	0.046659	0.177962	0.00934579	0.0583333	1.93134
Nup107	0.0517486	0.196177	0.00934579	0.0645833	1.92257
Bola1	0.0708526	0.267727	0.0280374	0.1	1.91787
Rtca	0.0399052	0.15018	0.00934579	0.0625	1.91205
Rapgef1	0.109144	0.410625	0.0373832	0.129167	1.91158
Cwf19l2	0.0677774	0.253637	0.0186916	0.0833333	1.90389
Apaf1	0.0864361	0.32267	0.0373832	0.0979167	1.90036
Comtd1	0.0453606	0.168726	0.0186916	0.0666667	1.89517
Gm20342	0.0583945	0.216214	0.0186916	0.075	1.88856
Cdca4	0.045127	0.166767	0.00934579	0.0645833	1.88577
1700011I03Rik	0.0584112	0.214459	0.00934579	0.0583333	1.87639
Fpr1	0.156912	0.575433	0.0373832	0.154167	1.87469
Ccnd2	0.304664	1.11522	0.0841121	0.25	1.87203
Fam43a	0.102434	0.374463	0.0373832	0.116667	1.87013
Pom121	0.0489521	0.177079	0.0186916	0.0583333	1.85495
Wdr89	2.37062	8.56866	0.476636	0.916667	1.8538
Rps6kb1	0.0904447	0.32645	0.0280374	0.114583	1.85175
Trnt1	0.0613423	0.220898	0.0373832	0.08125	1.84842
Ccdc117	0.0487268	0.17546	0.00934579	0.06875	1.84835
Serpina3g	0.0763649	0.272662	0.0186916	0.0729167	1.83613
Hk2	0.268419	0.957985	0.0841121	0.25625	1.83552
Dync1li2	0.0487862	0.173842	0.0186916	0.0625	1.83323
Pptc7	0.0704854	0.249044	0.0280374	0.075	1.821
Dtymk	0.0644248	0.227006	0.0186916	0.0729167	1.81704
Brox	0.0761369	0.26804	0.0280374	0.0958333	1.81578
Cic	0.121539	0.426451	0.046729	0.141667	1.81096
Ctdspl2	0.079899	0.279617	0.0280374	0.0895833	1.8072
Rbl2	0.0672972	0.234297	0.0280374	0.0708333	1.79972
Sema4a	0.100633	0.345454	0.0373832	0.116667	1.77939
Pik3ca	0.111311	0.381976	0.0373832	0.13125	1.77889
A130014A01Rik	0.0696949	0.23777	0.0280374	0.0770833	1.77044
Rpl36-ps3	0.642147	2.18858	0.168224	0.504167	1.76902
Tnrc6a	0.38407	1.29837	0.102804	0.34375	1.75725
Slamf8	0.0732976	0.24659	0.0280374	0.0916667	1.75028
Adam17	0.134616	0.452675	0.0373832	0.14375	1.74963
Pknox1	0.0588343	0.197736	0.0186916	0.0729167	1.74884
Parp12	0.130012	0.436686	0.0373832	0.152083	1.74795
Stk39	0.037175	0.124678	0.00934579	0.0520833	1.7458
Mtg2	0.12128	0.405816	0.0280374	0.116667	1.74248
Pnpo	0.0463453	0.154931	0.0186916	0.05625	1.74113
Parp11	0.114514	0.382768	0.0373832	0.127083	1.74094
Gmfb	0.136715	0.45425	0.0654206	0.15	1.73231
Senp7	0.0486941	0.161245	0.0186916	0.0604167	1.72743
Agfg2	0.0666129	0.219247	0.0280374	0.0708333	1.71868
Ube2c	0.115344	0.376417	0.0280374	0.0708333	1.70638
Klhdc4	0.0504414	0.163355	0.0186916	0.0625	1.69533
Gm26518	0.0665428	0.214993	0.0186916	0.075	1.69194
Zfp560	0.0645174	0.20763	0.0186916	0.06875	1.68626
Tssc4	0.0458577	0.14713	0.00934579	0.0583333	1.68186
Lrrk2	0.136096	0.435899	0.0280374	0.13125	1.67936
Socs3	0.562234	1.79156	0.130841	0.391667	1.67197
Cep83	0.0561654	0.178869	0.0186916	0.0625	1.67115
Akap8	0.117197	0.372791	0.046729	0.11875	1.66943
Ganc	0.0655768	0.208242	0.0186916	0.0625	1.667
Usp34	0.100771	0.319888	0.046729	0.09375	1.66648
Rhot1	0.0580414	0.184186	0.0186916	0.0583333	1.66601
Borcs6	0.0856367	0.271255	0.0373832	0.0979167	1.66335
Mfsd10	0.0741584	0.234834	0.0280374	0.08125	1.66296
2610002M06Rik	0.0521747	0.164869	0.0186916	0.05625	1.6599
Itgb3	0.0638519	0.201537	0.0186916	0.0666667	1.65824
D5Ertd579e	0.121604	0.383187	0.0373832	0.127083	1.65586
Tmem245	0.0631253	0.198755	0.0186916	0.05625	1.6547
Top2a	0.0656135	0.206292	0.0186916	0.0666667	1.65262
Stag1	0.104152	0.326964	0.0373832	0.122917	1.65045
Tbc1d5	0.0615032	0.192417	0.0280374	0.0666667	1.64551
Atp11b	0.129775	0.40596	0.046729	0.129167	1.64532
Tcf4	0.16791	0.523226	0.0373832	0.160417	1.63974
Pik3r6	0.0561757	0.175	0.0280374	0.0625	1.63934
Cog1	0.0750743	0.233799	0.0186916	0.0791667	1.63888
Rprd1b	0.0837107	0.26049	0.0280374	0.0770833	1.63774
Gatad1	0.124263	0.386593	0.0280374	0.129167	1.63742
Cep63	0.0460461	0.143163	0.0186916	0.05625	1.6365
Gm7808	0.073589	0.228408	0.0186916	0.0645833	1.63405
Amd1	0.23079	0.716328	0.0560748	0.208333	1.63404
Ell2	0.0542376	0.168104	0.0186916	0.0583333	1.63199
Tars	0.0629179	0.194337	0.0186916	0.0645833	1.62702
Apip	0.0431361	0.13284	0.0186916	0.0520833	1.62272
Zzz3	0.0595918	0.183192	0.0186916	0.0604167	1.62017
Iigp1	0.0648581	0.199364	0.0186916	0.0708333	1.62005
Sacm1l	0.0510052	0.156651	0.0186916	0.0541667	1.61883
Rasgrp1	0.270104	0.829345	0.0747664	0.24375	1.61846
Klhl18	0.065448	0.199278	0.0186916	0.06875	1.60636
Ep300	0.156044	0.474773	0.0560748	0.147917	1.60528
Axl	0.0433731	0.131874	0.0280374	0.0625	1.60428
Idh3a	0.0736706	0.223933	0.0280374	0.0666667	1.60391
Cep44	0.0599217	0.181812	0.0186916	0.05625	1.6013
Pgm1	0.0646153	0.195206	0.0186916	0.0645833	1.59505
Tnpo3	0.310158	0.932752	0.0934579	0.247917	1.58849
Ppwd1	0.130561	0.389752	0.0280374	0.135417	1.57783
Zfp639	0.0478294	0.1424	0.0186916	0.0520833	1.57398
Ube3a	0.206481	0.613475	0.0560748	0.191667	1.571
Eif4e3	0.0994463	0.294216	0.046729	0.0979167	1.56489
Prpsap2	0.0602493	0.178221	0.0186916	0.0645833	1.56465
Lacc1	0.0942386	0.277283	0.0280374	0.0958333	1.55697
Lias	0.0723553	0.212598	0.0186916	0.0729167	1.55496
Asph	0.271074	0.788022	0.0747664	0.216667	1.53955
Fbxo22	0.128543	0.373054	0.0373832	0.122917	1.53713
Slc25a39	0.116346	0.336049	0.0280374	0.1125	1.53025
Atxn7	0.0917607	0.264276	0.0373832	0.08125	1.5261
Clasp1	0.054431	0.156702	0.00934579	0.0583333	1.52552
Myo18a	0.177051	0.508217	0.046729	0.15625	1.52128
Prkab2	0.0999841	0.286305	0.0373832	0.0875	1.51778
Foxn2	0.127929	0.366307	0.0373832	0.120833	1.51771
Fgl2	0.060252	0.172513	0.0186916	0.0625	1.51762
Pdcd11	0.0641461	0.183548	0.0280374	0.0583333	1.51672
Susd6	0.22004	0.627809	0.0654206	0.202083	1.51256
Rap1gds1	0.185786	0.529951	0.0560748	0.164583	1.51222
Tnpo1	0.0861738	0.245079	0.0373832	0.0895833	1.50792
Ifit2	0.109935	0.312624	0.0373832	0.102083	1.50778
Diaph2	0.189057	0.535481	0.046729	0.172917	1.50201
H2-Ab1	4.97409	1.75206	0.616822	0.277083	-1.50538
Ttc39c	0.160793	0.0566283	0.0560748	0.0291667	-1.50561
Zfp703	0.22591	0.0794011	0.0560748	0.03125	-1.50852
Atg14	0.271963	0.0954218	0.0747664	0.0333333	-1.51102
Rnf25	0.214341	0.0749363	0.0560748	0.0229167	-1.51617
Batf	0.632401	0.220802	0.140187	0.0833333	-1.51809
Slc25a19	0.30773	0.107127	0.0841121	0.0395833	-1.52235
Gadd45b	0.83498	0.290632	0.186916	0.10625	-1.52255
Slc25a33	0.236929	0.0823433	0.0654206	0.025	-1.52473
Tec	0.26014	0.0902402	0.0747664	0.0291667	-1.52745
Gpn1	0.387278	0.133607	0.102804	0.0520833	-1.53537
Cdpf1	0.359289	0.123254	0.0934579	0.04375	-1.54352
Pmaip1	4.00013	1.37068	0.588785	0.30625	-1.54516
Rnf135	0.258982	0.0884692	0.0560748	0.0291667	-1.54961
Ninj1	1.5092	0.515513	0.317757	0.164583	-1.5497
Zwint	0.681903	0.232097	0.149533	0.0770833	-1.55484
Cd72	0.347495	0.118114	0.0654206	0.03125	-1.55682
Limk2	0.223107	0.075562	0.0560748	0.0291667	-1.562
Crebzf	0.297562	0.100574	0.0654206	0.0375	-1.56493
Cxcr4	2.08111	0.700574	0.383178	0.185417	-1.57074
Skil	1.33245	0.448522	0.261682	0.14375	-1.57083
Emc9	0.397551	0.133193	0.121495	0.0520833	-1.57762
Pepd	0.707835	0.236699	0.17757	0.0770833	-1.58036
Fbxl6	0.69804	0.232903	0.186916	0.08125	-1.58358
Gt(ROSA)26Sor	0.556924	0.185675	0.168224	0.0770833	-1.5847
Gnptg	0.325079	0.108101	0.0747664	0.0375	-1.58842
Prpf39	0.301375	0.0995705	0.0654206	0.0395833	-1.59777
BC005561	0.35019	0.114884	0.102804	0.04375	-1.60795
Fbxo9	0.356452	0.1169	0.0841121	0.0479167	-1.60843
Phc2	0.523513	0.171574	0.121495	0.0666667	-1.60939
Mapk7	0.148982	0.0488083	0.0560748	0.0229167	-1.60994
Arl4c	2.1016	0.685724	0.401869	0.208333	-1.61578
Ccdc146	0.33982	0.110009	0.0654206	0.03125	-1.62715
Nfx1	0.340235	0.110042	0.0841121	0.04375	-1.62847
Nf1	0.238039	0.0767936	0.0560748	0.0291667	-1.63214
Narfl	0.335144	0.10791	0.0841121	0.0395833	-1.63495
Syce2	0.177137	0.0570055	0.0560748	0.0208333	-1.63569
Flt1	0.179483	0.057715	0.0560748	0.025	-1.63682
Med7	0.947783	0.304531	0.242991	0.0979167	-1.63797
Tbrg4	0.218455	0.0701873	0.0560748	0.0291667	-1.63806
Tmem57	0.27972	0.0893555	0.0654206	0.0291667	-1.64636
Gmppb	0.44234	0.141287	0.102804	0.0458333	-1.64653
Vill	0.692825	0.220046	0.196262	0.0875	-1.65469
Mars	0.338385	0.107376	0.0841121	0.0354167	-1.65599
A530040E14Rik	1.11435	0.35209	0.252336	0.110417	-1.66219
Hmces	0.323229	0.102081	0.0934579	0.0354167	-1.66284
Eno1b	0.589158	0.185977	0.149533	0.0625	-1.66353
H2-Q10	0.534623	0.168134	0.121495	0.05625	-1.66891
Hilpda	0.298489	0.0936268	0.0841121	0.0270833	-1.67269
Plaur	4.68566	1.46429	0.672897	0.370833	-1.67805
Umps	0.301993	0.0942906	0.0841121	0.0458333	-1.67933
Tecpr1	0.229536	0.0716017	0.0560748	0.03125	-1.68066
Gpatch3	0.16791	0.0523137	0.0560748	0.0208333	-1.68243
Slc36a3os	0.37602	0.116123	0.11215	0.0395833	-1.69516
Dolk	0.231256	0.0713293	0.0560748	0.0270833	-1.69692
Leng9	1.13892	0.350719	0.261682	0.102083	-1.69928
Mafk	0.623748	0.191757	0.149533	0.0645833	-1.70168
Ddit3	2.01807	0.618865	0.373832	0.185417	-1.70528
Tmem104	0.306855	0.0930615	0.0747664	0.0333333	-1.7213
Fbxo30	0.323806	0.0981599	0.0841121	0.0291667	-1.72192
Qrich1	0.691984	0.209582	0.186916	0.0770833	-1.72323
Ifitm1	0.831759	0.251148	0.17757	0.0916667	-1.72763
Golga5	0.47403	0.142923	0.130841	0.0583333	-1.72973
Zfp622	1.716	0.516205	0.364486	0.166667	-1.73303
Cdk2	0.253308	0.076056	0.0654206	0.0354167	-1.73576
Gin1	0.277838	0.0833769	0.0747664	0.0354167	-1.73653
Mafb	0.627738	0.188262	0.121495	0.0479167	-1.73742
Dnajc17	0.349924	0.104866	0.102804	0.0416667	-1.73849
Gm15133	0.193791	0.0580218	0.0560748	0.025	-1.73983
Slc6a13	0.291357	0.0871997	0.0560748	0.0395833	-1.74039
Ranbp2	0.425022	0.126696	0.11215	0.05	-1.74616
Haus3	0.239129	0.0712608	0.0560748	0.0291667	-1.74661
Nmral1	0.209913	0.0621153	0.0654206	0.0270833	-1.75677
Xist	2.1015	0.621495	0.242991	0.0875	-1.75761
Zfp110	0.414663	0.122489	0.0934579	0.0458333	-1.75928
Tex30	0.326068	0.0960966	0.0841121	0.0416667	-1.76262
Gstp1	2.07319	0.608733	0.383178	0.197917	-1.76797
Ggps1	0.265253	0.0777877	0.0560748	0.03125	-1.76976
Dnajb9	1.36581	0.399774	0.345794	0.13125	-1.77251
Apoe	23.9717	6.96033	0.785047	0.477083	-1.7841
Zdhhc4	0.285774	0.0829758	0.0841121	0.0375	-1.78411
Gtpbp6	0.313931	0.0899693	0.0841121	0.0375	-1.80294
Blzf1	0.204498	0.0585842	0.0560748	0.0208333	-1.8035
Srrd	0.298368	0.0852998	0.0934579	0.03125	-1.80648
Efcab2	0.272677	0.0778873	0.0560748	0.03125	-1.80773
Rgcc	0.661502	0.187908	0.0934579	0.075	-1.81571
Suco	0.197337	0.0560392	0.0560748	0.0208333	-1.81615
Ccr1	0.262532	0.0744351	0.0560748	0.0354167	-1.81844
Cd74	23.8762	6.73409	0.803738	0.535417	-1.82602
Tgm3	0.957234	0.268888	0.196262	0.0854167	-1.83187
Zc3h10	0.532227	0.14782	0.140187	0.05	-1.8482
Hspa5	5.63762	1.55981	0.728972	0.389583	-1.85372
Herpud1	2.07591	0.574129	0.364486	0.158333	-1.8543
Rmnd5a	0.434116	0.119912	0.0934579	0.05	-1.85611
Flcn	0.359567	0.0987401	0.102804	0.0354167	-1.86455
Pld3	0.254482	0.0698137	0.0560748	0.0291667	-1.86598
Vps37b	1.04167	0.285726	0.280374	0.108333	-1.86619
Gm7676	1.54095	0.419669	0.336449	0.15	-1.87649
Utp23	0.408761	0.110647	0.11215	0.0458333	-1.88529
Slc2a1	0.187026	0.0506008	0.0560748	0.0208333	-1.88601
Ltn1	0.296942	0.0803229	0.0560748	0.0270833	-1.8863
Lyz1	0.416388	0.111521	0.130841	0.0479167	-1.90061
Mul1	0.682552	0.182551	0.168224	0.0604167	-1.90264
Mroh1	0.275321	0.0732604	0.0654206	0.0270833	-1.91001
Phlda3	1.96802	0.521654	0.271028	0.135417	-1.91558
Zfand2a	0.414052	0.108487	0.130841	0.04375	-1.93229
Gm33973	0.236554	0.0619236	0.0560748	0.0229167	-1.93361
Map2k4	0.30737	0.0800394	0.0654206	0.0291667	-1.94119
Sertad1	1.28445	0.333589	0.242991	0.114583	-1.94501
Irak2	0.488463	0.126363	0.121495	0.05	-1.95067
Per1	1.1062	0.284519	0.224299	0.0916667	-1.95902
Ccdc86	1.02634	0.263971	0.242991	0.10625	-1.95906
Pim3	0.983302	0.252178	0.196262	0.08125	-1.96319
Smpd1	0.426856	0.108844	0.0841121	0.0395833	-1.9715
Lrrc58	2.20323	0.56141	0.429907	0.172917	-1.97249
Tdp2	0.290284	0.0733572	0.0841121	0.0354167	-1.98446
Gm12355	0.448189	0.112591	0.130841	0.0395833	-1.99301
Wdyhv1	0.318343	0.0798126	0.0747664	0.0354167	-1.9959
Hdhd2	0.374333	0.0934387	0.0934579	0.0375	-2.00223
Mapk6	0.323367	0.0805406	0.0654206	0.03125	-2.00538
Hspa4l	0.310241	0.0769439	0.0654206	0.0375	-2.01151
Pank4	0.204946	0.0501866	0.0560748	0.01875	-2.02987
Alg13	0.563664	0.138019	0.149533	0.0458333	-2.02996
Zbtb21	0.217863	0.0530142	0.0560748	0.0229167	-2.03897
Prdm15	0.210122	0.0502169	0.0560748	0.01875	-2.06498
Mtpap	0.594501	0.139821	0.140187	0.0520833	-2.0881
Zfp655	0.823349	0.191474	0.205607	0.0645833	-2.10436
Ifrd1	4.25156	0.987734	0.551402	0.241667	-2.1058
Lin54	0.318765	0.0734281	0.0841121	0.0270833	-2.11809
Hbp1	1.76044	0.40454	0.364486	0.141667	-2.12158
Gm5483	0.201888	0.0460758	0.0560748	0.01875	-2.13147
Slc37a4	0.250506	0.0564001	0.0654206	0.0208333	-2.15107
Gm10116	18.2284	4.09153	0.981308	0.685417	-2.15547
Entpd5	0.136784	0.0306596	0.0560748	0.025	-2.15748
Mrpl37	0.365864	0.0811205	0.0841121	0.0291667	-2.17317
Smcr8	0.171165	0.0374152	0.0560748	0.0125	-2.19369
Tfpt	0.461262	0.0970332	0.121495	0.0354167	-2.24903
Tacstd2	0.129191	0.0271302	0.0560748	0.0166667	-2.25154
Abhd17c	0.234109	0.0488565	0.0654206	0.01875	-2.26056
Klf11	0.939023	0.195557	0.186916	0.0583333	-2.26357
Bambi	0.230847	0.0479884	0.0560748	0.0166667	-2.26618
Btbd19	0.213264	0.0442273	0.0560748	0.0166667	-2.26963
Pstpip2	0.193131	0.0400305	0.0560748	0.0104167	-2.27041
Btg3	0.23908	0.0494129	0.0560748	0.01875	-2.27454
Hpgd	0.694261	0.140958	0.140187	0.0416667	-2.30022
C1qc	0.268035	0.0535801	0.0654206	0.01875	-2.32265
Cdkn2aip	0.363895	0.072576	0.102804	0.0333333	-2.32596
Gcc1	0.171359	0.0337712	0.0560748	0.0125	-2.34315
Phf1	0.293907	0.0578267	0.0747664	0.0208333	-2.34555
Arl5b	0.368544	0.0720309	0.102804	0.025	-2.35515
Tnf	1.12994	0.217462	0.214953	0.0770833	-2.37741
Toe1	0.286467	0.054886	0.0747664	0.01875	-2.38386
Gm8369	0.450744	0.0861574	0.102804	0.0270833	-2.38726
Sergef	0.203923	0.0373557	0.0560748	0.0145833	-2.44862
Smad7	0.315847	0.0577997	0.0747664	0.0208333	-2.45009
Gm26510	0.331951	0.0600903	0.0560748	0.01875	-2.46576
Rab20	0.910562	0.164386	0.168224	0.0583333	-2.46967
Rgs1	5.11052	0.921848	0.579439	0.2	-2.47087
1810055G02Rik	0.193098	0.0340853	0.0560748	0.01875	-2.50211
Tlr2	2.12468	0.370521	0.35514	0.120833	-2.51961
Cmah	0.544146	0.0904997	0.130841	0.0333333	-2.58801
Cxcl2	2.23539	0.368977	0.308411	0.08125	-2.59892
2900093K20Rik	0.208548	0.0332389	0.0560748	0.0125	-2.64943
Gm6793	0.409068	0.0640175	0.11215	0.03125	-2.6758
A430078G23Rik	0.196538	0.0304217	0.0560748	0.0145833	-2.69163
Ankrd27	0.36077	0.0542924	0.0841121	0.0229167	-2.73226
Atf3	10.0852	1.51454	0.757009	0.314583	-2.73528
Gm8797	10.8868	1.59047	0.915888	0.433333	-2.77506
Irs2	0.332784	0.0483509	0.0747664	0.01875	-2.78297
Peak1	0.230487	0.0328963	0.0560748	0.0104167	-2.80869
Hcar2	0.856461	0.12105	0.214953	0.03125	-2.82279
Plk3	0.49843	0.069761	0.140187	0.025	-2.8369
Dusp10	0.253495	0.0308707	0.0654206	0.0125	-3.03764
Ciart	0.238603	0.0277158	0.0654206	0.0104167	-3.10583
Tgif1	2.26478	0.249616	0.336449	0.0833333	-3.18159
Platr17	0.658414	0.0692103	0.17757	0.03125	-3.24994
Il1r2	0.568115	0.055662	0.149533	0.03125	-3.35142
Cd22	0.238205	0.0231431	0.0560748	0.00833333	-3.36355
Jchain	0.238412	0.0218114	0.0934579	0.0104167	-3.4503
Gdf3	0.618533	0.0534448	0.130841	0.01875	-3.53273
Rasgef1b	0.565108	0.0481189	0.140187	0.0166667	-3.55385
Cebpb	65.3889	5.51889	0.990654	0.772917	-3.5666
Cd83	5.8238	0.486863	0.626168	0.125	-3.58037
Gm42726	1.11505	0.0920727	0.252336	0.0270833	-3.59819
1700017B05Rik	0.21632	0.0177473	0.0560748	0.00416667	-3.60749
Maff	0.612031	0.0412391	0.168224	0.0145833	-3.89152
Cd209a	0.18451	0.00981799	0.0560748	0.00625	-4.23213
Hic2	0.463188	0.012726	0.0841121	0.00416667	-5.18575

## Sheet: IFN_vs_CTRL
Gene	meanExpr.CTRL (TPM)	meanExpr.IFN (TPM)	%cells_with_posExpr.CTRL	%cells_with_posExpr.IFN	logFC_IFN_vs_CTRL
Gm42726	0.0130123	1.11505	0.00378788	0.252336	6.42108
Csprs	0	0.351948	0	0.102804	6.25346
Nme2	0	0.327237	0	0.0934579	6.14843
Ifi205	0	0.294441	0	0.0841121	5.99607
Gm26510	0.00540662	0.331951	0.00378788	0.0560748	5.9401
Vwa1	0	0.28172	0	0.0841121	5.93236
Oas1g	0.0337376	1.72657	0.00757576	0.373832	5.67741
Gbp6.1	0	0.232087	0	0.0654206	5.65276
Nmral1	0	0.209913	0	0.0654206	5.50789
Kctd2	0	0.1952	0	0.0560748	5.40305
Pstpip2	0	0.193131	0	0.0560748	5.38768
1810055G02Rik	0	0.193098	0	0.0560748	5.38743
Oasl1	0.00821844	0.325099	0.00378788	0.0841121	5.30587
AC125149.3	0.0184955	0.728442	0.00378788	0.149533	5.29957
Gm8953	0.00723292	0.282051	0.00378788	0.0841121	5.28524
Gca	0	0.174698	0	0.0560748	5.24296
Grap2	0.00540662	0.203289	0.00378788	0.0560748	5.23266
Ly6g	0.0094863	0.334039	0.00378788	0.0841121	5.13803
Ly6a	0.312366	10.1397	0.0378788	0.794393	5.02063
Cebpe	0.0094863	0.304283	0.00378788	0.0841121	5.00342
Ifit3	0.0371981	1.17559	0.00757576	0.280374	4.98201
2900093K20Rik	0.00723292	0.208548	0.00378788	0.0560748	4.84965
Slc35a3	0.0083747	0.231581	0.00378788	0.0654206	4.78933
Itgb2l	0.0094863	0.236495	0.00378788	0.0747664	4.63982
Trim34a	0.02049	0.505521	0.00757576	0.121495	4.62478
Ltf	0.309191	7.5725	0.0265152	0.71028	4.6142
Ngp	1.65917	38.8679	0.109848	1	4.55004
Orm1	0.0094863	0.206316	0.00378788	0.0560748	4.44287
Emc9	0.0211377	0.397551	0.00378788	0.121495	4.23325
Mcm4	0.0156793	0.276109	0.00757576	0.0654206	4.13831
Casz1	0.0172805	0.302326	0.00378788	0.0841121	4.12889
Gm4955	0.0783971	1.21498	0.0151515	0.280374	3.95398
Pnp2	0.017935	0.272849	0.00378788	0.0654206	3.92725
Efcab2	0.0186687	0.272677	0.00378788	0.0560748	3.8685
Pydc4	0.0709968	1.02428	0.0151515	0.242991	3.85071
Oas3	0.0744272	1.046	0.0113636	0.252336	3.81291
Lcn2	0.39997	5.56717	0.0454545	0.598131	3.79898
Mx1	0.0333875	0.449027	0.00757576	0.11215	3.74942
Irf7	0.805348	10.6627	0.125	0.869159	3.72682
Ifit3b	0.0518532	0.685869	0.00378788	0.168224	3.72543
Lrg1	0.0856318	1.1131	0.0151515	0.261682	3.70029
Gm6793	0.0337	0.409068	0.00378788	0.11215	3.60152
Ckap4	0.0175853	0.208028	0.00378788	0.0560748	3.56433
Ifi44	0.0415338	0.475565	0.00378788	0.130841	3.51729
Setdb2	0.0193275	0.217034	0.00757576	0.0560748	3.48919
C1qc	0.0242968	0.268035	0.00378788	0.0654206	3.46358
Clec5a	0.016299	0.17815	0.00378788	0.0654206	3.45024
Slc25a12	0.0307208	0.3219	0.00378788	0.0934579	3.38932
A530040E14Rik	0.111836	1.11435	0.0227273	0.252336	3.31675
Ly6c2	0.593012	5.89028	0.0757576	0.672897	3.3122
Entpd5	0.0138446	0.136784	0.00378788	0.0560748	3.3045
Rsad2	0.0976207	0.944286	0.0151515	0.186916	3.27397
Pld3	0.0278725	0.254482	0.00378788	0.0560748	3.19065
Camp	3.28352	28.725	0.159091	0.990654	3.12899
Oas2	0.0341549	0.294188	0.00757576	0.0934579	3.10658
Fkbp1b	0.0350861	0.300748	0.00757576	0.0747664	3.09959
Oxsr1	0.0244114	0.207266	0.0113636	0.0560748	3.08585
Rbm8a2	0.0779713	0.658168	0.0151515	0.158879	3.07744
BC147527	0.0671674	0.561396	0.0113636	0.140187	3.06319
Gm10126	0.0306931	0.253004	0.00757576	0.0747664	3.04317
Gm6133	0.154646	1.26564	0.0340909	0.280374	3.03283
Gm7676	0.18841	1.54095	0.0378788	0.336449	3.03187
Tbc1d10c	0.0370499	0.302334	0.0113636	0.0747664	3.0286
Phf11d	0.252445	2.01154	0.0416667	0.373832	2.99426
Mnat1	0.0356586	0.278784	0.00757576	0.0654206	2.96683
Rtp4	0.675391	5.21722	0.109848	0.691589	2.94948
Oas1a	0.291636	2.20476	0.0719697	0.429907	2.91838
Apoc2	0.0242192	0.181702	0.00378788	0.0560748	2.90735
Platr17	0.0878763	0.658414	0.0151515	0.17757	2.90545
Erdr1	0.031803	0.235564	0.00757576	0.0560748	2.88888
Usp18	0.152571	1.12438	0.030303	0.252336	2.88158
Nkg7	0.0882944	0.64708	0.00757576	0.149533	2.87355
H2-Q10	0.0734696	0.534623	0.0151515	0.121495	2.8633
Mndal	0.206372	1.47718	0.0492424	0.35514	2.83953
Slfn4	0.0975189	0.69547	0.0151515	0.168224	2.83423
Prdm15	0.0294777	0.210122	0.00378788	0.0560748	2.83353
Acot10	0.038751	0.274889	0.00757576	0.0654206	2.82654
Vps54	0.0289787	0.20402	0.00757576	0.0654206	2.81565
2310022A10Rik	0.0330876	0.232731	0.00757576	0.0560748	2.8143
Ccdc69	0.0506337	0.354458	0.00757576	0.0841121	2.80745
Gm8369	0.0654989	0.450744	0.0151515	0.102804	2.78277
Nfic	0.0913156	0.618164	0.0151515	0.140187	2.75906
Ccdc180	0.0988297	0.667857	0.0113636	0.168224	2.75652
Gpn1	0.0573553	0.387278	0.0113636	0.102804	2.75537
Gm15013	0.038509	0.255327	0.0113636	0.0841121	2.72908
Slfn5	0.0372392	0.246663	0.00757576	0.0747664	2.72765
Gm12355	0.0687387	0.448189	0.0113636	0.130841	2.70491
Chst15	0.0324049	0.209296	0.00757576	0.0560748	2.69126
Alas1	0.0537312	0.344683	0.0151515	0.11215	2.68144
Mnda	0.179478	1.14642	0.030303	0.242991	2.67526
Capg	0.0896592	0.571446	0.0189394	0.149533	2.67209
Lgals9	0.0879163	0.559029	0.0265152	0.149533	2.66872
Oasl2	0.201945	1.25082	0.0378788	0.271028	2.63084
Gm8797	1.76259	10.8868	0.265152	0.915888	2.62682
Pdcd1lg2	0.0391423	0.241608	0.00757576	0.0560748	2.62587
Eno1b	0.0955254	0.589158	0.0227273	0.149533	2.6247
Fcgr1	0.148194	0.909056	0.0265152	0.196262	2.61688
Gm10036	0.333485	1.94112	0.0568182	0.420561	2.5412
H2-T22	0.639132	3.70789	0.113636	0.635514	2.53641
Ifi27l2a	8.83851	50.6535	0.575758	1	2.51879
Smad7	0.0552666	0.315847	0.0113636	0.0747664	2.51474
Tpm3-rs7	0.0878983	0.501287	0.0113636	0.130841	2.51173
Gm12840	0.16119	0.880339	0.0227273	0.130841	2.44929
Il21r	0.0339416	0.183719	0.00378788	0.0560748	2.43638
Mgme1	0.0428652	0.230273	0.00757576	0.0654206	2.42547
Ciz1	0.0474741	0.252937	0.0113636	0.0654206	2.41357
Chil3	0.903261	4.8023	0.132576	0.523364	2.41051
Ifi203	0.0994096	0.525378	0.0340909	0.158879	2.4019
1700020L24Rik	0.0444702	0.234743	0.00757576	0.0654206	2.40017
Nutf2	0.0553265	0.289532	0.0113636	0.0841121	2.38768
Mpv17l	0.0546783	0.284635	0.0113636	0.0654206	2.38007
Osm	0.0920729	0.468349	0.0189394	0.0747664	2.34674
Cd72	0.068369	0.347495	0.00757576	0.0654206	2.34558
Isg15	0.321563	1.61414	0.0530303	0.308411	2.32759
Psd4	0.0646868	0.324606	0.0113636	0.0934579	2.32715
Auh	0.11402	0.572119	0.0340909	0.149533	2.32703
Phf11b	0.720456	3.52287	0.125	0.598131	2.28977
Nfe2l1	0.065869	0.31886	0.0113636	0.0654206	2.27525
Rpl9-ps6	1.40986	6.61849	0.208333	0.82243	2.23095
Phf11a	0.184055	0.859629	0.030303	0.186916	2.22358
Itgam.1	0.0353831	0.16507	0.00757576	0.0560748	2.22195
Gm11273	0.0940219	0.437256	0.0189394	0.130841	2.21741
Cd69	0.0897101	0.41544	0.0189394	0.102804	2.2113
Gm5093	0.0390978	0.179998	0.0113636	0.0560748	2.20282
Wfdc21	0.57784	2.64976	0.0416667	0.242991	2.19712
Gmeb1	0.0366145	0.167468	0.0113636	0.0560748	2.1934
Rpl6l	1.76389	8.0434	0.268939	0.794393	2.18904
Trim30d	0.0693788	0.313556	0.0151515	0.102804	2.17615
Fbxl15	0.0510157	0.230326	0.0189394	0.0654206	2.17467
Rnf25	0.0474828	0.214341	0.00757576	0.0560748	2.17443
Phtf2	0.0478714	0.214897	0.0151515	0.0654206	2.16641
Mocs1	0.146583	0.653443	0.030303	0.130841	2.15634
Ddx60	0.0995095	0.439245	0.0113636	0.0934579	2.14212
B230307C23Rik	0.0356885	0.157514	0.00757576	0.0560748	2.14195
Znfx1	0.0608638	0.268513	0.0113636	0.0560748	2.14134
Mmp8	0.0844661	0.371383	0.0113636	0.0841121	2.13646
Pigv	0.0438685	0.192012	0.0113636	0.0560748	2.12994
Sun1	0.0662483	0.289612	0.0151515	0.0654206	2.12816
Gm10116	4.18575	18.2284	0.503788	0.981308	2.12263
Them6	0.0443988	0.193341	0.00757576	0.0560748	2.12256
Nmrk1	0.0788921	0.342904	0.0151515	0.0841121	2.11985
Cmah	0.125238	0.544146	0.0151515	0.130841	2.11932
Ankrd27	0.0833808	0.36077	0.0151515	0.0841121	2.11329
Stard3	0.199662	0.858481	0.0416667	0.196262	2.10423
Rpl13a-ps1	0.2135	0.91781	0.0378788	0.205607	2.10396
Clcn7	0.0431527	0.184886	0.0113636	0.0560748	2.09911
Ccdc146	0.0799203	0.33982	0.0151515	0.0654206	2.08814
Cd300lf	0.0931191	0.395757	0.0151515	0.102804	2.08747
Dalrd3	0.0428186	0.181478	0.0113636	0.0560748	2.08348
Mapk8ip3	0.0536276	0.224794	0.0113636	0.0560748	2.06756
Cd63	0.0927993	0.388379	0.0189394	0.0934579	2.06528
Rmnd5b	0.0582551	0.24159	0.0151515	0.0654206	2.05211
Gm4799	0.0881592	0.364672	0.0151515	0.102804	2.04842
Ms4a4c	1.40364	5.79797	0.200758	0.691589	2.04637
Anks3	0.0539471	0.222097	0.0113636	0.0560748	2.04157
Ifit1	0.0845836	0.347185	0.0189394	0.0934579	2.03726
Keap1	0.0620614	0.253467	0.0113636	0.0654206	2.03003
Lgals3bp	0.273247	1.11518	0.0568182	0.233645	2.029
Ubr4	0.0859619	0.350414	0.0151515	0.0841121	2.02729
Stx17	0.0459909	0.18671	0.0151515	0.0560748	2.02137
Tmem51os1	0.0887333	0.357279	0.0151515	0.102804	2.0095
Rpl7a-ps5	0.192668	0.771953	0.0378788	0.196262	2.0024
Ms4a6d	0.375145	1.49523	0.0606061	0.271028	1.99485
Zfp703	0.0568648	0.22591	0.0151515	0.0560748	1.99014
Katnbl1	0.0624705	0.247873	0.0113636	0.0841121	1.98835
Pja2	0.0591705	0.233373	0.0113636	0.0560748	1.97968
Impad1	0.121193	0.47737	0.0227273	0.102804	1.97781
Syce2	0.0450888	0.177137	0.0113636	0.0560748	1.97402
Ttc39c	0.0409978	0.160793	0.00757576	0.0560748	1.97159
Fam160b2	0.0628571	0.245855	0.0113636	0.0560748	1.96766
Anxa11	0.116063	0.453557	0.0227273	0.102804	1.96637
Tec	0.0670921	0.26014	0.0151515	0.0747664	1.95507
Med22	0.0457473	0.176824	0.00378788	0.0560748	1.95055
Lrrc58	0.572116	2.20323	0.106061	0.429907	1.94524
Taf1	0.067292	0.258887	0.0189394	0.0747664	1.94381
Spag7	0.135757	0.520754	0.030303	0.140187	1.93957
Rnf135	0.0675785	0.258982	0.0113636	0.0560748	1.93822
Smurf2	0.107099	0.408062	0.0189394	0.102804	1.92985
Slfn1	0.382265	1.45433	0.0719697	0.28972	1.92771
Cyp2e1	0.0937527	0.356677	0.0189394	0.0934579	1.92769
Tmem110	0.0674344	0.256389	0.0113636	0.0747664	1.92678
Ercc5	0.0637321	0.242312	0.00757576	0.0747664	1.92678
Gm15133	0.050984	0.193791	0.00757576	0.0560748	1.92638
Tacstd2	0.0340153	0.129191	0.0113636	0.0560748	1.92526
Ccl4	0.595131	2.24924	0.0568182	0.271028	1.91816
Snhg20	0.107993	0.407358	0.0265152	0.11215	1.91536
Zfp687	0.091184	0.343924	0.0151515	0.0747664	1.91524
Serpinb1a	0.139173	0.524595	0.0265152	0.149533	1.91433
Gm9493	1.81616	6.83659	0.276515	0.775701	1.91238
St7l	0.119677	0.448427	0.0265152	0.121495	1.90573
Dpep2	0.598046	2.2307	0.0984848	0.345794	1.89917
Eif2ak2	0.123153	0.45919	0.0265152	0.149533	1.89864
Alg13	0.151789	0.563664	0.0189394	0.149533	1.89277
Gm12589	0.0670945	0.248015	0.0113636	0.0654206	1.88616
Rpl13-ps3	0.659502	2.42792	0.128788	0.514019	1.88027
Fbrsl1	0.0643631	0.235876	0.0151515	0.0654206	1.87372
Nbn	0.105953	0.386985	0.0151515	0.0934579	1.86885
Rps26-ps1	0.501112	1.82818	0.0871212	0.411215	1.8672
Gapt	0.0441906	0.160934	0.0113636	0.0560748	1.86466
Etv3	0.105938	0.383175	0.0227273	0.102804	1.85479
Gm10053	0.221494	0.80037	0.0378788	0.186916	1.8534
Tpst1	0.0934601	0.337372	0.0189394	0.0654206	1.85192
Gm13139	0.0527932	0.190363	0.0113636	0.0560748	1.85033
Mrps5	0.0630999	0.227107	0.0113636	0.0560748	1.84766
Psme2b	0.477867	1.71106	0.0871212	0.364486	1.84021
Gm4707	0.0541107	0.192461	0.0113636	0.0654206	1.83058
Limk2	0.0630758	0.223107	0.0113636	0.0560748	1.82258
S100a9	17.3893	61.1397	0.416667	1	1.81391
Rnaset2a	0.950178	3.31231	0.159091	0.570093	1.80157
Ms4a4b	0.0858844	0.298391	0.0151515	0.0747664	1.79674
Stat2	0.0624549	0.216184	0.0113636	0.0654206	1.79137
Slc37a4	0.0725533	0.250506	0.0151515	0.0654206	1.78773
Gm8730	2.24861	7.7502	0.333333	0.859813	1.7852
Ppm1d	0.0987176	0.340102	0.0227273	0.0934579	1.78459
Cox10	0.0705556	0.242559	0.0151515	0.0560748	1.7815
Rpl27-ps3	0.76812	2.62999	0.132576	0.514019	1.77565
Senp3	0.126201	0.431525	0.0265152	0.11215	1.77372
Pyhin1	0.333458	1.14017	0.0606061	0.242991	1.77367
Peak1	0.0675198	0.230487	0.0151515	0.0560748	1.7713
2310015A10Rik	0.122116	0.416674	0.0189394	0.0934579	1.77067
Zbtb1	0.0613994	0.208686	0.0151515	0.0654206	1.76503
Tmem104	0.090302	0.306855	0.0151515	0.0747664	1.76473
Zfp729b	0.0494145	0.167617	0.00757576	0.0560748	1.76216
Grpel2	0.0583248	0.197823	0.0113636	0.0560748	1.76203
Kdm5c	0.133116	0.449155	0.0227273	0.121495	1.75453
Samd9l	0.270535	0.912401	0.0492424	0.205607	1.75385
Gdf3	0.183976	0.618533	0.0340909	0.130841	1.74934
Wdyhv1	0.0947287	0.318343	0.0113636	0.0747664	1.74871
Vill	0.206381	0.692825	0.0416667	0.196262	1.74718
Tnfrsf12a	0.0731008	0.24527	0.0151515	0.0747664	1.74641
Rnf31	0.227704	0.763829	0.0454545	0.149533	1.74609
Mtmr1	0.0687635	0.229069	0.0151515	0.0747664	1.73607
Prpf31	0.114668	0.381855	0.0151515	0.0934579	1.73557
Gm10020	0.606766	2.00659	0.109848	0.439252	1.72553
Jchain	0.0722018	0.238412	0.0113636	0.0934579	1.72335
Nelfcd	0.127563	0.417252	0.0265152	0.102804	1.70971
Fbxo33	0.143649	0.469387	0.030303	0.0934579	1.70823
Ninj1	0.462751	1.5092	0.0757576	0.317757	1.70547
Cfp	0.11163	0.363999	0.0227273	0.0934579	1.70521
Psen2	0.107219	0.349102	0.0189394	0.0841121	1.70309
Cited4	0.910448	2.96259	0.0643939	0.224299	1.70221
Rasgef1b	0.174229	0.565108	0.0454545	0.140187	1.69754
Med19	0.0574868	0.186246	0.0113636	0.0560748	1.69591
Irgm1	0.133298	0.431486	0.0265152	0.11215	1.69466
Bcl2l12	0.0540112	0.174679	0.00757576	0.0654206	1.69338
Slamf9	0.197333	0.637941	0.0416667	0.130841	1.69279
Cntrl	0.170375	0.546046	0.0378788	0.130841	1.68031
Tmem26	0.275039	0.875227	0.0530303	0.186916	1.67002
Phlda3	0.619237	1.96802	0.0833333	0.271028	1.66818
Gm9844	0.0965456	0.305903	0.0151515	0.102804	1.66379
Myg1	0.101791	0.321126	0.0189394	0.0841121	1.65753
Sp140	0.427236	1.34399	0.0719697	0.271028	1.65342
Adam9	0.0596363	0.187534	0.0113636	0.0560748	1.65289
Pabpn1	0.182961	0.573236	0.0454545	0.130841	1.64759
Atg13	0.0818542	0.25597	0.0189394	0.0654206	1.64485
H2-Q7	2.29688	7.16259	0.287879	0.794393	1.6408
Rpl10-ps3	1.80754	5.62798	0.268939	0.747664	1.63859
Lrch1	0.126437	0.392737	0.0265152	0.102804	1.63515
Clec4e	1.69245	5.25319	0.200758	0.579439	1.63408
Pcnx	0.181132	0.56016	0.0416667	0.158879	1.6288
Gm10282	0.0906058	0.280201	0.0151515	0.0747664	1.62879
Eps15l1	0.146914	0.452814	0.0227273	0.102804	1.62395
Rit1	0.188037	0.576759	0.0340909	0.158879	1.61695
Rps6ka2	0.0866417	0.265436	0.0189394	0.0747664	1.61523
Irg1	0.0763245	0.233114	0.0227273	0.0560748	1.61082
Bst2	1.04855	3.19942	0.162879	0.570093	1.60942
Dnmt3a	0.122148	0.372649	0.0227273	0.0747664	1.60918
Xaf1	0.406722	1.23813	0.0719697	0.280374	1.60605
Cd22	0.0783964	0.238205	0.0113636	0.0560748	1.60334
Pop4	0.13205	0.400151	0.030303	0.121495	1.59947
Cog7	0.0920917	0.27698	0.0189394	0.0747664	1.58864
Sptbn1	0.0758351	0.227874	0.0151515	0.0560748	1.5873
Flot2	0.1177	0.352807	0.0227273	0.0934579	1.58376
Rab3gap1	0.0697634	0.209096	0.0151515	0.0560748	1.58363
Gm10250	0.22286	0.666302	0.0416667	0.149533	1.58004
Adpgk	0.0616869	0.183394	0.0151515	0.0654206	1.57191
Arid3a	0.167166	0.496697	0.0416667	0.121495	1.57109
Usb1	0.106378	0.315865	0.0227273	0.0934579	1.57011
H2-Q4	0.95513	2.83214	0.132576	0.53271	1.56812
Slc39a11	0.0988176	0.292863	0.0151515	0.0841121	1.56738
Per1	0.374437	1.1062	0.0719697	0.224299	1.56282
Ifitm1	0.282323	0.831759	0.0492424	0.17757	1.55882
Gm4950	0.344034	1.0133	0.0568182	0.242991	1.55844
Serhl	0.0820301	0.241456	0.0151515	0.0560748	1.55754
Ifih1	0.16461	0.482927	0.030303	0.140187	1.55275
Leng8	0.195612	0.572323	0.0378788	0.121495	1.54884
S100a8	26.6546	77.4316	0.526515	1	1.53854
Ehmt1	0.0848651	0.245742	0.0113636	0.0560748	1.5339
Dus1l	0.0858345	0.248186	0.0113636	0.0560748	1.53179
Gpr137b	0.323253	0.929287	0.0530303	0.233645	1.52346
Polr3f	0.068812	0.197809	0.0113636	0.0560748	1.52337
Map3k7	0.0860888	0.246947	0.0151515	0.0560748	1.52031
Parp9	0.181512	0.520114	0.030303	0.140187	1.51877
Lifr	0.0854537	0.244641	0.0151515	0.0654206	1.51745
Rbmx2	0.0910237	0.258867	0.0189394	0.0654206	1.50789
Trim30a	0.449412	1.27702	0.0871212	0.308411	1.50667
Ccdc107	0.175593	0.498759	0.030303	0.121495	1.50611
Hmces	0.114048	0.323229	0.0151515	0.0934579	1.50292
Tspan32	0.182538	0.517124	0.0416667	0.140187	1.50231
Lrrk2	0.386854	0.136096	0.0643939	0.0280374	-1.50716
Zbtb44	0.296706	0.104295	0.0530303	0.0280374	-1.50836
Ep300	0.445488	0.156044	0.0757576	0.0560748	-1.51343
Psmd5	0.339273	0.118363	0.0530303	0.0373832	-1.51923
Canx	1.47745	0.512327	0.204545	0.130841	-1.52798
Wtap	1.38321	0.478153	0.19697	0.149533	-1.53247
Abl1	0.314882	0.108653	0.0530303	0.0186916	-1.53508
Bet1	0.463283	0.159689	0.0681818	0.0560748	-1.53663
Actb	143.109	49.1041	0.996212	1	-1.5432
Cmtm6	0.914077	0.313265	0.143939	0.0654206	-1.54493
Ccng1	0.648106	0.220912	0.0909091	0.0560748	-1.55276
Dram1	0.357936	0.121593	0.0568182	0.0373832	-1.55764
Uggt1	0.349752	0.117288	0.0606061	0.0373832	-1.57628
Gfer	0.503809	0.167645	0.0757576	0.046729	-1.58747
Tnpo3	0.93855	0.310158	0.162879	0.0934579	-1.59743
Clec4b1	0.243832	0.0802327	0.0530303	0.0373832	-1.60363
Ctnna1	0.277495	0.0909606	0.0568182	0.0280374	-1.60915
Notch2	2.8634	0.93581	0.314394	0.224299	-1.61344
Chp1	0.869699	0.284171	0.151515	0.0841121	-1.61376
Zfp263	0.732699	0.238799	0.125	0.0747664	-1.61743
Mrps28	0.447097	0.145244	0.0757576	0.046729	-1.62211
Emsy	0.368445	0.1193	0.0530303	0.0373832	-1.62685
Fam45a	0.34286	0.110868	0.0530303	0.0373832	-1.62877
Wls	0.466934	0.150747	0.0795455	0.0560748	-1.63109
Lcmt1	0.346148	0.110538	0.0568182	0.0373832	-1.64685
Atad1	0.34307	0.108049	0.0568182	0.0373832	-1.66682
Atp11b	0.412398	0.129775	0.0795455	0.046729	-1.66802
Mknk1	0.608968	0.19134	0.0871212	0.0747664	-1.67022
Gls	0.852043	0.267094	0.140152	0.0934579	-1.67358
Hspa14	0.393509	0.123318	0.0643939	0.0373832	-1.67402
Ubxn8	0.424803	0.132518	0.0757576	0.0373832	-1.6806
Adam17	0.433642	0.134616	0.0681818	0.0373832	-1.68766
Rbm47	0.408745	0.125072	0.0606061	0.0373832	-1.70844
St8sia4	0.985787	0.29935	0.166667	0.0841121	-1.71944
Smg1	0.599837	0.181963	0.0871212	0.0560748	-1.72093
Gnl2	0.305059	0.091983	0.0530303	0.0373832	-1.72965
Gmfb	0.45994	0.136715	0.0871212	0.0654206	-1.75027
Kctd10	0.346834	0.102441	0.0643939	0.0373832	-1.75945
Prkab2	0.338819	0.0999841	0.0606061	0.0373832	-1.76074
Eftud2	0.384415	0.113364	0.0719697	0.0280374	-1.7617
Csrp2	0.334369	0.0963284	0.0568182	0.0280374	-1.79541
Rbm15	0.373554	0.107171	0.0643939	0.0280374	-1.8014
Rapgef1	0.384347	0.109144	0.0833333	0.0373832	-1.81617
Rbm28	0.394794	0.111886	0.0757576	0.0280374	-1.81908
Slc25a36	0.551339	0.155435	0.0795455	0.0560748	-1.82663
Usp34	0.365413	0.100771	0.0568182	0.046729	-1.85844
Sgpp1	0.728141	0.197857	0.132576	0.0654206	-1.87976
Pno1	0.578976	0.156893	0.094697	0.046729	-1.88372
Zfp800	0.365513	0.0981481	0.0530303	0.0280374	-1.89689
Hagh	0.318109	0.083321	0.0606061	0.0186916	-1.93277
Mrps11	0.321662	0.0826504	0.0530303	0.0373832	-1.96045
Gm561	0.42528	0.108284	0.0681818	0.046729	-1.9736
Wdr41	0.275526	0.0688897	0.0530303	0.0280374	-1.99983
Bcl7c	0.415816	0.102357	0.0643939	0.0186916	-2.02234
Mtss1	0.356907	0.0863889	0.0643939	0.0373832	-2.04663
Dtymk	0.269956	0.0644248	0.0530303	0.0186916	-2.06704
Arid4a	0.622282	0.14781	0.106061	0.046729	-2.07383
Zfp560	0.274906	0.0645174	0.0530303	0.0186916	-2.09118
Spast	0.299606	0.0703115	0.0568182	0.0186916	-2.09124
Psmf1	0.435007	0.101222	0.0719697	0.0280374	-2.10352
Ptbp2	0.400506	0.0930267	0.0530303	0.0280374	-2.10611
Akap8	0.513925	0.117197	0.0833333	0.046729	-2.13263
Setd1b	0.533675	0.12093	0.0984848	0.0373832	-2.14178
Tmx2	0.413613	0.0926973	0.0719697	0.046729	-2.15768
Foxn2	0.579585	0.127929	0.0984848	0.0373832	-2.17967
Scfd1	0.353101	0.0756931	0.0719697	0.0373832	-2.22185
Zmynd11	0.397787	0.0839939	0.0530303	0.0186916	-2.24364
Tgfbr3	0.377072	0.0787283	0.0643939	0.0280374	-2.25989
Klhl9	0.384202	0.0790383	0.0606061	0.0186916	-2.28124
Suv420h2	0.354058	0.0687697	0.0530303	0.0186916	-2.36414
Supt16	0.534823	0.100992	0.0909091	0.0280374	-2.40481
Rps6kb1	0.490974	0.0904447	0.0795455	0.0280374	-2.44054
Fundc2	0.307308	0.0549258	0.0643939	0.0186916	-2.48413
Usp6nl	0.318656	0.056196	0.0530303	0.0186916	-2.50346
Naa16	0.445778	0.0757898	0.0757576	0.0186916	-2.55625
Tmem176b	0.571661	0.0961556	0.0833333	0.0373832	-2.57172
Idh1	0.573096	0.0950756	0.0984848	0.0373832	-2.59163
Fam122a	0.292213	0.0475796	0.0568182	0.0186916	-2.6186
Aplp2	0.667591	0.10533	0.102273	0.046729	-2.66405
Slc39a1	0.774073	0.121698	0.113636	0.0373832	-2.66917
Apex1	0.323957	0.0437706	0.0568182	0.0186916	-2.88777
Asb3	0.363174	0.0482037	0.0568182	0.0186916	-2.91345
Padi2	0.412304	0.0524606	0.0606061	0.0186916	-2.9744
Zscan26	0.424034	0.0458702	0.0719697	0.0186916	-3.20855
Cyb561d2	0.302896	0.0162366	0.0568182	0.00934579	-4.2215
Zfp871	0.287915	0.0151251	0.0530303	0.00934579	-4.25063
C330006A16Rik	0.277529	0	0.0530303	0	-5.25866
Cspp1	0.296744	0	0.0530303	0	-5.35523
