# Supplementary material for: Interferon gene therapy reprograms the leukemia microenvironment inducing protective immunity to multiple tumor antigens
Source: Nat Commun. 2018 Jul 24;9:2896. doi: 10.1038/s41467-018-05315-0 (PMC6057972; doi:10.1038/s41467-018-05315-0)
Supplement: Supplementary file 9 — Supplementary Data 6 [file 41467_2018_5315_MOESM9_ESM.xlsx]

## Sheet: GO_BP_ALL_IFN_R_vs_ALL_up
GO enrichment analysis from scRNA-seq data. List of Enriched Biological Processes GO terms obtained from DEGs in non-classical monocytes from scRNA-seq data. Enriched terms are reported for the following comparisons: ALL_IFN_R vs ALL and ALL vs CTRL.
GO term	Description	P-value	FDR q-value
GO:0006952	defense response	5.8E-22	6.47E-18
GO:0051707	response to other organism	2.16E-17	1.2E-13
GO:0043207	response to external biotic stimulus	1.53E-16	5.71E-13
GO:0009607	response to biotic stimulus	4.32E-16	1.21E-12
GO:0098542	defense response to other organism	1.26E-15	2.82E-12
GO:0035456	response to interferon-beta	1.04E-14	1.94E-11
GO:0045087	innate immune response	1.34E-14	2.14E-11
GO:0009615	response to virus	1.44E-14	2.01E-11
GO:0009605	response to external stimulus	5.11E-14	6.34E-11
GO:0051607	defense response to virus	4.33E-13	4.84E-10
GO:0051704	multi-organism process	4.34E-13	4.4E-10
GO:0035458	cellular response to interferon-beta	8.09E-13	7.53E-10
GO:0006955	immune response	1.82E-12	1.56E-9
GO:0050896	response to stimulus	8.43E-11	6.73E-8
GO:0002376	immune system process	1.22E-10	9.07E-8
GO:0002252	immune effector process	2.43E-10	1.69E-7
GO:0006950	response to stress	2.62E-10	1.72E-7
GO:0035455	response to interferon-alpha	1e-09	6.21E-7
GO:0035457	cellular response to interferon-alpha	4.35E-8	2.56E-5
GO:0045071	negative regulation of viral genome replication	2.62E-7	1.46E-4
GO:0035634	response to stilbenoid	2.68E-7	1.43E-4
GO:0043901	negative regulation of multi-organism process	3.33E-7	1.69E-4
GO:0048525	negative regulation of viral process	5.61E-7	2.73E-4
GO:0034097	response to cytokine	1.68E-6	7.82E-4
GO:0045069	regulation of viral genome replication	1.91E-5	8.51E-3
GO:0042742	defense response to bacterium	2.17E-5	9.31E-3
GO:0043903	regulation of symbiosis, encompassing mutualism through parasitism	4.51E-5	1.87E-2
GO:0071345	cellular response to cytokine stimulus	5.04E-5	2.01E-2
GO:0043900	regulation of multi-organism process	6.23E-5	2.4E-2
GO:0031349	positive regulation of defense response	7.85E-5	2.92E-2
GO:0009617	response to bacterium	7.93E-5	2.86E-2
GO:0007159	leukocyte cell-cell adhesion	9.96E-5	3.48E-2
GO:0002523	leukocyte migration involved in inflammatory response	1.21E-4	4.09E-2
GO:0050792	regulation of viral process	1.33E-4	4.38E-2
GO:0006959	humoral immune response	1.57E-4	5.02E-2
GO:0031347	regulation of defense response	1.79E-4	5.54E-2
GO:0032103	positive regulation of response to external stimulus	2.06E-4	6.22E-2
GO:0002819	regulation of adaptive immune response	2.27E-4	6.68E-2
GO:0070488	neutrophil aggregation	2.38E-4	6.82E-2
GO:0022610	biological adhesion	4.13E-4	1.15E-1
GO:0050729	positive regulation of inflammatory response	4.36E-4	1.19E-1
GO:0052547	regulation of peptidase activity	5.34E-4	1.42E-1
GO:0010466	negative regulation of peptidase activity	6.99E-4	1.82E-1
GO:0097350	neutrophil clearance	7.07E-4	1.79E-1
GO:0042107	cytokine metabolic process	7.18E-4	1.78E-1
GO:0002822	regulation of adaptive immune response based on somatic recombination of immune receptors built from immunoglobulin superfamily domains	7.39E-4	1.79E-1
GO:0061844	antimicrobial humoral immune response mediated by antimicrobial peptide	9.24E-4	2.19E-1
GO:0050727	regulation of inflammatory response	9.6E-4	2.23E-1

## Sheet: GO_BP_ALL_IFN_R_vs_ALL_down
GO term	Description	P-value	FDR q-value
GO:0002430	complement receptor mediated signaling pathway	3.62E-6	4.04E-2
GO:0007200	phospholipase C-activating G-protein coupled receptor signaling pathway	6.45E-6	3.6E-2
GO:0010883	regulation of lipid storage	1.72E-5	6.42E-2
GO:0010886	positive regulation of cholesterol storage	3.53E-5	9.87E-2
GO:0071219	cellular response to molecule of bacterial origin	9.32E-5	2.08E-1
GO:0002253	activation of immune response	1.88E-4	3.51E-1
GO:0010885	regulation of cholesterol storage	1.91E-4	3.05E-1
GO:0045780	positive regulation of bone resorption	1.91E-4	2.67E-1
GO:0046852	positive regulation of bone remodeling	1.91E-4	2.37E-1
GO:0001655	urogenital system development	2.38E-4	2.66E-1
GO:0055096	low-density lipoprotein particle mediated signaling	2.38E-4	2.42E-1
GO:0055095	lipoprotein particle mediated signaling	2.38E-4	2.22E-1
GO:2000334	positive regulation of blood microparticle formation	2.38E-4	2.05E-1
GO:2000332	regulation of blood microparticle formation	2.38E-4	1.9E-1
GO:0071216	cellular response to biotic stimulus	2.95E-4	2.2E-1
GO:1901224	positive regulation of NIK/NF-kappaB signaling	3.21E-4	2.24E-1
GO:0002757	immune response-activating signal transduction	3.42E-4	2.24E-1
GO:0048878	chemical homeostasis	4.2E-4	2.61E-1
GO:0071222	cellular response to lipopolysaccharide	5.09E-4	2.99E-1
GO:0002764	immune response-regulating signaling pathway	5.16E-4	2.88E-1
GO:0010743	regulation of macrophage derived foam cell differentiation	5.45E-4	2.9E-1
GO:0010884	positive regulation of lipid storage	5.45E-4	2.77E-1
GO:0034105	positive regulation of tissue remodeling	5.45E-4	2.65E-1
GO:0065008	regulation of biological quality	6.31E-4	2.93E-1
GO:0071724	response to diacyl bacterial lipopeptide	7.07E-4	3.16E-1
GO:0071726	cellular response to diacyl bacterial lipopeptide	7.07E-4	3.04E-1
GO:0050909	sensory perception of taste	7.07E-4	2.92E-1
GO:0007263	nitric oxide mediated signal transduction	7.07E-4	2.82E-1
GO:1904646	cellular response to amyloid-beta	7.18E-4	2.77E-1
GO:1901700	response to oxygen-containing compound	7.27E-4	2.7E-1
GO:0002237	response to molecule of bacterial origin	8.99E-4	3.24E-1
GO:1904645	response to amyloid-beta	9.24E-4	3.22E-1
GO:0055065	metal ion homeostasis	9.25E-4	3.13E-1
GO:1901222	regulation of NIK/NF-kappaB signaling	9.58E-4	3.15E-1
GO:0050727	regulation of inflammatory response	9.6E-4	3.06E-1

## Sheet: GO_BP_ALL_vs_CTRL_up
GO term	Description	P-value	FDR q-value
GO:0006957	complement activation, alternative pathway	1.53E-6	1.7E-2
GO:0006956	complement activation	8.19E-5	4.57E-1
GO:0007200	phospholipase C-activating G-protein coupled receptor signaling pathway	1.22E-4	4.53E-1
GO:0072376	protein activation cascade	1.73E-4	4.82E-1
GO:0050728	negative regulation of inflammatory response	1.78E-4	3.97E-1
GO:0010884	positive regulation of lipid storage	2.35E-4	4.38E-1
GO:0051195	negative regulation of cofactor metabolic process	2.35E-4	3.75E-1
GO:0051193	regulation of cofactor metabolic process	2.83E-4	3.94E-1
GO:0010882	regulation of cardiac muscle contraction by calcium ion signaling	0.0004	4.97E-1
GO:0002430	complement receptor mediated signaling pathway	0.0004	4.47E-1
GO:0060670	branching involved in labyrinthine layer morphogenesis	0.0004	4.06E-1
GO:0006954	inflammatory response	9.65E-4	8.98E-1

## Sheet: GO_BP_ALL_vs_CTRL_down
GO term	Description	P-value	FDR q-value
GO:0016126	sterol biosynthetic process	3.08E-6	3.44E-2
GO:0019886	antigen processing and presentation of exogenous peptide antigen via MHC class II	1.65E-5	9.2E-2
GO:2000026	regulation of multicellular organismal development	1.67E-5	6.22E-2
GO:0050793	regulation of developmental process	2.25E-5	6.27E-2
GO:0006695	cholesterol biosynthetic process	2.44E-5	5.46E-2
GO:0002504	antigen processing and presentation of peptide or polysaccharide antigen via MHC class II	2.44E-5	4.55E-2
GO:0002495	antigen processing and presentation of peptide antigen via MHC class II	2.44E-5	3.9E-2
GO:1902653	secondary alcohol biosynthetic process	3.49E-5	4.87E-2
GO:0050896	response to stimulus	6.34E-5	7.86E-2
GO:0051094	positive regulation of developmental process	6.85E-5	7.65E-2
GO:0002828	regulation of type 2 immune response	6.99E-5	7.09E-2
GO:1901617	organic hydroxy compound biosynthetic process	7.62E-5	7.09E-2
GO:0006694	steroid biosynthetic process	9.96E-5	8.55E-2
GO:0042594	response to starvation	1.12E-4	8.91E-2
GO:0007050	cell cycle arrest	1.17E-4	8.68E-2
GO:0051239	regulation of multicellular organismal process	1.24E-4	8.69E-2
GO:0002478	antigen processing and presentation of exogenous peptide antigen	1.41E-4	9.24E-2
GO:0045595	regulation of cell differentiation	1.49E-4	9.22E-2
GO:0051251	positive regulation of lymphocyte activation	1.76E-4	1.04E-1
GO:0050866	negative regulation of cell activation	1.86E-4	1.04E-1
GO:0050794	regulation of cellular process	1.86E-4	9.88E-2
GO:0031667	response to nutrient levels	1.88E-4	9.56E-2
GO:0010033	response to organic substance	1.93E-4	9.35E-2
GO:0002830	positive regulation of type 2 immune response	2.38E-4	1.11E-1
GO:0051249	regulation of lymphocyte activation	2.6E-4	1.16E-1
GO:0019884	antigen processing and presentation of exogenous antigen	3.21E-4	1.38E-1
GO:0050865	regulation of cell activation	3.52E-4	1.45E-1
GO:0009991	response to extracellular stimulus	3.76E-4	1.5E-1
GO:0008299	isoprenoid biosynthetic process	4.01E-4	1.54E-1
GO:0050789	regulation of biological process	4.17E-4	1.55E-1
GO:0045597	positive regulation of cell differentiation	4.2E-4	1.51E-1
GO:0080090	regulation of primary metabolic process	4.26E-4	1.49E-1
GO:0009267	cellular response to starvation	4.31E-4	1.46E-1
GO:0002696	positive regulation of leukocyte activation	4.48E-4	1.47E-1
GO:0032944	regulation of mononuclear cell proliferation	4.52E-4	1.44E-1
GO:0050670	regulation of lymphocyte proliferation	4.52E-4	1.4E-1
GO:0070663	regulation of leukocyte proliferation	4.83E-4	1.46E-1
GO:0045582	positive regulation of T cell differentiation	4.87E-4	1.43E-1
GO:0016125	sterol metabolic process	4.87E-4	1.39E-1
GO:0050863	regulation of T cell activation	5.92E-4	1.65E-1
GO:0048519	negative regulation of biological process	6.19E-4	1.69E-1
GO:0050867	positive regulation of cell activation	6.25E-4	1.66E-1
GO:0045859	regulation of protein kinase activity	6.43E-4	1.67E-1
GO:0065007	biological regulation	6.7E-4	1.7E-1
GO:0002683	negative regulation of immune system process	6.76E-4	1.68E-1
GO:0043372	positive regulation of CD4-positive, alpha-beta T cell differentiation	7.18E-4	1.74E-1
GO:0001569	branching involved in blood vessel morphogenesis	7.18E-4	1.71E-1
GO:0048522	positive regulation of cellular process	7.86E-4	1.83E-1
GO:0051240	positive regulation of multicellular organismal process	8.04E-4	1.83E-1
GO:0031669	cellular response to nutrient levels	8.13E-4	1.82E-1
GO:0019222	regulation of metabolic process	8.34E-4	1.83E-1
GO:0043405	regulation of MAP kinase activity	8.53E-4	1.83E-1
GO:1903037	regulation of leukocyte cell-cell adhesion	8.55E-4	1.8E-1
GO:0045621	positive regulation of lymphocyte differentiation	8.97E-4	1.85E-1
GO:0050868	negative regulation of T cell activation	8.97E-4	1.82E-1
GO:0048523	negative regulation of cellular process	9.38E-4	1.87E-1
GO:1902107	positive regulation of leukocyte differentiation	9.4E-4	1.84E-1
GO:1903708	positive regulation of hemopoiesis	9.4E-4	1.81E-1
GO:0046635	positive regulation of alpha-beta T cell activation	9.58E-4	1.81E-1
GO:0002694	regulation of leukocyte activation	9.86E-4	1.83E-1
GO:0051093	negative regulation of developmental process	9.88E-4	1.81E-1
